# Supplementary material for: Profound phenotypic and epigenetic heterogeneity of the HIV-1-infected CD4+ T cell reservoir
Source: Nat Immunol. 2022 Dec 19;24(2):359–70. doi: 10.1038/s41590-022-01371-3 (PMC9892009; doi:10.1038/s41590-022-01371-3)
Supplement: Supplementary file 4 — Autologous Viral Fasta files used for viral sequence alignment for ART-PLWH samples. [file 41590_2022_1371_MOESM4_ESM.zip]

Archive with 5 entries (4 files):
- autologousViralFastas/
- autologousViralFastas/a01.fa
- autologousViralFastas/a08.fa
- autologousViralFastas/a09.fa
- autologousViralFastas/b45.fa
