# Supplementary material for: Profound phenotypic and epigenetic heterogeneity of the HIV-1-infected CD4+ T cell reservoir
Source: Nat Immunol. 2022 Dec 19;24(2):359–70. doi: 10.1038/s41590-022-01371-3 (PMC9892009; doi:10.1038/s41590-022-01371-3)
Supplement: Supplementary file 4 — Autologous Viral Fasta files used for viral sequence alignment for ART-PLWH samples. [file 41590_2022_1371_MOESM4_ESM.zip › autologousViralFastas/a01.fa]

>chrA01.PCDNA.NFLG.21.C10_CL1
GGCTAGAAGGAGAGAGATGGGTGCGAGAGCGTCAGTATTAAGCGGGGGAAAATTGGATAG
ATGGGAGAAAATTCGGTTACGGCCAGGAGGAAAGAAACAATATAAGTTAAAACATCTAGT
ATGGGCAAGCAGGGAATTAGAACGATTTGCAGTTAATCCTGGCCTTTTAGAGACAGCAGA
AGGCTGTAGAAAAATACTGGAACAGTTACAGCCATCCCTTCAGACAGGATCAGAAGAACT
TCAATCATTACATAATACAATAGCAGTCCTCTATTGTGTGCATCAAAGGATAGATGTAAA
AGACACCAAGGAAGCTTTAGAGAAGATAGAGGAAGAGCAAAACAAAAGCAAGAAAAGGGC
ACAGCAAGCAGCAGCTGACACAAAAAACAGCAGCCAGGTCAGCCAAAATTACCCTATAGT
GCAGAACCTACAGGGGCAAATGGTACATCAACCCTTATCACCTAGAACTTTAAATGCATG
GGTAAAAGTAGTGGAAGAGAAGGCTTTTAGCCCAGAAGTAATACCAATGTTTTCAGCATT
ATCAGAAGGAGCCACCCCACAAGATTTAAACACCATGCTAAATACAGTGGGGGGACATCA
AGCAGCTATGCAAATGTTAAAAGAGACCATCAATGATGAAGCTGCAGAATGGGATAGACT
ACATCCAGCACAGGCAGGGCCTGTTGCACCAGGTCAGATGAGAGAACCAAGGGGAAGTGA
CATAGCAGGAACAACTAGCACCCTTCAAGAACAAATAGGATGGATGACAGGTAATCCAGC
TATCCCAGTGGGAGAGATTTATAAAAGATGGATAATCCTGGGATTAAATAAAATAGTAAG
AATGTATAGCCCTACCAGCATTCTGGACATAAGACAAGGACCAAAGGAACCATTTAGAGA
CTATGTAGATCGGTTCTATAAAACTCTAAGAGCCGAACAGGCTTCACAAGATGTAAAAAA
TTGGATGACAGAAACCTTGTTGGTCCAGAATGCGAACCCAGATTGTAAGACTATCTTAAA
AGCATTAGGACCAGCAGCTACACTAGAGGAAATGATGACAGCATGTCAAGGAGTAGGGGG
ACCCGGCCATAAAGCAAGAGTTTTGGCTGAAGCAATGAGCCAAGTAACAAATTCAACTAC
CGTAATGATGCAGAGAGGCAATTTCAAGAACCAAAGAAAGACTGTTAAGTGTTTCAATTG
TGGCAAAGAAGGGCACATAGCCAGAAATTGCAGGGCCCCTAGGAAAAAGGGCTGTTGGAA
ATGTGGACAGGAAGGACACCAAATGAAAGATTGTACCGGAAGACAGGCTAATTTTTTAGG
GAAAATCTGGCCTTCCAACAAGGGGAGGCCAGGGAATTTCCTTCAGAGCAGACCAGAGCC
TTCAGCCCCACCAGAAGAGAGCTTCAGGTTCGGGGAGGAGACAGCAACTCCTCCTCAAAA
ACAGGAGCCGATAGACAAGGAACTGTATCCTTTAACTTCCCTCAAATCACTCTTTGGCAA
CGACCCCTCGTCACAATAAAGATTGGGGGGCAGCTAAAGGAAGCTCTGTTAGATACAGGA
GCAGATGATACAGTATTAGAAGAAATGAATTTGCCAGGGAGATGGAAACCAAAAATGATA
GGGGGAATTGGAGGTTTTATCAAAGTAAGACAGTATGATGCAATACTTGTAGAAATCTGT
GGATATAAAGCTATAGGTACAGTATTAGTAGGACCTACACCTGTCAATATAATTGGAAGA
AATCTGTTGACTCAGATTGGCTGCACTTTAAATTTTCCCATTAGTCCTATTGAAACTGTA
CCAGTAAAATTAAAGCCAGGAATGGATGGCCCAAAAGTTAAACAATGGCCATTGACAGAA
GAAAAAATAAAAGCATTAGTAGAAATTTGTACAGAGATGGAAAAGGAAGGAAAGATTTCA
AAAATTGGGCCTGAAAACCCATACAATACTCCAGTATTTGCCATAAAGAAAAAGGACAGT
ACTAAATGGAGAAAATTAGTAGATTTTAGGGAACTCAATAAAAGAACTCAAGACTTCTGG
GAAGTTCAATTAGGAATACCACATCCTGCAGGGTTAAAAAAGAAAAAATCAGTAACAGTA
CTGGATGTGGGTGATGCATATTTTTCAGTTCCCTTAGATGAAGACTTCAGGAAGTATACT
GCATTTACCATACCTAGTATAAACAATGAGACACCAGGGATTAGATATCAGTACAATGTG
CTTCCACAGGGATGGAAGGGATCACCATCAATATTCCAAGCTAGCATGACAAAAATCTTA
GAACCTTTTAGAAAACAAAATCCAGAAATGATCATCTATCAATATATGGATGATTTGTAT
GTGGGATCTGACTTAGAAATAGGACAGCATAGAACAAAAATAGAGGAATTGAGACAACAT
TTGTTGAGATGGGGATTTACCACACCAGACAAAAAGCATCAGAAAGAACCCCCATTTCTT
TGGATGGGTTATGAACTCCATCCTGATAAATGGACAGTACAGCCTATAGAGCTGCCAGAA
AAGGACAGCTGGACTGTCAATGACATACAGAAGTTAGTGGGAAAATTGAATTGGGCAAGT
CAAATTTACCCAGGGATTAAAGTAAGGCAATTATGTAAACTCCTTAGGGGAACCAAGGCA
TTAACAGAAGTAGTACCACTAACAAAAGAAGCAGAACTAGAACTGGCAGAAAACAGGGAG
ATTCTAAAAGAACCAGTACACGGGGTGTATTATGACCCATCAAAAGACTTAATAGCAGAA
ATACAGAAACAGGGACAAGGCCAGTGGACATATCAAATCTATCAAGAGCCATTTAAAAAT
CTGAAAACAGGAAAATATGCAAGAATGAGGGGTACCCACACTAATGATATAAGACAGTTA
ACAGAGGCAGTGCAAAAGATAGCCGGGGAAAGCATAGTAATATGGGGAAAGACTCCTAAA
TTTAAATTACCTATACAAAAGGAAACATGGGAAGCATGGTGGACAGAGTATTGGCAAGCT
ACCTGGATTCCTGAGTGGGAGTTTGTCAATACCCCTCCCTTAGTAAAATTATGGTACCAG
TTAGAAAGAGAGCCCATAGTAGGAGCAGAAACCTTCTATGTAGATGGGGCAGCTAATAGG
GAAACTAAATTAGGAAAAGCAGGATATGTTACTGATAGAGGAAGACAAAAAGTTGTCCCC
ATAACAGACACAACAAATCAGAAAACTGAGTTACAGGCAATTCATCTAGCTTTGCAGGAT
TCAGGATTAGAAGTAAACATAGTAACAGACTCACAATATGCATTAGGAATCATTCAAGCA
CAACCAGATAAAAGTGAATCAGAGTTAGTCAGTCAAATAATAGAGGAGCTAATAAAAAAG
GAAAAGGTCTACCTGGCATGGGTACCAGCACACAAAGGAATTGGAGGAAATGAGCAAGTA
GATAAATTAGTCAGTGCTGGAATCAGGAAAGTACTATTTTTAGATGGGATAGATAAGGCC
CAAGAAGAACATGAGAAATATCACAATAATTGGAGAGCTATGGCCAATGATTTTAACCTG
CCACCTGTAGTAGCAAAAGAAATAGTAGCCAGCTGTGATAAATGTCAGCTAAAAGGAGAA
GCCATGCATGGACAGGTAGACTGTAGTCCAGGAATATGGCAAATGGACTGTACACATTTA
GAAGGGAAAGTTATCCTGGTAGCAGTTCATGTAGCCAGTGGATACATAGAAGCAGAAGTT
ATCCCAGCAGAAACAGGGCAAGAAACAGCATACTTTCTCTTAAAATTAGCAGGAAGATGG
CCAGTTAAAACAATACATACAGATAATGGCAGCAATTTCACCAGTGCTACGGTCAAGGCC
GCCTGTTGGTGGGCAGGGATCAAACAGGAATTTGGCATTCCCTACAATCCCCAAAGTCAA
GGAGTAGTAGAATCTATGAATAAAGAATTAAAAAAGATTATAGGACAAGTAAGAGATCAG
GCTGAACATCTTAAAACAGCAGTACAAATGGCAGTATTCATTCACAATTTTAAAAGAAAA
GGGGGGATTGGGGGATACAGTGCAGGGGAAAGAATAGTAGATATAATAGCATCAGACATA
CAAACTAAAGAATTACAAAAACAAATTACAAAAATTCAAAATTTTCGGGTTTATTACAGG
GACAACAGAGACCCACTTTGGAAAGGACCAGCAAAGCTCCTTTGGAAAGGTGAAGGGGCA
GTAGTAATACAAGATAACAGTGACATAAAAGTAGTGCCAAGAAGAAAAGCAAAGATCATT
AGGGATTATGGAAAACAGATGGCAGGTGATGATTGTGTGGCAAGTAGACAGGATGAGGAC
TAGAACATGGATAAGTTTAGTAAAATACCATATGCATATTTCAAAGAAAGCTAAAGGATG
GTCTTATAGACATCACTATGAGAGCCGTCATCCAAAAATAAGTTCAGAAGTACACATCCC
ACTAGGGGATGCTAAATTGGTAGTAACAACATATTGGGGTCTGCATACAGGAGAAAGAGA
TTGGCATTTGGGCCAGGGAGTCTCCATAGAATGGAGGAAAAGGAAATATAGCACACAAGT
AGACCCTGACCTAGCAGACCAACTAATTCATCTGTATTACTTTGATTGTTTTTCAGAATC
TGCTATAAGGAATGCCATATTAGGCCATAGAGTTAGTCCTAGGTGTGAATATCAAGCAGG
ACATAATAAGGTAGGATCTCTACAGTACTTGGCATTAACAACATTAATAACACCAAAAAG
GAGAAAGCCACCTTTGCCCAGTGTTAAGAAACTGACAGAGGATAGATGGAACAAGCCCCA
GAAGATCAAGGACCACAGAGGGAGCCATACAATCAATGGGCATTAGAGCTCTTAGAGGAA
CTCAAGAGTGAAGCTGTGAGACATTTTCCTAGAGTATGGCTTCAAGGATTAGGGCAACAT
ATCTATGAAACTTATGGGGATACTTGGGTAGGAGTGGAAGCCTTAATAAGAAGTTTGCAA
CAACTGCTGTTTATTCATTTCAGAATTGGATGTCACCATAGCAGAATAGGTATTATGCGG
CAGAGAAGAGCAAGGCATGGACCCAGTAGATCCTAGCCTAGCGCCCTGGGAGCATCCAGG
AAGTCAGCCTAAAACTGCTTGTAACTCTTGCTATTGTAAACAGTGTTGCTATCATTGCCA
AAATTGTTTTGTGAGCAAAGGCTTAGGCATCTCCTATGGCAGGAAGAAGCGGAGACAACG
ACGACGAGCTCCTCAAGGCAGTGAGACTCATCAAATTTCTCTACCAAAGCAGTGAGTAAT
ACATGTAATGATACCTTTACAGATATTAGCAATAGTAGCTTTAGTAGTAGCAGCAATATT
AGCAATAGTTGTGTGGACTATAGTGTACATACAATACAGAAGAATAGTAAAACAAAGAAA
AATAGACAAGATAATTGATAGAATAAGAGACAGAGCAGAAGACAGTGGCAATGAAAGCGA
GGGAGACCATGAAGAATTGTCAAAGCTTGTGGAAATGGCAAGGCTTGTGGAAATGGGGTA
TGATGCTCCTTGGAATGTTGATGATCTGTAGTGCTGCAGAACAATTGTGGGTCACAGTCT
ATTATGGGGTACCTGTGTGGAAAGAAGCAACCACCACTCTATTTTGTGCATCAGATGCTA
AAGCATATGATACAGAGGTACATAATGTTTGGGCCACACATGCCTGTGTACCCACAGACC
CTAACCCACAAGAAGTAATATTGGTAAATGTGACAGAAAAATTTAATGCATGGAAAAATG
ACATGGTAGAACAGATGCATGAGGATATAATTAGTTTATGGGATCAAAGCCTAAAGCCAT
GTGTCAAACTAACCCCACTTTGTGTTATTCTAAATTGCACTGATTTGAAGAATACTACTA
GGACCAATAATACCGCTACTAATTCCAACAAGACTATGGAAGAAGGAGACATGAAAAACT
GCTCTTTCAATGTCACCACAAACATAAGAAATAAATTGCAAAAAGAATATGCACTTTTCT
ATAAACTTGATATAGTACCAATAGATGGTGATAATAAAAGTTATGCTTTAATAAGTTGTA
ACACCTCAGTCATTACACAGGCCTGTCCAAAGGTATCCTTTGAACCAATTCCCATACATT
ATTGTGCCCCGGCTGGTTTTGCGATTCTAAAGTGTAATGAAAAGAATTTCAATGGAACAG
GACCATGTACAAATGTCAGCACAGTACAATGTACACATGGAATTAAGCCAGTAGTGTCAA
CTCAGTTGTTATTAAATGGCAGCCTAGCAGAAAAGGAGGTAGTAATTAGGTCTGAAAATA
TCACAGACAATGCTAAAACCATAATAGTGCATCTGAATAAATCTGTAATAATTAATTGTG
CAAGATACAATAACAACACAAGAAGAAGTATACATCTAGGACCAGGGAAAGCATTTTATG
CAACAGGGGATATAATAGGAGATATAAGAAAATCACATTGTAATGTTAGTAAAGCAGATT
GGATGAGAACTTTAAAAGATGTAGCTCAAAAATTAAGAGAAAAATTTGAGAATGCTACAA
AAATAGCCTTTAATAAATCCTCAGGAGGAGACCCAGAAATTGTAATGCACAGTTTTAATT
GTGGAGGGGAATTTTTCTACTGTAATACAACAGAGCTGTTTAATGATACTTGGCTGGGTA
ATAATACCTGGCTATCAAATTATACTGAGAATAATAATACTGCTAATATCACACTCCCAT
GCAGAATAAAACAAATTATAAACAGATGGCAGGAAGTAGGAAAAGCAATGTATGCCCCTC
CCATCAGTGGACTAATTAGATGCTCATCAAATATTACAGGGCTGCTCTTAACAAGAGATG
GTGGTAATCATAACACTAGTAATGGCACCGAGACTTTCAGACCAGGAGGAGGAGATATGA
GGGATAATTGGAGAAGTGAATTATATAAATATAAAGTAGTAAAAATTGAGCCATTAGGAG
TAGCACCCACCAAGGCAAGGAGAAGAGTGGTGCAGAGAGAAAAAAGAGCAGTGGGAGTAG
GAGCTATGTTCCTTGGGTTCTTGGGAGCAGCAGGAAGCACTATGGGCGCAGCATCAGTGA
TGCTGACGGTACAAGCCAGACAATTATTGTCTGGTATAGTGCAACAGCAAAACAATTTGC
TGAGGGCTATTGAGGCGCAACAGCATATGTTGCAACTCACAGTCTGGGGCATTAAGCAGC
TCCAGGCAAGAGTCCTGGCTGTGGAAAGATACCTAAAGGATCAACAGCTCCTAGGAATTT
GGGGTTGCTCTGGAAAACTCATCTGCACCACTAATGTGCCTTGGAATGTTACTTGGAGTA
ATAAATCTCTAGATGACATTTGGAATAACATGACCTGGATGGAGTGGGAGAGAGAAATTG
ACAATTACACAGGCCTAATATACTCCTTAATTGAAGAATCGCAGAACCAACAGGAAAAGA
ATGAACAAGAATTATTAGAATTGGATAAGTGGGCAAGTTTGTGGAATTGGTTTGACATAT
CAAATTGGCTGTGGTACATAAAAATATTCATAATGATAGTAGGAGGCTTGATAGGGTTAA
GAATAGTTTTTACTGTGCTTTCTATAGTGAATAGAGTTAGGCAGGGGTACTCACCATTAT
CGTTTCAGACCCTCCTCCCAACCCAGAGGGGACCAGACAGGCCCGGAGGAATCGAAGAAG
AAGGTGGAGAGAGAGACAGAGACACATCCGGACAATTAGTGACTGGATTCTTAGCAATCA
TCTGGGTCGACCTACGGAACCTGTTCCTCTTCCTCTACCACCGCTTGAGAGACTTACTCT
TGATTGCAACGAGGATTGTGGAACTTCTGGGACGCAGGGGGTGGGAAACCCTCAAATATC
TGTGGAATCTCCTGCTGTATTGGAGTCAGGAACTACAAAAAAGTGCTGTTAGTTTGCTTA
ATGCTATAGCTATAGCAGTAGCTGAGGGGACAGACAGGATTATAGAAATATTACAAAGAT
TTTGTAGGGGTATCCTTCACATACCTACAAGAATAAGACAGGGCTTGGAAGGAGCTTTGC
TTTGAAAGGGTTTTGCTATAAGATGGGTGGCAAGTGGTCAAAAATTGGTAGGGGATGGTC
TATTGTAAGGGAAAGAATGAGACGAGCTGAGCCTGAGCCAGCAGCAGCCGGGGTGGGAGC
AGTATCTCGAGATCTGGAAAAACATGGAGCAATCACAAGTAGCAATACAGCAGCCACCAA
TGCTGATATTGCCTGGCTAGAAGCACAAGAGGAAGAGGAAGTAGGCTTTCCAGTCAGACC
TCAGGTACCTTTAAGACCAATGACTTACAAGGCAGCTTTAGATCTTAGCCACTTTTTAAA
AGAAAAGGGGGGACTGGAAGGGCTAATTTACTCCCAGAAAAGACAAGAGATCCTTGATCT
GTGGGTCCATCACACACAAGGCTACTTCCCTGATTGGCAGAACTACACACCAGGGCCAGG
GGTCAGATATCCACTGACCTTTGGGTGGTGCTTCAAGCTAGTACCAGTTGACCCAGAGAA
GGTAGAAGAGGTCACTGAAGGAGAGAGAAACTGCTTGTTACACCCTCTGAACCAGCATGG
AATAGATGACCCGGAGAGAGAAGTATTAATGTGGAAGTTTGATAGCCGCCTGGCATTTCA
TCACATGGCCCGAGAAAAGCACCCAGAGTTCTACAAGGACTGCTGACACCGAGCTTCAAG
ACTGCTGACATCGAGCTTTCTACAAGGGACTTTCCGCTGGGGACTTTCCATGGGAGGTGT
GGCCTGGGCGGGACCGGGGAGTGGCGAGCCCTCAGATGCTGTATATAAGCAGCTGCTTTC
TGCCTGTACTGGGTCTCTCTAGGTAGACCAGATCTGAGCCCGGGAGCTCTCTGGTTGACT
AGGGAACCCACTGCTTAAGCCTCAATAAAGCTTGCCT
>chrA01.PCDNA.NFLG.22.G10_CL2
GGCTAGAAGGAGAGAGATGGGTGCGAGAGCGTCAGTATTAAGCGGGGGAAAATTGGATAC
ATGGGAGAAAATTCGGTTACGGCCAGGAGGAAAGAAACAATATAAGTTAAAACATCTAGT
ATGGGCAAGCAGGGAACTAGAACGATTTGCAGTTAATCCTGGCCTTTTAGAGACAGCAGA
AGGCTGTAGAAAAATACTGGAACAGTTACAGCCATCCCTTCAGACAGGATCAGAAGAACT
TCAATCATTACATAATACAATAGCAGTCCTCTATTGTGTGCATCAAGGGATAGAGGTAAA
AGACACCAAGGAAGCTTTAGAGAAGATAGAGGAAGAGCAAAACAAAAGTAAGAAAAGGGC
ACAGCAAGCAGCAGCTGACACAAAAAACAGCAGCCAGGTCAGCCAAAATTACCCTATAGT
GCAGAACCTACAGGGGCAAATGGTACATCAACCCTTATCGCCTAGAACTTTAAATGCATG
GGTAAAAGTAGTGGAAGAGAAGGCTTTTAGCCCAGAAGTAATACCAATGTTTTCAGCATT
ATCAGAAGGAGCCACCCCACAAGATTTAAACACCATGCTAAATACAGTGGGGGGACATCA
AGCAGCTATGCAAATGTTAAAAGAGACCATCAATGAGGAAGCTGCAGAATGGGATAGACT
ACATCCAGCACAGGCAGGGCCTGTTGCACCAGGTCAGATGAGAGAACCAAGGGGAAGTGA
CATAGCAGGAACAACTAGCACCCTTCAAGAACAAATAGGCTGGATGACAAGTAATCCAGC
TATCCCAGTAGGAGAGATTTATAAAAGATGGATAATCCTGGGATTAAATAAAATAGTAAG
AATGTATAGCCCTATCAGCATTCTGGACATAAGACAAGGACCAAAGGAACCATTTAGAGA
CTATGTAGATCGGTTCTATAAAACTCTAAGAGCCGAGCAGGCTTCACAAGATGTAAAAAA
TTGGATGACAGAAACCTTGTTGGTCCAGAATGCAAACCCAGATTGTAGGACTATCTTAAA
AGCATTAGGACCAGCAGCTACACTAGAGGAAATGATGACAGCATGTCAAGGAGTAGGGGG
ACCCGGCCATAAAGCAAGAGTTTTGGCTGAAGCAATGAGCCAAGTAACAAATTCAACTAC
CGTAATGATGCAGAGAGGCAATTTCAAGAACCAAAGAAAGATTGTTAAGTGTTTCAATTG
TGGCAAAGAAGGGCACATAGCCAGAAATTGCAGGGCCCCTAGGAAAAAGGGCTGTTGGAA
ATGTGGCCAGGAAGGACACCAAATGAAAGATTGTACCGGAAGACAGGCTAATTTTTTAGG
GAAAATCTGGCCTTCCAACAAGGGGAGGCCAGGGAATTTCCTTCAGAGCAGACCAGAGCC
TTCAGCCCCACCAGAAGAGAGCTTCAGGTTCGGGGAGGAGACAGCAACTCCTCCTCCAAA
ACAGGAGCCGATAGACAAGGAACTGTATCCTTTAACTTCCCTCAAATCACTCTTTGGCAA
CGACCCCTCGTCACAATAAAGATTGGGGGACAGCTAAAGGAAGCTCTGTTAGATACAGGA
GCAGATGATACAGTATTAGAAGAAATGAATTTGCCAGGGAGATGGAAACCAAAAATGATA
GGGGGAATTGGAGGTTTTATCAAAGTAAGACAGTATGATGCAATACTTGTAGAAATCTGT
GGATATAAAGCTATAGGTACAGTATTAGTAGGACCTACACCTGTCAATATAATTGGAAGA
AATCTGTTGACTCAGATTGGCTGCACTTTAAATTTTCCCATTAGTCCTATTGAAACTGTA
CCAGTAAAATTAAAGCCAGGAATGGAAGGCCCAAAAGTTAAACAATGGCCATTGACAGAA
GAAAAAATAAAAGCATTAGTAGAAATTTGTACAGAAATGGAAAAGGAAGGAAAGATTTCA
AAAATTGGGCCTGAAAACCCATACAATACTCCAGTATTTGCCATAAAGAAAAAGGACAGT
ACTAAATGGAGAAAATTAGTAGATTTTAGGGAACTTAATAAAAGAACTCAAGACTTTTGG
GAAGTTCAATTAGGAATACCACATCCTGCAGGGTTAAAAAAGAAAAAATCAGTAACAGTA
CTGGATGTGGGTGATGCATATTTTTCAGTTCCCTTAGATGAAGACTTCAGGAAGTATACT
GCATTTACCATACCTAGTATAAACAATGAGACACCAGGGATTAGATATCAGTACAATGTG
CTTCCACAGGGATGGAAGGGATCACCATCAATATTCCAAGCTAGCATGACAAAAATCTTA
GAGCCTTTTAGAAAACAAAATCCAGAAATAGTCATCTATCAATATATGGATGATTTGTAT
GTGGGATCTGACTTAGAAATAGGACAGCATAGAACAAAAATAGAGGAATTGAGACAACAT
TTGTTGAGTTGGGGATTTACCACACCAGACAAAAAGCATCAGAAAGAACCTCCATTCCTT
TGGATGGGTTATGAACTCCATCCTGATAAATGGACAGTACAGCCTATAGAGCTGCCAGAA
AAGGACAGCTGGACTGTCAATGACATACAGAAGTTAGTGGGAAAATTGAATTGGGCAAGT
CAGATTTACCCAGGGATTAAAGTAAGGCAATTATGTAAACTCCTTAGGGGAACCAAGGCA
TTAACAGAAGTAGTACCACTAACAAAAGAAGCAGAGCTAGAACTGGCAGAAAACAGGGAG
ATTCTAAAAGAACCAGTACACGGGGTGTATTATGACCCATCAAAAGACTTAATAGCAGAA
ATACAGAAACAGGGACAAGGCCAGTGGACATATCAAATCTATCAAGAGCCATTTAAAAAT
CTGAAAACAGGAAAATATGCAAGAATGAGGGGTACCCACACTAATGATGTAAGACAGTTA
ACAGAGGCAGTGCAAAAGATAGCAGGGGAAAGCATAGTAATATGGGGAAAGACTCCTAAA
TTTAAATTACCCATACAAAAGGAAACATGGGAAGCATGGTGGACAGAGTATTGGCAAGCT
ACCTGGATTCCTGAGTGGGAGTTTGTCAATACCCCTCCCTTAGTAAAATTATGGTACCAG
TTAGAGAGAGAGCCCATAGTAGGAGCAGAAACCTTCTATGTAGATGGGGCAGCTAATAGG
GAAACCAAATTAGGAAAAGCAGGATATGTTACTGACAGAGGAAGACAAAAAGTTGTCCCC
ATAACAGACACAACAAATCAGAAAACTGAGTTACAGGCAATTCATCTAGCTTTGCAGGAT
TCAGGATTAGAAGTAAACATAGTAACAGACTCACAATATGCATTAGGAATCATTCAAGCA
CAACCAGATAAAAGTGAATCAGAGTTAGTCAGTCAAATAATAGAGGAGCTAATAAAAAAG
GAAAAGGTCTACCTGGCATGGGTACCAGCACACAAAGGAATTGGAGGAAATGAGCAAGTA
GATAAATTAGTCAGTGCTGGAATCAGGAAAGTACTATTTTTAGATGGGATAGATAAGGCC
CAAGAAGAACATGAAAAATATCACAATAATTGGAGAGCTATGGCCAGTGATTTTAACCTG
CCACCTGTAGTAGCAAAAGAAATAGTAGCCAGCTGTGATAAATGTCAGCTAAAAGGAGAA
GCCATGCATGGACAGGTGGACTGTAGTCCAGGAATATGGCAGATGGACTGTACACATTTA
GAAGGGAAAGTTATCCTGGTAGCAGTTCATGTAGCCAGTGGGTACATAGAAGCAGAAGTT
ATCCCAGCAGAAACAGGGCAAGAAACAGCATACTTTCTCTTAAAATTAGCAGGAAGATGG
CCAGTAAAAACAATACATACAGATAATGGCAGTAATTTCACCAGTGCTACGGTCAAGGCC
GCCTGTTGGTGGGCAGGGATCAAACAGGAATTTGGCATTCCCTACAATCCCCAAAGTCAA
GGAGTGGTAGAATCTATGAATAAAGAATTAAAAAAGATTATAGGACAAGTAAGAGATCAG
GCTGAACATCTTAAAACAGCAGTACAAATGGCAGTATTCATTCACAATTTTAAAAGAAAA
GGGGGGATTGGGGGATACAGTGCAGGGGAAAGAATAGTAGATATAATAGCATCAGACATA
CAAACTAAAGAACTACAAAAACAAATTACAAAAATTCAAAATTTTCGGGTTTATTACAGG
GACAACAGAGACCCACTTTGGAAAGGACCAGCAAAGCTCCTTTGGAAAGGTGAAGGGGCA
GTAGTAATACAAGATAACAGTGACATAAAAGTAGTGCCAAGAAGAAAAGCAAAGATCATT
AGGGATTATGGAAAACAGATGGCAGGTGATGATTGTGTGGCAAGTAGACAGGATGAGGAC
TAGAACATGGATAAGTTTAGTAAAATACCATATGCATATTTCAAAGAAAGCTAAAGGATG
GTCTTATAGACATCACTATGAGAGCCCTCATCCAAAAATAAGTTCAGAAGTACACATCCC
ACTAGGGGATGCTAAATTGGTAATAACAACATATTGGGGTCTGCATACAGGAGAAAGAGA
TTGGCATTTGGGCCAGGGAGTCTCCATAGAATGGAGGAAAAGGAAATATAGCACACAAGT
AGACCCTGACCTAGCAGACCAACTAATTCATCTGTATTACTTTGATTGTTTTTCAGAATC
TGCTATAAGGAATGCCATATTAGGCCATATAGTTAGTCCTAGGTGTGAATATCAAGCAGG
ACATAATAAGGTAGGATCTTTACAGTACTTGGCATTAACAACATTAATAACACCAAAAAA
GAGAACGCCACCTTTGCCCAGTGTTAAGAAACTGACAGAGGATAGATGGAACAAGCCCCA
GAAGATCAAGGACCACAGAGGGAGCCATACAATCAATGGGCACTAGAGCTCTTAGAGGAA
CTCAAGAGTGAAGCTGTGAGACATTTTCCTAGAGTATGGCTTCATGGATTAGGGCAACAT
ATCTATGAAACTTATGGGGATACTTGGGTAGGAGTGGAAGCCTTAATAAGAAGTTTGCAA
CAACTGCTGTTTATTCATTTCAGAATTGGATGTCAACATAGCAGAATAGGTATTATGCGA
CAGAGAAGAGCAAGGCATGGACCCAGTAGATCCTAGCCTAGCGCCCTGGGAGCATCCAGG
AAGTCAGCCTAAAACTGCTTGTAACTCTTGCTATTGTAAACAGTGTTGCTATCATTGCCA
AAATTGTTTTGTGAGCAAAGGCTTAGGCATCTCCTATGGCAGGAAGAAGCGGAGACAACG
ACGACGAGCTCCTCAAGGCAGTGAGACTCATCAAATTTCTCTACCAAAGCAGTGAGTAAT
ACATGTAATGATACCTTTACAGATATTAGCAATAGTAGCTTTAGTAGTAGCAGCAATATT
AGCAATAGCTGTGTGGACTATAGTGTACATACAATACAGAAGAATAGTAAAACAAAGAAA
AATAGACAAGATAATTGATAGAATAAGAGACAGAGCAGAAGACAGTGGCAATGAAAGCGA
GGGAGACCAGGAAGAGTTGTCAAAGCTTGTGGAAAGGGCAAAGCTTGTGGAAATGGGGTA
TGATGCTCCTTGGAATGTTGATGATCTGTAGTGCTGCAGAACAATTGTGGGTCACAGTCT
ATTATGGGGTACCTGTGTGGAAAGAAGCAACCACCACTCTATTTTGTGCATCAGATGCTA
AAGCATATGATACAGAGGTACATAATGTTTGGGCCACACATGCCTGTGTACCCACAGACC
CTAACCCACAAGAAGTAGTATTGATAAATGTGACAGAAAAGTTTAATGCATGGAAAAATG
ACATGGTAGAACAGATGCATGAGGATATAATTAGTTTATGGGATCAAAGCCTAAAGCCAT
GTGTCAAATTAACCCCACTTTGTGTTATGCTAAATTGCACTGATTTGAAGAATACTACTA
GTGCCAATGCTACTAGTACAAATACTAATACTATTAGTCCCAACAATACTATGGAAGATG
GAGACATGAAAAACTGCTCTTTCAATGTCACCACAAACATAAGAAATAAATTGCAAAAAG
AATATGCACTTTTCTATAAACTTGATATAGTACCAATAGATAGTGATAATGAAAGCTATG
CTTTAATAAGTTGTAACACCTCAGTCATTACACAGGCCTGTCCAAAGGTATCCTTTGAAC
CAATTCCCATACACTATTGTGCCCCGGCTGGTTTTGCGATTCTAAAGTGTAATGAAAAGA
ATTTCAATGGAACAGAACCATGTAAAAATGTCAGCACAGTACAATGTACACATGGAATTA
AGCCAGTAGTGTCAACTCAGTTGTTATTAAATGGTAGCCTAGCAGAAAAGGAGGTAGTAA
TTATGTCTGAAAATATCACAGACAATGCTAAAACCATAATAGTGCATCTGAATAAATCTG
TAATAATTAATTGTACAAGAAACAATAACAACACAAGAAAAAGTATACATCTAGGACCAG
GGAAAGCATTTTATGCAACAGGGGATATAATAGGAGATATAAGAAAATCACATTGTAATG
TTAGTAAAGCAGATTGGATGAGAACTTTAAAAGATGTAGCTCTAAAATTAAGAGAAAAAT
TTGGGAATGCTACAAAAATAGCCTTTAATAAATCCTCAGGAGGAGACCCAGAAATTGTAA
TGCACAGTTTTAATTGTGGAGGGGAATTTTTCTACTGTAATACAACAGAGCTGTTTAATG
ATACTTGGCTGGGTAATAATGATACCTGGCTATCAAGTTATACTGAGAGTGATAATAATA
CTGCTAATATCACACTCCCATGCAGAATAAAACAAATTATAAACAGATGGCAGGAAGTAG
GAAAAGCAATGTATGCCCCTCCCATCAGTGGACTAATTAGATGCTCATCAAATATTACAG
GGCTGCTCTTAACAAGAGATGGTGGTAATCATAACACTAGTAATGACACCGAGACTTTCA
GACCTGGAGGAGGAGATATGAGGGATAATTGGAGAAGTGAATTATATAAATATAAAGTAG
TAAAAATTGAGCCATTAGGAGTAGCACCCACCAAGGCAAGGAGAAGAGTGGTGCAGAGAG
AAAAAAGAGCAGTGGGAGTAGGAGCTATGTTCCTTGGGTTCTTGGGAGCAGCAGGAAGCA
CTATGGGCGCAGCATCAGTGATGCTGACGGTACAAGCCAGACAATTATTGTCTGGTATAG
TGCAACAGCAAAACAATTTGCTGAGGGCTATTGAGGCGCAACAGCATATGTTGCAACTCA
CAGTCTGGGGCATTAAGCAGCTCCAGGCAAGAGTCCTGGCTGTGGAAAGATACCTAAAGG
ATCAACAGCTCCTAGGAATTTGGGGTTGCTCTGGAAAACTCATCTGCACCACTAATGTGC
CTTGGAATGTTACTTGGAGTAATAAATCTCTAGATCACATTTGGAAGAACATGACCTGGA
TGGAGTGGGAGAGAGAAATTGACAATTACACAGACCTAATATACTCCTTAATTGAAAAAT
CGCAGAACCAACAGGAAAAGAATGAACAAGAATTATTGGAATTGGATAAGTGGGCAAGTT
TGTGGAATTGGTTTGACATATCAAATTGGCTGTGGTACATAAAAATATTCATAATGATAG
TAGGAGGCTTGATAGGGTTAAGAATAGTTTTTACTGTGCTTTCTATAGTGAATAGAGTTA
GGCAGGGGTACTCACCATTATCGTTTCAGACCCTCCTCCCAACCCAGAGGGAACCAGACA
GGCCCGGAGGAATCGAAGAAGAAGGTGGAGAGAGAGACAGAGACACATCCGGACAATTAG
TGACTGGATTCTTAGCAATCATCTGGGTCGACCTACGGAACCTGTTCCTCTTCCTCTACC
ACCGCTTGAGAGACTTACTCTTGATTGCAACGAGGATTGTGGAACTTCTGGGACGCAGGG
GGTGGGAAACCCTCAAATATCTGTGGAATCTCCTGCTGTATTGGAGTCAGGAACTACAGA
AAAGTGCTGTTAGTTTGCTTAATGCTATAGCTATAGCAGTAGCTGAGGGGACAGACAGGG
TTATAGAAATATTACAAAGATTTGGTAGGGGTATCCTTCACATACCTACAAGAATAAGAC
AGGGCTTGGAAGGAGCTTTGCTTTGAAAAGGCTTTGCTATAAGATGGGTGGCAAGTGGTC
AAAAATTGGTAGGGGATGGTCTATTGTAAGGGAAAGAATGAGACGAGCTGAGCCTGAGCC
AGCAGCAGCGGGGGTGGGAGCAGTATCTCGAGATCTAGAAAAACATGGAGCAATCACAAG
TAGCAATACAGCAGCCACCAATGCTGATGTTGCCTGGCTAGAAGCACAAGAGGAAGAGGA
AGTAGGCTTTCCAGTCAGACCTCAGGTACCTTTAAGACCAATGACTTACAAGGCAGCTTT
AGATCTTAGCCACTTTTTAAAAGAAAAGGGGGGACTGGAAGGGCTAATTTACTCCCAGAA
AAGACAAGAGATCCTTGATCTGTGGGTCCATCACACACAAGGCTACTTCCCTGATTGGCA
GAACTACACACCAGGGCCAGGGATCAGATATCCACTGACCTTTGGATGGTGCTTCAAGCT
AGTACCAGTTGACCCAGAGAAGGTGGAAGAGGTCACTGAAGGAGAGAGAAACTGCTTGTT
ACACCCTCTGAACCAGCACGGAATAGATGACCCGGAGAGAGAAGTATTAATGTGGAAGTT
TGATAGCCGCCTGGCATTTCATCACATGGCCCGAGAAAAGCACCCAGAGTTCTACAAGGA
CTGCTGACACTGAGCTTCAAGACTGCTGACATCGAGCTTTCTACAAGGGACTTTCCGCTG
GGGACTTTCCATGGGAGGTGTGGCCTGGGCGGGACCGGGGAGTGGCGAGCCCTCAGATGC
TGCATATAAGCAGCTGCTTTCTGCCTGTACGGGGTCTCTCTAGGTAGACCAGATCTGAGC
CCGGGAGCTCTCTGGTTGACTAGGGAACCCACTGCTTAAGCCTCAATAAAGCTTGCCT
>chrA01.CD4T.C2.35F5
ATGAAAGCGAGGGAGACCAGGAAGAGTTGTCAAAGCTTGTGGAAAGGGCAAAGCTTGTGG
AAATGGGGTATGATGCTCCTTGGAATGTTGATGATCTGTAGTGCTGCAGAACAATTGTGG
GTCACAGTCTATTATGGGGTACCTGTGTGGAAAGAAGCAACCACCACTCTATTTTGTGCA
TCAGATGCTAAAGCATATGATACAGAGGTACATAATGTTTGGGCCACACATGCCTGTGTA
CCCACAGACCCTAACCCACAAGAAGTAGTATTGATAAATGTGACAGAAAAGTTTAATGCA
TGGAAAAATGACATGGTAGAACAGATGCATGAGGATATAATTAGTTTATGGGATCAAAGC
CTAAAGCCATGTGTCAAATTAACCCCACTTTGTGTTATGCTAAATTGCACTGATTTGAAG
AATACTACTAGTGCCAATGCTACTAGTACAAATACTAATACTATTAGTCCCAACAATACT
ATGGAAGATGGAGACATGAAAAACTGCTCTTTCAATGTCACCACAAACATAAGAAATAAA
TTGCAAAAAGAATATGCACTTTTCTATAAACTTGATATAGTACCAATAGATAGTGATAAT
GAAAGCTATGCTTTAATAAGTTGTAACACCTCAGTCATTACACAGGCCTGTCCAAAGGTA
TCCTTTGAACCAATTCCCATACACTATTGTGCCCCGGCTGGTTTTGCGATTCTAAAGTGT
AATGAAAAGAATTTCAATGGAACAGAACCATGTAAAAATGTCAGCACAGTACAATGTACA
CATGGAATTAAGCCAGTAGTGTCAACTCAGTTGTTATTAAATGGTAGCCTAGCAGAAAAG
GAGGTAGTAATTATGTCTGAAAATATCACAGACAATGCTAAAACCATAATAGTGCATCTG
AATAAATCTGTAATAATTAATTGTACAAGAAACAATAACAACACAAGAAAAAGTATACAT
CTAGGACCAGGGAAAGCATTTTATGCAACAGGGGATATAATAGGAGATATAAGAAAATCA
CATTGTAATGTTAGTAAAGCAGATTGGATGAGAACTTTAAAAGATGTAGCTCTAAAATTA
AGAGAAAAATTTGGGAATGCTACAAAAATAGCCTTTAATAAATCCTCAGGAGGAGACCCA
GAAATTGTAATGCACAGTTTTAATTGTGGAGGGGAATTTTTCTACTGTAATACAACAGAG
CTGTTTAATGATACTTGGCTGGGTAATAATGATACCTGGCTATCAAGTTATACTGAGAGT
GATAATAATACTGCTAATATCACACTCCCATGCAGAATAAAACAAATTATAAACAGATGG
CAGGAAGTAGGAAAAGCAATGTATGCCCCTCCCATCAGTGGACTAATTAGATGCTCATCA
AATATTACAGGGCTGCTCTTAACAAGAGATGGTGGTAATCATAACACTAGTAATGACACC
GAGACTTTCAGACCTGGAGGAGGAGATATGAGGGATAATTGGAGAAGTGAATTATATAAA
TATAAAGTAGTAAAAATTGAGCCATTAGGAGTAGCACCCACCAAGGCAAGGAGAAGAGTG
GTGCAGAGAGAAAAAAGAGCAGTGGGAGTAGGAGCTATGTTCCTTGGGTTCTTGGGAGCA
GCAGGAAGCACTATGGGCGCAGCATCAGTGATGCTGACGGTACAAGCCAGACAATTATTG
TCTGGTATAGTGCAACAGCAAAACAATTTGCTGAGGGCTATTGAGGCGCAACAGCATATG
TTGCAACTCACAGTCTGGGGCATTAAGCAGCTCCAGGCAAGAGTCCTGGCTGTGGAAAGA
TACCTAAAGGATCAACAGCTCCTAGGAATTTGGGGTTGCTCTGGAAAACTCATCTGCACC
ACTAATGTGCCTTGGAATGTTACTTGGAGTAATAAATCTCTAGATCACATTTGGAAGAAC
ATGACCTGGATGGAGTGGGAGAGAGAAATTGACAATTACACAGACCTAATATACTCCTTA
ATTGAAAAATCGCAGAACCAACAGGAAAAGAATGAACAAGAATTATTGGAATTGGATAAG
TGGGCAAGTTTGTGGAATTGGTTTGACATATCAAATTGGCTGTGGTACATAAAAATATTC
ATAATGATAGTAGGAGGCTTGATAGGGTTAAGAATAGTTTTTACTGTGCTTTCTATAGTG
AATAGAGTTAGGCAGGGGTACTCACCATTATCGTTTCAGACCCTCCTCCCAACCCAGAGG
GAACCAGACAGGCCCGGAGGAATCGAAGAAGAAGGTGGAGAGAGAGACAGAGACACATCC
GGACAATTAGTGACTGGATTCTTAGCAATCATCTGGGTCGACCTACGGAACCTGTTCCTC
TTCCTCTACCACCGCTTGAGAGACTTACTCTTGATTGCAACGAGGATTGTGGAACTTCTG
GGACGCAGGGGGTGGGAAACCCTCAAATATCTGTGGAATCTCCTGCTGTATTGGAGTCAG
GAACTACAGAAAAGTGCTGTTAGTTTGCTTAATGCTATAGCTATAGCAGTAGCTGAGGGG
ACAGACAGGGTTATAGAAATATTACAAAGATTTGGTAGGGGTATCCTTCACATACCTACA
AGAATAAGACAGGGCTTGGAAGGAGCTTTGCTTTGA
>chrA01.CD4T.C1.15A10
ATGAAAGCGAGGGAGACCAGGAAGAATTGTCAAAGCTTGTGGAAACGGCAAAGCTTGTGG
AAATGGGGTACGATGCTCCTTGGAATGTTGATGATCTGTAGTGCTGCAGAACAATTGTGG
GTCACAGTCTATTATGGGGTACCTGTGTGGAAAGAAGCAACCACCACTCTATTTTGTGCA
TCAGATGCTAAAGCATATGATACAGAGGTACATAATGTTTGGGCCACACATGCCTGTGTA
CCCACAGACCCTAGCCCACAAGAAGTAGTATTGGAAAATGTGACAGAAAAATTTAATGCA
TGGAAAAATGACATGGTAGAACAGATGCATGAGGACATAATTAGTTTATGGGATCAAAGC
CTAAAGCCATGTGTCAAATTAACCCCACTTTGTGTTACTCTAAATTGCACTGATTTGAAG
AATAATACTAGTATCAATACTACTAGGCTCAACAAAACTATGGAAGAAGGAGACATGAAA
AACTGCTCTTTCAATGTCACCACAAGCATAAGAAATAAATTGCAAAAAGAATATGCACTT
TTCTACAAACTTGATATAGTACCAATAGATGGTGATAATGAAAGCTATGCTTTAATAAGT
TGTAACACCTCAGTCATTACACAGGCCTGTCCAAAGGTATCCTTTGAACCAATTCCCATA
CATTATTGTGCCCCGGCTGGTTTTGCGATTCTAAAGTGCAATGAAAAGAATTTCAATGGA
AAAGGACCATGTACAAATGTCAGCACAGTACAATGTACACATGGAATTAAGCCAGTAGTG
TCAACTCAGTTGTTATTAAATGGCAGCCTAGCAGAAAAGGAGGTAGTAATTAGGTCTGAA
AATATCACAGACAATGCTAAAACCATAATAGTGCATCTGAATAAATCTGTAATAATTAAT
TGTACAAGATACAATAACAACACAAGAAGAAGTATACATATAGGACCAGGGAGAGCATTT
TATGCAACAGGGGATATAATAGGAGATATAAGAAAATCACATTGTAATGTTAGTAAAGCA
GATTGGATGAGAACTTTAAAGGATGTAGCTCAAAAATTAAGAGAAAAATTTGGGAATGAT
ACAAAAATAGCCTTTAATAAATCCTCAGGAGGAGACCCAGAAATTGTAATGCACAGTTTT
AATTGTGGAGGGGAATTTTTCTACTGTAATACAACAGAGATGTTTAATGATACTTGGATG
AGTAATAATACTTGGCTATCAAATTATACTGAGAGTAATAATAATACTGCTAAAAATATC
GTACTCCCATGCAGAATAAAACAAATTATAAACAGATGGCAGGAAGTAGGAAAAGCAATG
TATGCCCCTCCCATCAGTGGACTAATTAGATGCTCATCAAATATTACAGGGCTGCTCTTA
ACAAGAGATGGTGGTAATCATAACACTAGTAATGACACCGAGACTTTCAGACCTGGAGGA
GGAGATATGAGGGATAATTGGAGAAGTGAATTATATAAATATAAAGTAGTAAAAATTGAG
CCATTAGGAGTAGCACCCACCAAGGCAAGGAGAAGAGTGGTGCAGAGAGAAAAAAGAGCA
GTGGGAGTAGGAGCTATGTTCCTTGGGTTCTTGGGAGCAGCAGGAAGCACTATGGGCGCA
GCATCAGTGATGCTGACGGTACAAGCCAGACAATTATTGTCTGGTATAGTGCAACAGCAA
AACAATTTGCTGAGGGCTATTGAGGCGCAACAGCATATGTTGCAACTCACAGTCTGGGGC
ATTAAGCAGCTCCAGGCAAGAGTCCTGGCTGTGGAAAGATACCTAAAGGATCAACAGCTC
CTAGGAATTTGGGGTTGCTCTGGAAAACTCATCTGCACCACTAATGTGCCTTGGAATGTT
ACGTGGAGTAATAAATCTCTAGATAACATTTGGAATAACATGACCTGGATGGAGTGGGAG
AGAGAAATTGACAATTACACAGGCCTAATATACTCCTTAATTGAAGAATCGCAGAACCAA
CAGGAAAAGAATGAACAAGAATTATTGGCATTGGATAAGTGGGCAAGTTTGTGGAATTGG
TTTAACATATCAAATTGGCTGTGGTACATAAAAATATTCATAATGATAGTAGGAGGCTTG
ATAGGGTTAAGAATAGTTTTTACTGTGCTTTCTATAGTGAATAGAGTTAGGCAGGGGTAC
TCACCATTATCGTTTCAGACCCTCCTCCCAACCCAGAGGGGACCAGACAGGCCCGGAGGA
ATCGAAGAAGAAGGTGGAGAGAGAGACAGAGACACATCAGGACAATTAGTGACTGGATTC
TTAGCAATCATCTGGGTCGATCTACGGAACCTGTTCCTCTTCCTCTACCACCGCTTGAGA
GACTTACTCTTGATTGCAACGAGGATTGTGGAACTTCTGGGACGCAGGGGGTGGGAAACC
CTCAAATATTTGTGGAATCTCCTGCTGTATTGGAGTCAGGAACTACAGAAAAGTGCTGTT
AGTTTGCTTAATGCTATAGCTATAGCAGTAGCTGAGGGGACAGATAGGATTATAGAAATA
TTACAAAGATTTTGTAGGGGTATCCTTCACATACCTACAAGAATAAGACAGGGCTTTGAA
GGAGCTTTGCTTTGA
>chrA01.CD4T.C1.15A3
ATGAAAGCGAGGGAGACCAGGAAGAATTGTCAAAGCTTGTGGAAAGGTCAAAGCTTGTGG
AGATGGGGTACGATGCTCCTTGGAATGTTGATGATCTGTAGTGCTGCAGGACAATTGTGG
GTCACAGTCTATTATGGGGTACCTGTGTGGAAAGAAGCAACCACCACTCTATTTTGTGCA
TCAAATGCTAAAGCATATGATACAGAGGTACATAATGTTTGGGCCACACATGCCTGTGTA
CCCACAGACCCTAACCCACAAGAGGTAGTATTGGAAAATGTGACAGAAGAATTTGATGCA
TGGAAAAATGACATGGTAGAACAGATGCATGAGGATATAATTAGTTTATGGGATCAAAGC
CTAAAGCCATGTGTCAAATTAACCCCACTTTGTGTTGTTCTAAATTGCACTGATTTGAAG
AATACTACTAGTATCAATGCTACTAGTTCCAATAATACTATGGAAGAAGGAGACATGAAA
AACTGCTCTTTCAATGTCACCACAAACATAAGAAATAAATTGCAAAAAGAATATGCACTT
TTCTATAAACTTGATATAGTACCAATAAATGGTGATAATAAAAGCTATGCTTTAATAAGT
TGTAACACCTCAGTCATTACACAGGCCTGTCCAAAGGTATCCTTTGAACCAATTCCCATA
CACTATTGTGCCCCGGCTGGTTTTGCGATTCTAAAGTGTAATGAAAAGGATTTCAATGGA
ACAGGACCATGTAAAAATGTCAGCACAGTACAATGTACACATGGAATTAAGCCAGTAGTG
TCAACTCAGTTGTTATTAAATGGCAGCCTAGCAGAAGAGGAGGTAGTAATTAGGTCTGAA
AATATCACAGACAATGCTAAAACCATAATAGTGCATCTGAATAAATCTGTAATAATTAAT
TGTACAAGACACAATAACAACACAAGAAGAAGTATACATCTAGGACCAGGGAAAGCATTT
TATGCAACAGGGGATATAATAGGAGATATAAGACAATCACATTGTAATGTTAGTAAAGCA
GATTGGATGAGAACTTTAAAAGACGTAGCTCTAAAATTAAGAGAAAATTTTAGGAATGAT
ACACAAATAGTCTTTAATAAATCCTCAGGAGGAGACCCAGAAATTGTAATGCACAGTTTT
AATTGTGGAGGGGAATTTTTCTACTGTAATACAACAGAGCTGTTTAATGATACTTGGACG
AGTAATAATACCTGGCTATCAAATTATAATGAGAGTGATAATAATAATGCTAATATCACA
CTCCCATGCAGAATAAAACAAATTATAAACAGATGGCAGGAAGTAGGAAAAGCAATGTAT
GCCCCTCCCATCAGTGGACTAATTAAATGCTCATCAAATATTACAGGGCTGCTCTTAACA
AGAGATGGTGGTAATCATAACACTAGTAATAACACCGAGACTTTCAGACCTGGAGGAGGA
GATATGAGGGATAATTGGAGAAGTGAATTATATAAATATAAAGTAGTAAAAATTGAGCCA
TTAGGAGTAGCACCCACCAAGGCAAGGAGAAGAGTGGTGCAGAGAGAAAAAAGAGCAGTG
GGAGTAGGAGCTATGTTCCTTGGGTTCTTGGGAGCAGCAGGAAGCACTATGGGCGCAGCA
TCAGTGATGCTGACGGTACAAGCCAGACAATTATTGTCTGGTATAGTGCAACAGCAAAAC
AATTTGCTGAGGGCTATTGAGGCGCAACAGCATATGTTGCAACTCACAGTCTGGGGCATT
AAGCAGCTCCAGGCAAGAGTCCTGGCTGTGGAAAGATACCTAAAGGATCAACAGCTCCTA
GGAATTTGGGGTTGCTCTGGAAAACTCATCTGCACCACTAATGTGCCTTGGAATGTTACT
TGGAGTAATAAATCTCTAGATGACATTTGGAATAACATGACCTGGATGGAGTGGGAGAAA
GAAATTGACAATTACACAGACCTAATATACTCCTTAATTGAAATATCGCAGAACCAACAG
GAAAAGAATGAACAAGAATTATTGGAATTGGATAAGTGGGCAAGTTTGTGGAATTGGTTT
GACATATCAAATTGGCTGTGGTACATAAAAATATTCATAATGATAGTAGGAGGCTTGATA
GGGTTAAGAATAGTTTTTACTGTGCTTTCTATAGTGAATAGAGTTAGGCAGGGGTACTCA
CCATTATCGTTTCAGACCCTCCTCCCAACCCAGAGGGGACCAGACAGGCCCGGAGGAATC
GAAGAAGAAGGTGGAGAGAGAGACAGAGACACATCCGGACAATTAGTGACTGGATTCTTA
GCAATCATCTGGGTCGATCTACGGAACCTGTTCCTCTTCCTCTACCACCGCTTGAGAGAC
TTACTCTTGATTGCAACGAGGATTGTGGAACTTCTGGGACGCAGGGGGTGGGAAACCCTC
AAATATCTGTGGAATCTCCTGCTGTATTGGAGTCAGGAACTACAGAAAAGTGCTGTTAGT
TTGCTTAATGCTATAGCTATAGCAGTAGCTGAGGGGACAGACAGAATTATAGAAATATTA
CAAAGATTTTGTAGGGGTATCCTTCACATACCTACAAGAATAAGACAGGGCTTGGAAGGA
GCTTTGCTTTGA
>chrA01.CD4T.C1.15A4
ATGAAAGCGAGGGAGACCAGGAAGAATTGTCAAAGCTTGTGGAAAGGGCAAAGCTTGTGG
AGATGGGGTACGATGCTCCTTGGAATGTTGATGATCTGTAGTGCTGCAGGACAATTGTGG
GTCACAGTCTATTATGGGGTACCTGTGTGGAAAGAAGCAACCACCACTCTATTTTGTGCA
TCAGATGCTAAAGCATATGATACAGAGGTACATAATGTTTGGGCCACACATGCCTGTGTA
CCCACAGACCCTAACCCACAAGAAGTAGTATTGGAAAATGTGACAGAAGAATTTAATGCA
TGGAAAAATGACATGGTAGAACAGATGCATGAGGATATAATTAGTTTATGGGATCAAAGC
CTAAAGCCATGTGTCAAATTAACCCCACTTTGTGTTGTTCTAAATTGCACTGATTTGAAG
AATACTACTAGTATCAATGCTACTAGTTCCAATAATACTATGGAAGAAGGAGACATGAAA
AACTGCTCTTTCAATGTCACCACAAACATAAGAAATAAATTGCAAAAAGAATATGCACTT
TTCTATAAACTTGATATAGTACCAATAAATGGTGATAATAAAAGCTATGCTTTAATAAGT
TGTAACACCTCAGTCATTACACAGGCCTGTCCAAAGGTATCCTTTGAACCAATTCCCATA
CACTATTGTGCCCCGGCTGGTTTTGCGATTCTAAAGTGTAATAAAAAGAATTTCAATGGA
ACAGGACCATGTAAAAATGTCAGCACAGTACAATGTACACATGGAATTAAGCCAGTAGTG
TCAACTCAGTTGTTATTAAATGGCAGCCTAGCAGAAGAGGAGGTAGTAATTAGGTCTGAA
AATATCACAGACAATGCTAAAACCATAATAGTGCATCTGAATAAATCTGTAATAATTAAT
TGTACAAGACACAATAACAACACAAGAAGAAGTATACATATGGGACCAGGGAAAGCATTT
TATGTAACAGGGGATATAATAGGAGATATAAGACAATCACATTGTAATGTTAGTAAAGCA
GATTGGATGAGAGCTTTAAAAGATGTAGCTCTAAAATTAAGAGAAAATTTTAGGAATGAT
ACACAAATAGCCTTTAATAAATCCTCAGGAGGAGACCCAGAAATTGTAATGCACAGTTTT
AATTGTGGAGGGGAATTTTTCTACTGTAATACAACAGAGCTGTTTAATGATACTTGGACG
AATAATAATACTTGGCTATCAGATTATACTGAGAGTGATAATAATACTGCTAATATCACA
CTCCCATGCAGAATAAAACAAATTATAAACAGATGGCAGGAAGTAGGAAAAGCAATGTAT
GCCCCTCCCATCAGTGGACTAATTAGATGCTCATCAAATATTACAGGGCTGCTTTTAACA
AGAGATGGTGGTAATCATAACACTAGTAATAACACCGAGACTTTCAGACCTGGAGGAGGA
GATATGAGGGATAATTGGAGAAGTGAATTATATAAATATAAAGTAGTAAAAATTGAGCCA
TTAGGAGTAGCACCCACCAAGGCAAGGAGAAGAGTGGTGCAGAGAGAAAAAAGAGCAGTG
GGAGTAGGAGCTATGTTCCTTGGGTTCTTGGGAGCAGCAGGAAGCACTATGGGCGCAGCA
TCAGTGATGCTGACGGTACAAGCCAGACAATTATTGTCTGGTATAGTGCAACAGCAAAAC
AATTTGCTGAGGGCTATTGAGGCGCAACAGCATATGTTGCAACTCACAGTCTGGGGCATT
AAGCAGCTCCAGGCAAGAGTCCTGGCTGTGGAAAGATACCTAAAGGATCAACAGCTCCTA
GGAATTTGGGGTTGCTCTGGAAAACTCATCTGCACCACTAATGTGCCTTGGAATGTTACT
TGGAGTAATAAATCTCTAGATGACATTTGGAATAACATGACCTGGATGGAGTGGGAGAGA
GAAATTGACAATTACACAGACCTAATATACTCCTTAATTGAAATATCGCAGAACCAACAG
GAAAAGAATGAACAAGAATTATTGGAATTGGATAAGTGGGCAAGTTTGTGGAATTGGTTT
GACATATCAAATTGGCTGTGGTACATAAAAATATTCATAATGATAGTAGGAGGCTTGATA
GGGTTAAGAATAGTTTTTACTGTGCTCTCTATAGTGAATAGAGTTAGGCAGGGGTACTCA
CCATTATCGTTTCAGACCCTCCTCCCAACCCAGAGGGGACCAGACAGGCCCGGAGGAATC
GAAGAAGAAGGTGGAGAGAGAGACAGAGACACATCCGGACAATTAGTGACTGGATTCTTA
GCAATCATCTGGGTCGATCTACGGAACCTGTTCCTCTTCCTCTACCACCGCTTGAGAGAC
TTACTCTTGATTGCAACGAGGATTGTGGAACTTCTGGGACGCAGGGGGTGGGAAACCCTC
AAATATCTGTGGAATCTCCTGCTGTATTGGAGTCAGGAACTACAGAAAAGTGCTGTTAGT
TTGCTTAATGCTATAGCTATAGCAGTAGCTGAGGGGACAGACAGGATTATAGAACTATTA
CAAAGGTTTTGTAGGGGTATCCTTCACATACCTACAAGAATAAGACAGGGCCTTGAAGGA
GCTTTGCTTTGA
>chrA01.CD4T.C1.15B10
ATGAAAGCGAGGGAGACCAGGAAGAATTGTCAAAGCTTGTGGAAAGGGCAAAGCTTGTGG
AGATGGGGTATGATGCTCCTTGGAATGTTGATGATCTGTAGTGCTGCAGAACAATTGTGG
GTCACAGTCTATTATGGGGTACCTGTGTGGAAAGAAGCAACCACCACTCTATTTTGTGCA
TCAGATGCTAAAGCATATGATACAGAGGTACATAATGTTTGGGCCACACATGCCTGTGTA
CCCACAGACCCTAACCCACAAGAAGTAGTATTGGTAAATGTGACAGAAAAGTTTAATGCA
TGGAAAAATGACATGGTAGAACAGATGCATGAGGATATAATTAGTTTATGGGATCAAAGC
CTAAAGCCATGTGTCAAATTAACCCCACTTTGTGTTACTCTAAATTGCACTGATTTGAAG
AATACTACTAGGACCAATATTACCGCTACTAGTCCCAACAATACTATGGAAGAAGGAGAC
ATGAAAAACTGCTCTTTCAATGTCACCACAAGCATAAGAAATAAATTGCAAAAAGAATAT
GCACTTTTCTATAAACTTGATATAGTACCAATAGATGGTGATAATGAAAGCTATGCTTTA
ATAAGTTGTAACACCTCAGTCATTACACAGGCCTGTCCAAAGGTATCCTTTGAACCAATT
CCCATACATTATTGTGCCCCGGCTGGTTTTGCGATTCTAAAGTGTAATGAAAAGAATTTC
AATGGAAAAGGACCATGTACAAATGTCAGCACAGTACAATGTACACATGGAATTAAGCCA
GTAGTGTCAACTCAGTTGTTATTAAATGGCAGCCTAGCAGAAAAGGAGGTAGTAATTAGG
TCTGAAAATATCACAGACAATGCTAAAACCATAATAGTGCATCTGAATAAATCTGTAATA
ATTAATTGTACAAGATACAATAACAACACAAGAAGAAGTATAAATATAGGACCAGGGAGA
GCATTTTATGCAACAGGGGATATAATAGGAGATATAAGAAAATCACATTGTAATGTTAGT
AAAGCAGATTGGATGAGAACTTTAAAAGATGTAGCTCAAAAATTAAGAGAAAAATTTGGG
AATGATACAAAAATAGCCTTTAATAAATCCTCAGGAGGAGACCCAGAAATTGTAATGCAC
AGTTTTAATTGTGGAGGGGAATTTTTCTACTGTAATACAACAGAGATGTTTAATGATATT
TGGCTGAGTAATAATACTTGGCTATCAAATTATACTGAGAGTAATAATAATACTGCTAAA
AATATCGTACTCCCATGCAGAATAAAACAAATTATAAACAGATGGCAGGAAGTAGGAAAA
GCAATGTATGCCCCTCCCATCAGTGGACTAATTAGATGCTCATCAAATATTACAGGGCTG
CTCTTAGCAAGAGATGGTGGTAATCATAACACTAGTAATGACACCGAGACTTTCAGACCA
GGAGGAGGAGATATGAGGGATAATTGGAGAAGTGAATTATATAAATATAAAGTAGTAAAA
ATTGAGCCATTAGGAGTAGCACCCACCAAGGCAAGGAGAAGAGTGGTGCAGAGAGAAAAA
AGAGCAGTGGGACTAGGAGCTATGTTCCTTGGGTTCTTGGGAGCAGCAGGAAGCACTATG
GGCGCAGCATCAGTGACGCTGACGGTACAAGCCAGACAATTATTGTCTGGTATAGTGCAA
CAGCAAAACAATTTGCTGAGGGCTATTGAGGCGCAACAGCATATGTTGCAACTCACAGTC
TGGGGCATTAAGCAGCTCCAGGCAAGAGTCCTGGCTGTGGAAAGATACCTAAAGGATCAA
CAGCTCCTAGGAATTTGGGGTTGCTCTGGAAAACTCATCTGCACCACTAATGTGCCTTGG
AATGTTACTTGGAGTAATAAATCTCTAGATGACATTTGGAATAACATGACCTGGATGGAG
TGGGAGAGAGAAATTGACAATTACACAGACCTAATATACTCCTTAATTGAAAAATCGCAG
AACCAACAGGAAAAGAATGAACAAGAATTATTGGCATTGGATAAGTGGGCAAGTTTGTGG
AATTGGTTTGACATATCAAATTGGCTGTGGTACATAAAAATATTCATAATGATAGTAGGA
GGCTTGATAGGGTTAAGAATAGTTTTTACTGTGCTTTCTATAGTGAATAGAGTTAGGCAG
GGGTACTCACCATTATCGTTTCAGACCCTCCTCCCAACCCAGAGGGGACCAGACAGGCCC
GGAGGAATCGAAGAAGAAGGTGGAGAGAGAGACAGAGACACATCCGGACGATTAGTGACT
GGATTCTTAGCAATCATCTGGGTCGATCTGCGGAACCTGTTCCTCTTCCTCTACCACCGC
TTGAGAGACTTACTCTTGATTGCAACGAGGATTGTGGAACTTCTGGGACGCAGGGGGTGG
GAAACCCTCAAATATTTGTGGAATCTCCTGCTGTATTGGAGTCAGGAACTAAAGAAAAGT
GCTGCTAGTTTGCTTGATGCTATAGCTATAGCAGTAGCTGAGGGGACAGACAGGATTATA
GAAATATTACAAAGATTTTGTAGGGGTATCCTTCACATACCTACAAGAATAAGACAGGGC
TTTGAAGGAGCTTTGCTTTGA
>chrA01.CD4T.C1.15B3
ATGAAAGCGAGGGAGACCAGGAAGAATTGTCAAAGCTTGTGGAAATGGCAAGGCTTGTGG
AAATGGGGTATGATGCTCCTTGGAATGTTGATGATCTGTAGTGCTGCAGAACAATTGTGG
GTCACAGTCTATTATGGGGTACCTGTGTGGAAAGAAGCAACCACCACTCTATTTTGTGCA
TCAGATGCTAAAGCATATGATACAGAGGTACATAATGTTTGGGCCACACATGCCTGTGTA
CCCACAGACCCTAACCCACAAGAAGTAGTATTGGTAAATGTGACAGAACAGTTTAATGCA
TGGAAAAATGACATGGTAGAACAGATGCATGAGGATATAATTAGTTTATGGGATCAAAGC
CTAAAGCCATGTGTCAAATTAACCCCACTTTGTGTTGTTCTAAATTGCACTGATTTGAAG
AATACTACTAGTATCAATGCTACTAGTTCCAATAATACTATGGAAGAAGGAGACATGAAA
AACTGCTCTTTCAATGTCACCACAAACATAAGAAATAAATTGCAAAAAGAATATGCACTC
TTCTATAAACTTGATATAGTACCAATAAATGGTGATAATAAAAGCTATGCTTTAATAAGT
TGTAACACCTCAGTCATTACACAGGCCTGTCCAAAGGTATCCTTTGAACCAATTCCCATA
CACTATTGTGCCCCGGCTGGTTTTGCGATTCTAAAGTGTAATGAAAAGAATTTCAATGGA
ACAGGACCATGTAAAAATGTCAGCACAGTACAATGTACACATGGAATTAAGCCAGTAGTG
TCAACTCAGTTGTTATTAAATGGCAGCCTAGCAGAAGAGGAGGTAGTAATTAGGTCTGAA
AATATCACAGACAATGCTAAAACCATAATAGTGCATCTGAATAAATCTGTAATAATTAAT
TGTACAAGAAACAATAACAACACAAGAAGAAGTATACATATGGGACCAGGGAAAGCATTT
TATGTAACAGGGGATATAATAGGAGATATAAGACAATCACATTGTAATGTTAGTAAAGCA
GATTGGATGAGAACTTTAAAAGATGTAGCTCAAAAATTAAGCGAAAAATTTGGGAATAAG
ACAAAAATAGCCTTTAATAAATCCTCAGGAGGAGACCCAGAAATTGTAATGCACAGTTTT
AATTGTGGAGGGGAATTTTTCTACTGTAATACAACAAAGCTGTTTAATGATACTTGGACG
AGTAATAATACCTGGCTATCAAATTATAATGAGAGTGATAATAATACTGCTAATATCACA
CTCCCATGCAGAATAAAACAAATTATAAACAGATGGCAGGAAGTAGGAAAAGCAATGTAT
GCCCCTCCCATCAGTGGACTAATTAGATGCTCATCAAATATTACAGGGCTGCTATTAACA
AGAGATGGTGGTAATCATAACACTAGTAATGACACCGAGACTTTCAGACCTGGAGGAGGA
GATATGAGGGATAATTGGAGAAGTGAATTATATAAATATAAAGTAGTAAAAATTGAGCCA
TTAGGAGTAGCACCCACCAAGGCAAGGAGAAGAGTGGTGCAGAGAGAAAAAAGAGCAGTG
GGAGTAGGAGCTATGTTCCTTGGGTTCTTGGGAGCAGCAGGAAGCACTATGGGCGCAGCA
TCAGTGATGCTGACGGTACAAGCCAGACAATTATTGTCTGGTATAGTGCAACAGCAAAAC
AATTTGCTGAGGGCTATTGAGGCGCAACAGCATATGTTGCAACTCACAGTCTGGGGCATT
AAGCAGCTCCAGGCAAGAGTCCTGGCTGTGGAAAGATACCTAAAGGATCAACAGCTCCTA
GGAATTTGGGGTTGCTCTGGAAAACTCATCTGCACCACTAATGTGCCTTGGAATGTTACT
TGGAGTAATAAATCTCTAGATCACATTTGGAAGAACATGACCTGGATGGAGTGGGAGAGA
GAAATTGACAATTACACAGACCTAATATACTCCTTAATTGAAAAATCGCAAAACCAACAG
GAAAAGAATGAACAAGAATTATTGGAACTGGATAAGTGGGCAAGCTTATGGAATTGGTTT
GACATATCAAATTGGCTGTGGTACATAAAAATATTCATAATGATAGTAGGAGGCTTGATA
GGGTTAAGAATAGTTTTTACTGTGCTTTCTATAGTGAATAGAGTTAGGCAGGGGTACTCA
CCATTATCGTTTCAGACCCTCCTCCCAACCCAGAGGGGACCAGACAGGCCCGGAGGAATC
GAAGAAGAAGGTGGAGAGAGAGACAGAGACACATCCGGACAATTAGTGACTGGATTCTTA
GCAATCATCTGGGTCGATCTACGGAACCTGTTCCTCTTCCTCTACCACCGCTTGAGAGAC
TTACTCTTGATTGCAACGAGGATTGTGGAACTTCTGGGACGCAGGGGGTGGGAAACCCTC
AAATATCTGTGGAATCTCCTGCTGTATTGGAGTCAGGAACTACAGAAAAGTGCTGTTAGT
TTGCTTAATGCTATAGCTATAGCAGTAGCTGAGGGGACAGATAGGATTATAGAAACATTA
CAAAGGTTTTGTAGGGGTATCCTTCACATACCTACAAGAATAAGACAGGGCCTTGAAGGA
GCTTTGCTTTGA
>chrA01.CD4T.C1.2A1
ATGAAAGCGAGGGAGACCAGGAAGAATTGTCAAAGCTTGTGGAAATGGCAAGGCTTGTGG
AAATGGGGTATGATGCTCCTTGGAATGTTGATGATCTGTAGTGCTGCAGAACAATTGTGG
GTCACAGTCTATTATGGGGTACCTGTGTGGAAAGAAGCAACCACCACTCTATTTTGTGCA
TCAGATGCTAAAGCATATGATACAGAGGTACATAATGTTTGGGCCACACATGCCTGTGTA
CCCACAGACCCTAACCCACAAGAAGTAGTATTGGTAAATGTGACAGAACAGTTTAATGCA
TGGAAAAATGACATGGTAGAACAGATGCATGAGGATATAATTAGTTTATGGGATCAAAGC
CTAAAGCCATGTGTCAAATTAACCCCACTTTGTGTTGTTCTAAATTGCACTGATTTGAAG
AATACTACTAGTATCAATGCTACTAGTTCCAATAATACTATGGAAGAAGGAGACATGAAA
AACTGCTCTTTCAATGTCACCACAAACATAAGAAATAAATTGCAAAAAGAATATGCACTC
TTCTATAAACTTGATATAGTACCAATAAATGGTGATAATAAAAGCTATGCTTTAATAAGT
TGTAACACCTCAGTCATTACACAGGCCTGTCCAAAGGTATCCTTTGAACCAATTCCCATA
CACTATTGTGCCCCGGCTGGTTTTGCGATTCTAAAGTGTAATGAAAAGAATTTCAATGGA
ACAGGACCATGTAAAAATGTCAGCACAGTACAATGTACACATGGAATTAAGCCAGTAGTG
TCAACTCAGTTGTTATTAAATGGCAGCCTAGCAGAAGAGGAGGTAGTAATTAGGTCTGAA
AATATCACAGACAATGCTAAAACCATAATAGTGCATCTGAATAAATCTGTAATAATTAAT
TGTACAAGAAACAATAACAACACAAGAAGAAGTATACATATGGGACCAGGGAAAGCATTT
TATGTAACAGGGGATATAATAGGAGATATAAGACAATCACATTGTAATGTTAGTAAAGCA
GATTGGATGAGAACTTTAAAAGATGTAGCTCAAAAATTAAGCGAAAAATTTGGGAATAAG
ACAAAAATAGCCTTTAATAAATCCTCAGGAGGAGACCCAGAAATTGTAATGCACAGTTTT
AATTGTGGAGGGGAATTTTTCTACTGTAATACAACAAAGCTGTTTAATGATACTTGGACG
AGTAATAATACCTGGCTATCAAATTATAATGAGAGTGATAATAATACTGCTAATATCACA
CTCCCATGCAGAATAAAACAAATTATAAACAGATGGCAGGAAGTAGGAAAAGCAATGTAT
GCCCCTCCCATCAGTGGACTAATTAGATGCTCATCAAATATTACAGGGCTGCTATTAACA
AGAGATGGTGGTAATCATAACACTAGTAATGACACCGAGACTTTCAGACCTGGAGGAGGA
GATATGAGGGATAATTGGAGAAGTGAATTATATAAATATAAAGTAGTAAAAATTGAGCCA
TTAGGAGTAGCACCCACCAAGGCAAGGAGAAGAGTGGTGCAGAGAGAAAAAAGAGCAGTG
GGAGTAGGAGCTATGTTCCTTGGGTTCTTGGGAGCAGCAGGAAGCACTATGGGCGCAGCA
TCAGTGATGCTGACGGTACAAGCCAGACAATTATTGTCTGGTATAGTGCAACAGCAAAAC
AATTTGCTGAGGGCTATTGAGGCGCAACAGCATATGTTGCAACTCACAGTCTGGGGCATT
AAGCAGCTCCAGGCAAGAGTCCTGGCTGTGGAAAGATACCTAAAGGATCAACAGCTCCTA
GGAATTTGGGGTTGCTCTGGAAAACTCATCTGCACCACTAATGTGCCTTGGAATGTTACT
TGGAGTAATAAATCTCTAGATCACATTTGGAAGAACATGACCTGGATGGAGTGGGAGAGA
GAAATTGACAATTACACAGACCTAATATACTCCTTAATTGAAAAATCGCAAAACCAACAG
GAAAAGAATGAACAAGAATTATTGGAACTGGATAAGTGGGCAAGCTTATGGAATTGGTTT
GACATATCAAATTGGCTGTGGTACATAAAAATATTCATAATGATAGTAGGAGGCTTGATA
GGGTTAAGAATAGTTTTTACTGTGCTTTCTATAGTGAATAGAGTTAGGCAGGGGTACTCA
CCATTATCGTTTCAGACCCTCCTCCCAACCCAGAGGGGACCAGACAGGCCCGGAGGAATC
GAAGAAGAAGGTGGAGAGAGAGACAGAGACACATCCGGACAATTAGTGACTGGATTCTTA
GCAATCATCTGGGTCGATCTACGGAACCTGTTCCTCTTCCTCTACCACCGCTTGAGAGAC
TTACTCTTGATTGCAACGAGGATTGTGGAACTTCTGGGACGCAGGGGGTGGGAAACCCTC
AAATATCTGTGGAATCTCCTGCTGTATTGGAGTCAGGAACTACAGAAAAGTGCTGTTAGT
TTGCTTAATGCTATAGCTATAGCAGTAGCTGAGGGGACAGATAGGATTATAGAAACATTA
CAAAGGTTTTGTAGGGGTATCCTTCACATACCTACAAGAATAAGACAGGGCCTTGAAGGA
GCTTTGCTTTGA
>chrA01.CD4T.C1.15B4
ATGAAAGCGAGGGAGACCAGGAAGAATTGTCAAAGCTTGTGGAAATGGCAAGGCTTGTGG
AAATGGGGTATGATGCTCCTTGGAATGTTGATGATCTGTAGTGCTGCAGAACAATTGTGG
GTCACAGTCTATTATGGGGTACCTGTGTGGAAAGAAGCAACCACCACTCTATTTTGTGCA
TCAGATGCTAAAGCATATGATACAGAGGTACATAATGTTTGGGCCACACATGCCTGTGTA
CCCACAGACCCTAACCCACAAGAAGTAGTATTGGAAAATGTGACAGAAGATTTTGATGCA
TGGAAAAATGACATGGTAGAACAGATGCATGAGGATATAATTAGTTTATGGGATCAAAGC
CTAAAGCCATGTGTCAAATTAACCCCACTTTGTGTTATTCTAAATTGCACTGATTTGAAG
AATACCACTAGGACCAATGCTAACGCTACTAGTTCCAATAACGCTACTAGTTCCAACAAG
ACTATGGAAGAAGGAGACATGAAAAACTGCTCTTTCAATGTCACCACAAACATAAGAAAT
AAATTGCAAAAAGAATATGCACTTTTCTATAAACTTGATTTAGTACCAATAGATGGTGAT
AATAAAAGCTATGCTTTAATAAGTTGTAACACCTCAGTCATTACACAGGCCTGTCCAAAG
GTATCCTTTGAACCAATTCCCATACACTATTGTGCCCCGGCTGGTTTTGCGATTCTAAAG
TGTAATGAAAAGAATTTCAATGGAACAGGACCATGTAAAAATGTCAGTACAGTACAATGT
ACACATGGAATTAAGCCAGTAGTGTCAACTCAGTTGTTATTAAATGGCAGCCTAGCAGAA
AAGGAGGTAGTAATTAGGTCTGAAAATATCACAGACAATGCTAAAACCATAATAGTGCAT
CTGAATAAATCTGTAATAATTAATTGTACAAGACACAATAACAACACAAGAAGAAGTATA
CATCTAGGACCAGGGAAAGCATTTTATGCAACAGGGGATATAATAGGAGATATAAGACAA
TCACATTGTAATGTTAGTAAAGCAGATTGGATGAGAACTTTAAAAGATGTAGCTCAAAAA
TTAAGTGAAAAATTTGGGAATAAGACAAAAATAGCCTTTAATAAATCCTCAGGAGGAGAC
CCAGAAATTGTAATGCACAGTTTTAATTGTGGAGGGGAATTTTTCTACTGTAATACAACA
AAGCTGTTTAATGATACTTGGACGAGTAATAATACTTGGCTGTCAAATTATACTGAGAAT
AATAATGATACTATCACACTCCCATGCAGAATAAAACAAATTATAAACAGATGGCAGGAA
GTAGGAAAAGCAATGTATGCCCCCCCCATCAGTGGACTAATTAGATGCTCATCAAATATT
ACAGGGCTGCTCTTAACAAGAGATGGTGGTAATCATAACACTAGTAATGACACCGAGACT
TTCAGACCTGGAGGAGGAGATATGAGGGATAATTGGAGAAGTGAATTATATAAATATAAA
GTAGTAAAAATTGAGCCATTAGGAGTAGCACCCACCAAGGCAAGGAGAAGAGTGGTGCAG
AGAGAAAAAAGAGCAGTGGGAGTAGGAGCTATGTTCCTTGGGTTCTTGGGAGCAGCAGGA
AGCACTATGGGCGCAGCATCAGTGATGCTGACGGTACAAGCCAGACAATTATTGTCTGGT
ATAGTGCAACAGCAAAACAATTTGCTGAGGGCTATTGAGGCGCAACAGCATATGTTGCAA
CTCACAGTCTGGGGCATTAAGCAGCTCCAGGCAAGAGTCCTGGCTGTGGAAAGATACCTA
AAGGATCAACAGCTCCTAGGAATTTGGGGTTGCTCTGGAAAACTCATCTGCACCACTAAT
GTGCCTTGGAATGTTACTTGGAGTAATAAATCTCTAGATCACATTTGGAATAACATGACC
TGGATGGAGTGGGAGAGAGAAATTGACAATTACACAGGCCTAATATACTCCTTAATTGAA
GAATCGCAGAACCAACAGGAAAAGAATGAACAAGAATTATTGGAATTGGATAAGTGGGCA
AGTTTGTGGAATTGGTTTGACATATCAAATTGGCTGTGGTACATAAAAATATTCATAATG
ATAGTAGGAGGCTTGATAGGGTTAAGAATAGTTTTTACTGTGCTTTCTATAGTGAATAGA
GTTAGGCAGGGGTACTCACCATTATCGTTTCAGACCCTCCTCCCAACCCAGAGGGGACCA
GACAGGCCCGGAGGAATCGAAGAAGAAGGTGGAGAGAGAGACAGAGACACATCCGGACGA
TTAGTGACTGGATTCTTAGCAATCATCTGGGTCGATCTACGGAACCTGTTCCTCTTCCTC
TACCACCGCTTGAGAGACTTACTCTTGATTGCAACGAGGATTGTGGAACTTCTGGGACGC
AGGGGGTGGGAAACCCTCAAATATCTGTGGAATCTCCTGCTGTATTGGAGTCAGGAACTA
CAGAAAAGTGCTGTTAGTTTGCTTAATGCTATAGCTATAGCAGTAGCTGAGGGGACAGAC
AGGATTATAGAAATATTACAAAGATTTGGTAGGGGTATCCTTCACATACCTACAAGAATA
AGACAGGGCTTGGAAGGAGCTTTGCTTTGA
>chrA01.CD4T.C1.15C11
ATGAAAGCGAGGGAGACCAGGAAGAATTGTCAAAGCTTGTGGAAAGGTCAAAGCTTGTGG
AGATGGGGTACGATGCTCCTTGGAATGTTGATGATCTGTAGTGCTGCAGGACAATTGTGG
GTCACAGTCTATTATGGGGTACCTGTGTGGAAAGAAGCAACCACCACTCTATTTTGTGCA
TCAGATGCTAAAGCATATGATACAGAGGTACATAATGTTTGGGCCACACATGCCTGTGTA
CCCACAGACCCTAACCCACAAGAAGTAATATTGGTAAATGTGTCAGAAAAATTTAATGCA
TGGAAAAATGACATGGTAGAACAGATGCATGAGGATATAATTAGTTTATGGGATCAAAGC
CTAAAGCCATGTGTCAAATTAACCCCACTTTGTGTTACTCTAAATTGCACTGATTTGAAG
AATACTACTAGGACCAATACTAATAATACTAGTCCCAACAAGACTATGGAAGAAGGAGAC
ATGAAAAACTGCTCTTTCAATGTCACCACAAACATAAGAAATAAATTGCAAAAAGAATAT
GCACTTTTCTATAAACTTGATATAGTACCAATAGATGGTGATAATGGAAGCTATGCTTTA
ATAAGTTGTAACACCTCAGTCATTACACAGGCCTGTCCAAAGGTATCCTTTGAACCAATT
CCCATACACTATTGTGCCCCGGCTGGTTTTGCGATTCTAAAGTGTAATGAAAAGAATTTC
AATGGAACAGGACCATGTAAAAATGTCAGCACAGTACAATGTACACATGGAATTAAACCA
GTAGTGTCAACTCAGTTGTTATTAAATGGTAGCCTAGCTGAAAAGGAGGTAGTAATTAGG
TCTGAAAATATCACAGACAATGCTAAAACCATAATAGTGCATCTGAATAAATCTGTAATA
ATTAATTGTACAAGATACAATAACAACACAAGAAGAAGTATACATATAGGACCAGGGAAA
GCATTTTATGCAACAGGGGATATAATAGGAGATATAAGACAATCACATTGTAATGTTAGT
AAAGCAGATTGGATGAGAACTTTAAAAGATGTAGCTCTAAAATTAAGAGAAAATTTTAGG
AATGATACACAAATAGCCTTTAATAAATCCTCAGGAGGAGACCCAGAAATTGTAATGCAC
AGTTTTAATTGTGGAGGGGAATTTTTCTACTGTAATACAACAGAGCTGTTTAATGATACT
TGGACGAGTAATAATACTTGGCTGTCAAATTATACTGAGAATAATAATACTACTGCTAAA
GATATCGTACTCCCATGCAGAATAAAACAAATTATAAACAGATGGCAGGAAGTAGGAAAA
GCAATGTATGCCCCTCCCATCAGTGGACTAATTAGATGCTCATCAAATATTACAGGGCTG
CTCTTAACAAGAGATGGTGGTAACCATAACACTAGTAATGACACCGAGACTTTCAGACCT
GGAGGAGGAGATATGAGGGATAATTGGAGAAGTGAATTATATAAATATAAAGTAGTAAAA
ATTGAGCCATTAGGAGTAGCACCCACCAAGGCAAGGAGAAGAGTGGTGCAGAGAGAAAAA
AGAGCAGTGGGAGTAGGAGCTATGTTCCTTGGGTTCTTGGGAGCAGCAGGAAGCACTATG
GGCGCAGCATCAGTGATGCTGACGGTACAAGCCAGACAATTATTGTCTGGTATAGTGCAA
CAGCAAAACAATTTGCTGAGGGCTATTGAGGCGCAACAGCATATGTTGCAACTCACAGTC
TGGGGCATTAAGCAGCTCCAGGCAAGAGTCCTGGCTGTGGAAAGATACCTAAAGGATCAA
CAGCTCCTAGGAATTTGGGGTTGCTCTGGAAAACTCATCTGCACCACTAATGTGCCTTGG
AATGTTACTTGGAGTAATAAATCTCTAGATGACATTTGGAATAACATGACCTGGATGGAG
TGGGAGAGAGAAATTGACAATTACACAGACCTAATATACTCCTTAATTGAAGAATCGCAG
AACCAACAGGAAAAGAATGAACAAGAATTATTGGCATTGGATAAGTGGGCAAGTTTGTGG
AATTGGTTTAACATATCAAATTGGCTGTGGTACATAAAAATATTCATAATGATAGTAGGA
GGCTTGATAGGGTTAAGAATAGTTTTTACTGTGCTTTCTATAGTGAATAGAGTTAGGCAG
GGGTACTCACCATTATCGTTTCAGACCCTCCTCCCAACCCAGAGGGGACCAGACAGGCCC
GGAGGAATCGAAGAAGAAGGTGGAGAGAGAGACAGAGACACATCCGGACAATTAGTGACT
GGATTCTTAGCAATCATCTGGGTCGACCTACGGAACCTGTTCCTCTTCCTCTACCACCGC
TTGAGAGACTTACTCTTGATTGCAACGAGGATTGTGGAACTTCTGGGACGCAGGGGGTGG
GAAACCCTCAAATATCTGTGGAATCTCCTGCTGTATTGGAGTCAGGAACTACAGAAAAGT
GCTGTTAGTTTGCTTAATGCTATAGCTATAGCAGTAGCTGAGGGGACAGATAGGATTATA
GAAATATTACAAAGGTTTTGTAGGGGTATCCTTCACATACCTACAAGAATAAGACAGGGC
CTTGAAGGAGCTTTGCTTTGA
>chrA01.CD4T.C2.26B8
ATGAAAGCGAGGGAGACCAGGAAGAATTGTCAAAGCTTGTGGAAAGGTCAAAGCTTGTGG
AGATGGGGTACGATGCTCCTTGGAATGTTGATGATCTGTAGTGCTGCAGGACAATTGTGG
GTCACAGTCTATTATGGGGTACCTGTGTGGAAAGAAGCAACCACCACTCTATTTTGTGCA
TCAGATGCTAAAGCATATGATACAGAGGTACATAATGTTTGGGCCACACATGCCTGTGTA
CCCACAGACCCTAACCCACAAGAAGTAATATTGGTAAATGTGTCAGAAAAATTTAATGCA
TGGAAAAATGACATGGTAGAACAGATGCATGAGGATATAATTAGTTTATGGGATCAAAGC
CTAAAGCCATGTGTCAAATTAACCCCACTTTGTGTTACTCTAAATTGCACTGATTTGAAG
AATACTACTAGGACCAATACTAATAATACTAGTCCCAACAAGACTATGGAAGAAGGAGAC
ATGAAAAACTGCTCTTTCAATGTCACCACAAACATAAGAAATAAATTGCAAAAAGAATAT
GCACTTTTCTATAAACTTGATATAGTACCAATAGATGGTGATAATGGAAGCTATGCTTTA
ATAAGTTGTAACACCTCAGTCATTACACAGGCCTGTCCAAAGGTATCCTTTGAACCAATT
CCCATACACTATTGTGCCCCGGCTGGTTTTGCGATTCTAAAGTGTAATGAAAAGAATTTC
AATGGAACAGGACCATGTAAAAATGTCAGCACAGTACAATGTACACATGGAATTAAACCA
GTAGTGTCAACTCAGTTGTTATTAAATGGTAGCCTAGCTGAAAAGGAGGTAGTAATTAGG
TCTGAAAATATCACAGACAATGCTAAAACCATAATAGTGCATCTGAATAAATCTGTAATA
ATTAATTGTACAAGATACAATAACAACACAAGAAGAAGTATACATATAGGACCAGGGAAA
GCATTTTATGCAACAGGGGATATAATAGGAGATATAAGACAATCACATTGTAATGTTAGT
AAAGCAGATTGGATGAGAACTTTAAAAGATGTAGCTCTAAAATTAAGAGAAAATTTTAGG
AATGATACACAAATAGCCTTTAATAAATCCTCAGGAGGAGACCCAGAAATTGTAATGCAC
AGTTTTAATTGTGGAGGGGAATTTTTCTACTGTAATACAACAGAGCTGTTTAATGATACT
TGGACGAGTAATAATACTTGGCTGTCAAATTATACTGAGAATAATAATACTACTGCTAAA
GATATCGTACTCCCATGCAGAATAAAACAAATTATAAACAGATGGCAGGAAGTAGGAAAA
GCAATGTATGCCCCTCCCATCAGTGGACTAATTAGATGCTCATCAAATATTACAGGGCTG
CTCTTAACAAGAGATGGTGGTAACCATAACACTAGTAATGACACCGAGACTTTCAGACCT
GGAGGAGGAGATATGAGGGATAATTGGAGAAGTGAATTATATAAATATAAAGTAGTAAAA
ATTGAGCCATTAGGAGTAGCACCCACCAAGGCAAGGAGAAGAGTGGTGCAGAGAGAAAAA
AGAGCAGTGGGAGTAGGAGCTATGTTCCTTGGGTTCTTGGGAGCAGCAGGAAGCACTATG
GGCGCAGCATCAGTGATGCTGACGGTACAAGCCAGACAATTATTGTCTGGTATAGTGCAA
CAGCAAAACAATTTGCTGAGGGCTATTGAGGCGCAACAGCATATGTTGCAACTCACAGTC
TGGGGCATTAAGCAGCTCCAGGCAAGAGTCCTGGCTGTGGAAAGATACCTAAAGGATCAA
CAGCTCCTAGGAATTTGGGGTTGCTCTGGAAAACTCATCTGCACCACTAATGTGCCTTGG
AATGTTACTTGGAGTAATAAATCTCTAGATGACATTTGGAATAACATGACCTGGATGGAG
TGGGAGAGAGAAATTGACAATTACACAGACCTAATATACTCCTTAATTGAAGAATCGCAG
AACCAACAGGAAAAGAATGAACAAGAATTATTGGCATTGGATAAGTGGGCAAGTTTGTGG
AATTGGTTTAACATATCAAATTGGCTGTGGTACATAAAAATATTCATAATGATAGTAGGA
GGCTTGATAGGGTTAAGAATAGTTTTTACTGTGCTTTCTATAGTGAATAGAGTTAGGCAG
GGGTACTCACCATTATCGTTTCAGACCCTCCTCCCAACCCAGAGGGGACCAGACAGGCCC
GGAGGAATCGAAGAAGAAGGTGGAGAGAGAGACAGAGACACATCCGGACAATTAGTGACT
GGATTCTTAGCAATCATCTGGGTCGACCTACGGAACCTGTTCCTCTTCCTCTACCACCGC
TTGAGAGACTTACTCTTGATTGCAACGAGGATTGTGGAACTTCTGGGACGCAGGGGGTGG
GAAACCCTCAAATATCTGTGGAATCTCCTGCTGTATTGGAGTCAGGAACTACAGAAAAGT
GCTGTTAGTTTGCTTAATGCTATAGCTATAGCAGTAGCTGAGGGGACAGATAGGATTATA
GAAATATTACAAAGGTTTTGTAGGGGTATCCTTCACATACCTACAAGAATAAGACAGGGC
CTTGAAGGAGCTTTGCTTTGA
>chrA01.CD4T.C1.15C5
ATGAAAGCGAGGGAGACCAGGAAGAGTTGTCAAAGCTTGTGGAAAGGTCAAAGCTTGTGG
AGATGGGGTACGATGCTCCTTGGAATGTTGATGATCTGTAGTGCTGCAGGACAATTGTGG
GTCACAGTCTATTATGGGGTACCTGTGTGGAAAGAAGCAACCACCACTCTATTTTGTGCA
TCAGATGCTAAAGCATATGATACAGAGGTACATAATGTTTGGGCCACACATGCCTGTGTA
CCCACAGACCCTAACCCACAAGAAGTAGTATTGGTAAATGTGACAGAAAAGTTTAATGCA
TGGAAAAATGACATGGTAGAACAGATGCATGAGGATATAATTAGTTTATGGGATCAAAGC
CTAAAGCCATGTGTCAAATTAACCCCACTTTGTGTTGTTCTAAATTGCACTGATTTGAAG
AATACTACTAGTATCAATGCTACTAGTTCCAATAATACTATGGAAGAAGGAGACATGAAA
AACTGCTCTTTCAATGTCACCACAAACATAAGAAATAAATTGCAAAAAGAATATGCACTT
TTCTATAAACTTGATATAGTACCAATAAATGGTGATAATAAAAGCTATGCTTTAATAAGT
TGTAACACCTCAGTCATTACACAGGCCTGTCCAAAGGTATCCTTTGAACCAATTCCCATA
CACTATTGTGCCCCGGCTGGTTTTGCGATTCTAAAGTGTAATGAAAAGAATTTCAATGGA
ACAGAACCATGTAAAAATGTCAGCACAGTACAATGTACACATGGAATTAAGCCAGTAGTA
TCAACTCAGTTGTTATTAAATGGTAGCCTAGCAGAAAAGGAGGTAGTAATTATGTCTGAA
AATATCACAGACAATGCTAAAACCATAATAGTGCATCTGAATAAATCTGTAATAATTAAT
TGTACAAGAAACAATAACAACACAAGAAAAAGTATACATATGGGACCAGGGAAAGCATTT
TATGTAACAGGGGATATAATAGGAGATATAAGACAATCACATTGTAATGTTAGTAAAGCA
GATTGGATGAGAACTTTAAAAGATGTAGCTCTAAAATTAAGAGAAAATTTTAGGAATGAT
ACACAAATAGCCTTTAATAAATCCTCAGGAGGAGACCCAGAAATTGTAATGCACAGTTTT
AATTGTGGAGGGGAATTTTTCTACTGTAATACAACAGAGCTGTTTAATGATACTTGGACG
GATAATAATACTTGGCTAAATTATAATGAGAGTGATAATAATACTACTAATATCACACTC
CCATGCAGAATAAAACAAATTATAAACAGATGGCAGGAAGTAGGAAAAGCAATGTATGCC
CCTCCCATCAGTGGACTAATTAAATGCTCATCAAATATTACAGGGCTGCTCTTAACAAGA
GATGGTGGTAATCATAACACTAGTAATAACACCGAGACTTTCAGACCTGGAGGAGGAGAT
ATGAGGGATAATTGGAGAAGTGAATTATATAAATATAAAGTAGTAAAAATTGAGCCATTA
GGAGTAGCACCCACCAAGGCAAGGAGAAGAGTGGTGCAGAGAGAAAAAAGAGCAGTGGGA
GTAGGAGCTATGTTCCTTGGGTTCTTGGGAGCAGCAGGAAGCACTATGGGCGCAGCATCA
GTGATGCTGACGGTACAAGCCAGACAATTATTGTCTGGTATAGTGCAACAGCAAAACAAT
TTGCTGAGGGCTATTGAGGCGCAACAGCATATGTTGCAACTCACAGTCTGGGGCATTAAG
CAGCTCCAGGCAAGAGTCCTGGCTGTGGAAAGATACCTAAAGGATCAACAGCTCCTAGGA
ATTTGGGGTTGCTCTGGAAAACTCATCTGCACCACTAATGTGCCTTGGAATGTTACTTGG
AGTAATAAATCTCTAGATGACATTTGGAATAACATGACCTGGATGGAGTGGGAGAGAGAA
ATTGACAATTACACAGACCTAATATACTCCTTAATTGAAATATCGCAGAACCAACAGGAA
AAGAATGAACAAGAATTATTGGAATTGGATAAGTGGGCAAATTTGTGGAATTGGTTTGAC
ATATCAAATTGGCTGTGGTACATAAAAATATTCATAATGATAGTAGGAGGCTTGATAGGG
TTAAGAATAGTTTTTACTGTGCTTTCTATAGTGAATAGAGTTAGGCAGGGGTACTCACCA
TTATCGTTTCAGACCCTCCTCCCAACCCAGAGGGGACCAGACAGGCCCGGAGGAATCGAA
GAAGAAGGTGGAGAGAGAGACAGAGACACATCCGGACAATTAGTGACTGGATTCTTAGCA
ATCATCTGGGTCGACCTACGGAACCTGTTCCTCTTCCTCTACCACCGCTTGAGAGACTTA
CTCTTGATTGCAACGAGGATTGTGGAACTTCTGGGACGCAGGGGGTGGGAAACCCTCAAA
TATCTGTGGAATCTCCTGCTGTATTGGAGTCAGGAACTACAGAAAAGTGCTGTTAGTTTG
CTTAATGCTATAGCTATAGCAGTAGCTGAGGGGACAGACAGGATTATAGAACTATTACAA
AGGTTTTGTAGGGGTGTCCTTCACATACCTACAAGAATAAGACAGGGCTTGGAAGGAGCT
TTGCTTTGA
>chrA01.CD4T.C1.16C5
ATGAAAGCGAGGGAGACCAGGAAGAGTTGTCAAAGCTTGTGGAAAGGTCAAAGCTTGTGG
AGATGGGGTACGATGCTCCTTGGAATGTTGATGATCTGTAGTGCTGCAGGACAATTGTGG
GTCACAGTCTATTATGGGGTACCTGTGTGGAAAGAAGCAACCACCACTCTATTTTGTGCA
TCAGATGCTAAAGCATATGATACAGAGGTACATAATGTTTGGGCCACACATGCCTGTGTA
CCCACAGACCCTAACCCACAAGAAGTAGTATTGGTAAATGTGACAGAAAAGTTTAATGCA
TGGAAAAATGACATGGTAGAACAGATGCATGAGGATATAATTAGTTTATGGGATCAAAGC
CTAAAGCCATGTGTCAAATTAACCCCACTTTGTGTTGTTCTAAATTGCACTGATTTGAAG
AATACTACTAGTATCAATGCTACTAGTTCCAATAATACTATGGAAGAAGGAGACATGAAA
AACTGCTCTTTCAATGTCACCACAAACATAAGAAATAAATTGCAAAAAGAATATGCACTT
TTCTATAAACTTGATATAGTACCAATAAATGGTGATAATAAAAGCTATGCTTTAATAAGT
TGTAACACCTCAGTCATTACACAGGCCTGTCCAAAGGTATCCTTTGAACCAATTCCCATA
CACTATTGTGCCCCGGCTGGTTTTGCGATTCTAAAGTGTAATGAAAAGAATTTCAATGGA
ACAGAACCATGTAAAAATGTCAGCACAGTACAATGTACACATGGAATTAAGCCAGTAGTA
TCAACTCAGTTGTTATTAAATGGTAGCCTAGCAGAAAAGGAGGTAGTAATTATGTCTGAA
AATATCACAGACAATGCTAAAACCATAATAGTGCATCTGAATAAATCTGTAATAATTAAT
TGTACAAGAAACAATAACAACACAAGAAAAAGTATACATATGGGACCAGGGAAAGCATTT
TATGTAACAGGGGATATAATAGGAGATATAAGACAATCACATTGTAATGTTAGTAAAGCA
GATTGGATGAGAACTTTAAAAGATGTAGCTCTAAAATTAAGAGAAAATTTTAGGAATGAT
ACACAAATAGCCTTTAATAAATCCTCAGGAGGAGACCCAGAAATTGTAATGCACAGTTTT
AATTGTGGAGGGGAATTTTTCTACTGTAATACAACAGAGCTGTTTAATGATACTTGGACG
GATAATAATACTTGGCTAAATTATAATGAGAGTGATAATAATACTACTAATATCACACTC
CCATGCAGAATAAAACAAATTATAAACAGATGGCAGGAAGTAGGAAAAGCAATGTATGCC
CCTCCCATCAGTGGACTAATTAAATGCTCATCAAATATTACAGGGCTGCTCTTAACAAGA
GATGGTGGTAATCATAACACTAGTAATAACACCGAGACTTTCAGACCTGGAGGAGGAGAT
ATGAGGGATAATTGGAGAAGTGAATTATATAAATATAAAGTAGTAAAAATTGAGCCATTA
GGAGTAGCACCCACCAAGGCAAGGAGAAGAGTGGTGCAGAGAGAAAAAAGAGCAGTGGGA
GTAGGAGCTATGTTCCTTGGGTTCTTGGGAGCAGCAGGAAGCACTATGGGCGCAGCATCA
GTGATGCTGACGGTACAAGCCAGACAATTATTGTCTGGTATAGTGCAACAGCAAAACAAT
TTGCTGAGGGCTATTGAGGCGCAACAGCATATGTTGCAACTCACAGTCTGGGGCATTAAG
CAGCTCCAGGCAAGAGTCCTGGCTGTGGAAAGATACCTAAAGGATCAACAGCTCCTAGGA
ATTTGGGGTTGCTCTGGAAAACTCATCTGCACCACTAATGTGCCTTGGAATGTTACTTGG
AGTAATAAATCTCTAGATGACATTTGGAATAACATGACCTGGATGGAGTGGGAGAGAGAA
ATTGACAATTACACAGACCTAATATACTCCTTAATTGAAATATCGCAGAACCAACAGGAA
AAGAATGAACAAGAATTATTGGAATTGGATAAGTGGGCAAATTTGTGGAATTGGTTTGAC
ATATCAAATTGGCTGTGGTACATAAAAATATTCATAATGATAGTAGGAGGCTTGATAGGG
TTAAGAATAGTTTTTACTGTGCTTTCTATAGTGAATAGAGTTAGGCAGGGGTACTCACCA
TTATCGTTTCAGACCCTCCTCCCAACCCAGAGGGGACCAGACAGGCCCGGAGGAATCGAA
GAAGAAGGTGGAGAGAGAGACAGAGACACATCCGGACAATTAGTGACTGGATTCTTAGCA
ATCATCTGGGTCGACCTACGGAACCTGTTCCTCTTCCTCTACCACCGCTTGAGAGACTTA
CTCTTGATTGCAACGAGGATTGTGGAACTTCTGGGACGCAGGGGGTGGGAAACCCTCAAA
TATCTGTGGAATCTCCTGCTGTATTGGAGTCAGGAACTACAGAAAAGTGCTGTTAGTTTG
CTTAATGCTATAGCTATAGCAGTAGCTGAGGGGACAGACAGGATTATAGAACTATTACAA
AGGTTTTGTAGGGGTGTCCTTCACATACCTACAAGAATAAGACAGGGCTTGGAAGGAGCT
TTGCTTTGA
>chrA01.CD4T.C1.15C7
ATGAAAGCGAGGGAGACCAGGAAGAATTGTCAAAGCTTGTGGAAACGGCAAAGCTTGTGG
AGATGGGGTACGATGCTCCTTGGAATGTTGATGATCTGTAGTGCTGCAGAACAATTGTGG
GTCACCGTCTATTATGGGGTACCTGTGTGGAAAGAAGCAACCACCACTCTATTTTGTGCA
TCAGATGCTAAAGCATATGATACAGAGGTACATAATGTTTGGGCCACACATGCCTGTGTA
CCCACAGACCCTAACCCACAAGAAGTAGTATTGGAAAATGTGACAGAAAGATTTGATGCA
TGGAAAAATGACATGGTAGAACAGATGCATGAGGACATAATTAGTTTATGGGATCAAAGC
CTAAAGCCATGTGTCAAATTAACCCCACTTTGTGTTACTCTAAATTGCACTGATTTGAAG
AATACTAATAGTACCAATACTACCGCTACTAGTCCCAACAATACTATGGAAGAAGGAGAC
ATGAAAAACTGCTCTTTCAATGTCACCACAAGCATAAGAAATAAATTGCAAAAAGAATAT
GCACTTTTCTATAAACTTGATATAGTACCAATAGATGGTGATAATGAAAGCTATGCTTTA
ATAAGTTGTAACACCTCAGTCATTACACAGGCCTGTCCAAAGGTATCCTTTGAACCAATT
CCCATACATTATTGTGCCCCGGCTGGTTTTGCGATTCTAAAGTGTAATGAAAAGAATTTC
AATGGAAAAGGACYATGTACAAATGTCAGCACAGTACAATGTACACATGGAATTAAGCCA
GTAGTGTCAACTCAGTTGTTATTAAATGGCAGCCTAGCAGAAAAGGAGGTAGTAATTAGG
TCTGAAAATATCACAGACAATGCTAAAACCATAATAGTGCATCTGAATAAATCTGTAATA
ATTAATTGTACAAGATACAATAACAACACAAGAAGAAGTATACATATAGGACCAGGGAGA
GCATTTTATGCAACAGGGGATATAATAGGAGATATAAGAAAATCACATTGTAATGTTAGT
AAAGCAGATTGGATGAGAACTTTAAAAGATGTAGCTCAAAAATTAAGAGAAAAATTTGGG
AATGATACAAAAATAGCCTTTAATAAATCCTCAGGAGGAGACCCAGAAATTGTAATGCAC
AGTTTTAATTGTGGAGGGGAATTTTTCTACTGTAATACAACAGAACTGTTTAATGATACT
TGGCTGAGGAATAATACTTGGCTGTCAAATTATACTGAGAGTAATAATAATACTGCTAAA
AATATCGTACTCCCATGCAGAATAAAACAAATTATAAACAGATGGCAGGAAGTAGGAAAA
GCAATGTATGCCCCTCCCATCAGTGGACTAATTAGATGCTCATCAAATATTACAGGGCTG
CTCTTAACAAGAGATGGTGGTAATCATAACACTAGTAATGACACCGAGACTTTCAGACCA
GGAGGAGGAGATATGAGGGATAATTGGAGAAGTGAATTATATAAATATAAAGTAGTAAAA
ATTGAGCCATTAGGAGTAGCACCCACCAAGGCAAGGAGAAGAGTGGTGCAGAGAGAAAAA
AGAGCAGTGGGAGTAGGAGCTATGTTCCTTGGGTTCTTGGGAGCAGCAGGAAGCACTATG
GGCGCAGCATCAGTGATGCTGACGGTACAAGCCAGACAATTATTGTCTGGTATAGTGCAA
CAGCAAAACAATTTGCTGAGGGCTATTGAGGCGCAACAGCATATGTTGCAACTCACAGTC
TGGGGCATTAAGCAGCTCCAGGCAAGAGTCCTGGCTGTGGAAAGATACCTAAAGGATCAA
CAGCTCCTAGGAATTTGGGGTTGCTCTGGAAAACTCATCTGCACCACTAATGTGCCTTGG
AATGTTACGTGGAGTAATAAATCTCTAGATAACATTTGGAATAACATGACCTGGATGGAG
TGGGAGAGAGAAATTGACAATTACACAGGCCTAATATACTCCTTAATTGAAGAATCGCAG
AACCAACAGGAAAAGAATGAACAAGAATTATTGGCATTGGATAAGTGGGCAAGTTTGTGG
AATTGGTTTAACATATCAAATTGGCTGTGGTACATAAAAATATTCATAATGATAGTAGGA
GGCTTGATAGGGTTAAGAATAGTTTTTACTGTGCTTTCTATAGTGAATAGAGTTAGGCAG
GGGTACTCACCATTATCGTTTCAGACCCTCCTCCCAACCCAGAGGGGACCAGACAGACCC
GGAGGAATCGAAGAAGAAGGTGGAGAGAGAGACAGAGACACATCCGGACGATTAGTGACT
GGATTCTTAGCAATCATCTGGGTCGATCTGCGGAGCCTGTTCCTCTTCCTCTACCACCGC
TTGAGAGACTTACTCTTGATTGCAACGAGGATTGTGGAACTTCTGGGACGCAGGGGGTGG
GAAACCCTCAAATATTTGTGGAATCTCCTGCTGTATTGGAGTCAGGAACTACAGAAAAGT
GCTGTTAGTTTGCTTAATGCTATAGCTATAGCAGTAGCTGAGGGGACAGATAGGATTATA
GAAATATTACAAAGATTTTGTAGGGGTATCCTTCACATACCTACAAGAATAAGACAGGGC
TTTGAAGGAGCTTTGCTTTGA
>chrA01.CD4T.C1.15D1
ATGAAAGCGAGGGAGACCATGAAGAATTGTCAAAGCTTGTGGAAATGGCAAGGCTTGTGG
AAATGGGGTATGATGCTCCTTGGAATGTTGATGATCTGTAGTGCTGCAGAACAATTGTGG
GTCACAGTCTATTATGGGGTACCTGTGTGGAAAGAAGCAACCACCACTCTATTTTGTGCA
TCAGATGCTAAAGCATATGATACAGAGGTACATAATGTTTGGGCCACACATGCCTGTGTA
CCCACAGACCCTAACCCACAAGAAGTAATATTGGTAAATGTGACAGAAAAATTTAATGCA
TGGAAAAATGACATGGTAGAACAGATGCATGAGGATATAATTAGTTTATGGGATCAAAGC
CTAAAGCCATGTGTCAAACTAACCCCACTTTGTGTTATTCTAAATTGCACTGATTTGAAG
AATACTACTAGGACCAATAATACCGCTACTAATTCCAACAAGACTATGGAAGAAGGAGAC
ATGAAAAACTGCTCTTTCAATGTCACCACAAACATAAGAAATAAATTGCAAAAAGAATAT
GCACTTTTCTATAAACTTGATATAGTACCAATAGATGGTGATAATAAAAGTTATGCTTTA
ATAAGTTGTAACACCTCAGTCATTACACAGGCCTGTCCAAAGGTATCCTTTGAACCAATT
CCCATACATTATTGTGCCCCGGCTGGTTTTGCGATTCTAAAGTGTAATGAAAAGAATTTC
AATGGAACAGGACCATGTACAAATGTCAGCACAGTACAATGTACACATGGAATTAAGCCA
GTAGTGTCAACTCAGTTGTTATTAAATGGCAGCCTAGCAGAAAAGGAGGTAGTAATTAGG
TCTGAAAATATCACAGACAATGCTAAAACCATAATAGTGCATCTGAATAAATCTGTAATA
ATTAATTGTGCAAGATACAATAACAACACAAGAAGAAGTATACATCTAGGACCAGGGAAA
GCATTTTATGCAACAGGGGATATAATAGGAGATATAAGAAAATCACATTGTAATGTTAGT
AAAGCAGATTGGATGAGAACTTTAAAAGATGTAGCTCAAAAATTAAGAGAAAAATTTGAG
AATGCTACAAAAATAGCCTTTAATAAATCCTCAGGAGGAGACCCAGAAATTGTAATGCAC
AGTTTTAATTGTGGAGGGGAATTTTTCTACTGTAATACAACAGAGCTGTTTAATGATACT
TGGCTGGGTAATAATACCTGGCTATCAAATTATACTGAGAATAATAATACTGCTAATATC
ACACTCCCATGCAGAATAAAACAAATTATAAACAGATGGCAGGAAGTAGGAAAAGCAATG
TATGCCCCTCCCATCAGTGGACTAATTAGATGCTCATCAAATATTACAGGGCTGCTCTTA
ACAAGAGATGGTGGTAATCATAACACTAGTAATGGCACCGAGACTTTCAGACCAGGAGGA
GGAGATATGAGGGATAATTGGAGAAGTGAATTATATAAATATAAAGTAGTAAAAATTGAG
CCATTAGGAGTAGCACCCACCAAGGCAAGGAGAAGAGTGGTGCAGAGAGAAAAAAGAGCA
GTGGGAGTAGGAGCTATGTTCCTTGGGTTCTTGGGAGCAGCAGGAAGCACTATGGGCGCA
GCATCAGTGATGCTGATGGTACAAGCCAGACAATTATTGTCTGGTATAGTGCAACAGCAA
AACAATTTGCTGAGGGCTATTGAGGCGCAACAGCATATGTTGCAACTCACAGTCTGGGGC
ATTAAGCAGCTCCAGGCAAGAGTCCTGGCTGTGGAAAGATACCTAAAGGATCAACAGCTC
CTAGGAATTTGGGGTTGCTCTGGAAAACTCATCTGCACCACTAATGTGCCTTGGAATGTT
ACTTGGAGTAATAAATCTCTAGATGACATTTGGAATAACATGACCTGGATGGAGTGGGAG
AGAGAAATTGACAATTACACAGGCCTAATATACTCCTTAATTGAAGAATCGCAGAACCAA
CAGGAAAAGAATGAACAAGAATTATTAGAATTGGATAAGTGGGCAAGTTTGTGGAATTGG
TTTGACATATCAAATTGGCTGTGGTACATAAAAATATTCATAATGATAGTAGGAGGCTTG
ATAGGGTTAAGAATAGTTTTTACTGTGCTTTCTATAGTGAATAGAGTTAGGCAGGGGTAC
TCACCATTATCGTTTCAGACCCTCCTCCCAACCCAGAGGGGACCAGACAGGCCCGGAGGA
ATCGAAGAAGAAGGTGGAGAGAGAGACAGAGACACATCCGGACAATTAGTGACTGGATTC
TTAGCAATCATCTGGGTCGACCTACGGAACCTGTTCCTCTTCCTCTACCACCGCTTGAGA
GACTTACTCTTGATTGCAACGAGGATTGTGGAACTTCTGGGACGCAGGGGGTGGGAAACC
CTCAAATATCTGTGGAATCTCCTGCTGTATTGGAGTCAGGAACTACAAAAAAGTGCTGTT
AGTTTGCTTAATGCTATAGCTATAGCAGTAGCTGAGGGGACAGACAGGATTATAGAAATA
TTACAAAGATTTTGTAGGGGTATCCTTCACATACCTACAAGAATAAGACAGGGCTTGGAA
GGAGCTTTGCTTTGA
>chrA01.CD4T.C1.15D6
ATGAAAGCGAGGGAGACCAGGAAGAGTTGTCAAAGCTTGTGGAAAGGGCAAAGCTTGTGG
AGATGGGGTATGATGCTCCTTGGAATGTTGATGATCTGTAGTGCTGCAGAACAATTGTGG
GTCACAGTCTATTATGGGGTACCTGTGTGGAAAGAAGCAACCACCACTCTATTTTGTGCA
TCAGATGCTAAAGCATATGATACAGAGGTACATAATGTTTGGGCCACACATGCCTGTGTA
CCCACAGACCCTAACCCACAAGAAGTAGTATTGGAAAATGTGACAGAAGATTTTAATGCA
TGGAAAAATGACATGGTAGAACAGATGCATGAGGATATAATTAGTTTATGGGATCAAAGC
CTAAAGCCATGTGTCAAGTTAACCCCACTTTGTGTTATGCTAAATTGCACTGATTTGAAG
AATACTACTAGTGCCAATGCTACTAGTACAAATACTAATACTACTAGTCCCAACAATACT
ATGGAAGATGGAGACATGAAAAACTGCTCTTTCAATGTCACCACAAACATAAGAAATAAA
TTGCAAAAAGAATATGCACTTTTCTATAAACTTGATTTAGTACCAATAGATGGTGATAAT
AAAAGCTATGCTTTAATAAGTTGTAACACCTCAGTCATTACACAGGCCTGTCCAAAGGTA
TCCTTTGAACCAATTCCCATACATTATTGTGCCCCGGCTGGTTTTGCGATTCTAAAGTGT
AATGAGGAGAATTTCAATGGAACAGGACCATGTAAAAATGTCAGCACAGTACAATGTACA
CATGGAATTAAGCCAGTAGTGTCAACTCAGCTGTTACTAAATGGCAGCCTAGCAGAAAGG
GAGGTAGTAATTAGGTCTGAAAATATCACAGACAATGCTAAAACCATAATAGTGCATCTG
AATAAATCTGTAATAATTAATTGTACAAGACACAATAACAACACAAGAAGAAGTATACAT
CTAGGACCAGGAAAAGCATTTTATGCAACAGGGGATATAATAGGAGATATAAGAAAATCA
CATTGTAATGTTAGTAAAGCAGATTGGATGAGAACTTTAAAAGATGTAGCTCTAAAATTA
AGAGAAAAATTTGGGAATGCTACAAAAATAGCCTTTAATAAATCCTCAGGAGGAGACCCA
GAAATTGTAATGCACAGTTTTAATTGTGGAGGGGAATTTTTCTACTGTAATACAACAGAG
CTGTTTAATGATACTTGGCTGGGTAATAATGATACCTGGCTATCAAGTTATACTGAGAGT
AATAATAATACTGCTAATATCACACTCCCATGCAGAATAAAACAAATTATAAACAGATGG
CAGGAAGTAGGAAAAGCAATGTATGCCCCTCCCATCAGTGGACTAATTAGATGCTCATCA
AATATTACAGGGCTGCTCTTAACAAGAGATGGTGGTAATCATAACACTAGTAATGACACC
GAGACTTTCAGACCTGGAGGAGGAGATATGAGGGATAATTGGAGAAGTGAATTATATAAA
TATAAAGTAGTAAAAATTGAGCCATTAGGAGTAGCACCCACCAAGGCAAGGAGAAGAGTG
GTGCAGAGAGAAAAAAGAGCAGTGGGAGTAGGAGCTATGTTCCTTGGGTTCTTGGGAGCA
GCAGGAAGCACTATGGGCGCAGCATCAGTGATGCTGACGGTACAAGCCAGACAATTATTG
TCTGGTATAGTGCAACAGCAAAACAATTTGCTGAGGGCTATTGAGGCGCAACAGCATATG
TTGCAACTCACAGTCTGGGGCATTAAGCAGCTCCAGGCAAGAGTCCTGGCTGTGGAAAGA
TACCTAAAGGATCAACAGCTCCTAGGAATTTGGGGTTGCTCTGGAAAACTCATCTGCACC
ACTAATGTGCCTTGGAATGTTACTTGGAGTAATAAATCTCTAGATCACATTTGGAAGAAC
ATGACCTGGATGGAGTGGGAGAGAGAAATTGACAATTACACAGACCTAATATACTCCTTA
ATTGAAAAATCGCAGAACCAACAGGAAAAGAATGAACAAGAATTATTGGAATTGGATAAG
TGGGCAAGTTTGTGGAATTGGTTTGACATATCAAATTGGCTGTGGTACATAAAAATATTC
ATAATGATAGTAGGAGGCTTGATAGGGTTAAGAATAGTTTTTACTGTGCTTTCTATAGTG
AATAGAGTTAGGCAGGGGTACTCACCATTATCGTTTCAGACCCTCCTCCCAACCCAGAGG
GAACCAGACAGGCCCGGAGGAATCGAAGAAGAAGGTGGAGAGAGAGACAGAGACACATCC
GGACAATTAGTGACTGGATTCTTAGCAATCATCTGGGTCGACCTACGGAACCTGTTCCTC
TTCCTCTACCACCGCTTGAGAGACTTACTCTTGATTGCAACGAGGATTGTGGAACTTCTG
GGACGCAGGGGGTGGGAAACCCTCAAATATCTGTGGAATCTCCTGCTGTATTGGAGTCAG
GAACTACAGAAAAGTGCTGTTAGTTTGCTTAATGCTATAGCTATAGCAGTAGCTGAGGGG
ACAGACAGGATTATAGAAATATTACAAAGATTTGGTAGGGGTATCCTTCACATACCTACA
AGAATAAGACAGGGCTTGGAAGGAGCTTTGCTTTGA
>chrA01.CD4T.C1.15D7
ATGAAAGCGAGGGAGACCAGGAAGAATTGTCAAAGCTTGTGGAAAGGTCAAAGCTTGTGG
AAATGGGGTACGATGCTCCTTGGAATGTTGATGATCTGTAGTGCTGCAGAACAATTGTGG
GTCACAGTCTATTATGGGGTACCTGTGTGGAAAGAAGCAACCACCACTCTATTTTGTGCA
TCAGATGCTAAAGCATATGATACAGAGGTACATAATGTTTGGGCCACACATGCCTGTGTA
CCCACAGACCCTAACCCACAAGAAGTAATATTGGTAAATGTGTCAGAAAAATTTAATGCA
TGGAAAAATGACATGGTAGAACAGATGCATGAGGATATAATTAGTTTATGGGATCAAAGC
CTAAAGCCATGTGTCAAATTAACCCCACTTTGTGTTACTCTAAATTGCACTGATTTGAAG
AATACTACTAGTATCAATGCTACTAGTCCCAATAATACTATGGAAGAAGGAGACATGAAA
AACTGCTCTTTCAATGTCACCACAAACATAAGAAATAAATTGCAAAAAGAATATGCACTT
TTCTATAAACTTGATATAGTACCAATAGATGGTGATAATAAAAGCTATGCTTTAATAAGT
TGTAACACCTCAGTCATTACACAGGCCTGTCCAAAGGTATCCTTTGAACCAATTCCCATA
CACTATTGTGCCCCGGCTGGTTTTGCGATTCTAAAGTGTAATGAAAAGAATTTCAATGGA
ACAGGACCATGTAAAAATGTCAGCACAGTACAATGTACACATGGAATTAAGCCAGTAGTG
TCAACCCAGTTGTTATTAAATGGCAGCCTAGCAGAAAAGGAGGTAGTAATTAGGTCTGAA
AATATCACAGACAATGCTAAAACCATAATAGTGCATCTGAATAAATCTGTAATAATTAAT
TGTACAAGATACAATAACAACACAAGAAGAAGTATACATATAGGACCAGGGAAAGCATTT
TATGCAACAGGGGATATAATAGGAGATATAAGACAATCACATTGTAATGTTAGTAAAGCA
GATTGGATGAGAACTTTAAAAGATGTAGCTCTAAAATTAAGAGAAAAATTTAGGAATGAT
ACAAAAATAGCCTTTAATAAATCCTCTGGAGGAGACCCAGAAATTATAATGCACAGTTTT
AATTGTGGAGGGGAATTTTTCTACTGTAATACAACAGAGCTGTTTAATGATACTTGGACG
AGTAATAATACCTGGCTGTCAAATTATACTGAGAGTAGTAATAATACTGCTAAAGATATC
GTACTCCCATGCAGAATAAAACAAATTATAAACAGATGGCAGGAAGTAGGAAAAGCAATG
TATGCCCCTCCCATCAGTGGACTAATTAGATGCTCATCAAATATTACAGGGCTGCTCTTA
ACAAGAGATGGTGGTAATCATAACACTAGTAATAACACCGAGACTTTCAGACCAGGAGGA
GGAGATATGAGGGATAATTGGAGAAGTGAATTATATAAATATAAAGTAGTAAAAATTGAG
CCATTAGGAGTAGCACCCACCAAGGCAAGGAGAAGAGTGGTGCAGAGAGAAAAAAGAGCA
GTGGGAGTAGGAGCTATGTTCCTTGGGTTCTTGGGAGCAGCAGGAAGCACTATGGGCGCA
GCATCAGTGATGCTGACGGTACAAGCCAGACAATTATTGTCTGGTATAGTGCAACAGCAA
AACAATTTGCTGCGGGCTATTGAGGCGCAACAACATATGTTGCAACTCACAGTCTGGGGC
ATTAAGCAGCTCCAGGCAAGAGTCCTGGCTGTGGAAAGATACCTAAAGGATCAACAACTC
CTAGGAATTTGGGGTTGCTCTGGAAAACTCATCTGCACCACTAATGTGCCTTGGAATGTT
ACTTGGAGTAATAAATCTCTAGATGACATTTGGAATAACATGACCTGGATGGAGTGGGAG
AGAGAAATTGACAATTACACAGACCTAATATACTCCTTAATTGAAGAATCGCAGAACCAA
CAGGAAAAGAATGAACAAGAATTATTGGCATTGGATAAGTGGGCAAGTTTGTGGAATTGG
TTTAACATATCACATTGGCTGTGGTACATAAAAATATTCATAATGATAGTAGGAGGCTTG
ATAGGGTTAAGAATAGTTTTTACTGTGCTTTCTATAGTGAATAGAGTTAGGCAGGGGTAC
TCACCATTATCGTTTCAGACCCTCCTCCCAACCCAGAGGGGACCAGACAGGCCCGGAGGA
ATCGAAGAAGAAGGTGGAGAGAGAGACAGAGACACATCCGGACAATTAGTGACTGGATTC
TTAGCAATCATCTGGGTCGATCTACGGAACCTGTTCCTCTTCCTCTACCACCGCTTGAGA
GACTTACTCTTGATTGCAACGAGGATTGTGGAACTTCTGGGACGCAGGGGGTGGGAAACC
CTCAAATATCTGTGGAATCTCCTGCTGTATTGGAGTCAGGAACTACAGAAAAGTGCTGTT
AGTTTGCTTAATGCTATAGCTATAGCAGTAGCTGAGGGGACAGACAGGATTATAGAAATA
TTACAAAGATTTTGTAGGGGTATCCTTCACATACCTACAAGAATAAGACAGGGCTTGGAA
GGAGCTTTGCTTTGA
>chrA01.CD4T.C1.15D8
ATGAAAGCGAGGGAGACCAGGAAGAGTTGTCAAAGCTTGTGGAAAGGTCAAAGCTTGTGG
AGATGGGGTATGATGCTCCTTGGAATGTTGATGATCTGTAGTGCTGCAGAACAATTGTGG
GTCACAGTCTATTATGGGGTACCTGTGTGGAAAGAAGCAACCACCACTCTATTTTGTGCA
TCAGATGCTAAAGCATATGATACAGAGGTACATAATGTTTGGGCCACACATGCCTGTGTA
CCCACAGACCCTAACCCACAAGAAGTAGTATTGATAAATGTGACAGAAAAGTTTAATGCA
TGGAAAAATGACATGGTAGAACAGATGCATGAGGATATAATTAGTTTATGGGACCAAAGC
CTAAAGCCATGTGTCAAGTTAACCCCACTTTGTGTTATGCTAAATTGCACTGATTTGAAG
AATACTACTAGTGCCAATGCTACTAGTACAAATACTAATACTACTAGTCCCAACAATACT
ATGGAAGATGGAGACATGAAAAACTGCTCTTTCAATGTCACCACAAACATAAGAAATAAA
TTGCAAAAAGAGTATGCACTTTTCTATAAACTTGATATAGTACCAATAGATGGCGATAAT
GAAAGCTATGCTTTAATAAGTTGTAACACCTCAGTCATTACACAGGCCTGTCCAAAGGTA
TCCTTTGAACCAATTCCCATACATTATTGTGCCCCGGCTGGTTTTGCGATTCTAAAGTGT
AATGAGGAGAATTTCAATGGAACAGGACCATGTAAAAATGTCAGCACAGTACAATGTACA
CATGGAATTAAGCCAGTAGTGTCAACTCAGTTGTTATTAAATGGCAGCCTAGCAGAAAAG
GAGGTAGTAATTATGTCTGAAAATATCACAGACAATGCTAAAACCATAATAGTGCATCTG
AACAAGTCTGTAATAATTAATTGTACAAGACACAATAACAACACAAGAAAGAGTATACAT
ATGGGACCAGGGAAAGCATTTTATGCAACAGGGGATATAATAGGAGATATAAGAAAATCA
CATTGTAATGTTAGTAAAGCAGATTGGATGAGAACTTTAAACGATGTAGCTCAAAAACTA
AGAGAAAAATTTGGGGATAATACAACAATAGCCTTTAATAAATCCTCAGGAGGAGACCCA
GAAATTGTAATGCACAGTTTTAATTGTGGAGGGGAATTTTTCTACTGTAATACAACAGAG
CTGTTTAATGATACTTGGCTGAGTAATAATACTTGGCAGTCAAATTATACTGAGAGTAAG
AATAATACTCCTATCACACTCCCATGCAGAATAAAACAAATTATAAACAGATGGCAGGAA
GTAGGAAAAGCAATGTATGCCCCTCCCATCAGTGGACTAATTAGATGCTCATCAAATATT
ACAGGGCTGCTCTTAACAAGAGATGGTGGTAATCATAACACTAGTAATGGCACCGAGACT
TTCAGACCAGGAGGAGGAGATATGAGGGATAATTGGAGAAGTGAATTATATAAATATAAA
GTAGTAAAAATTGAGCCATTAGGAGTAGCACCCACCAAGGCAAGGAGAAGAGTGGTGCAG
AGAGAAAAAAGAGCAGTGGGAGTAGGAGCTATGTTCCTTGGGTTCTTGGGAGCAGCAGGA
AGCACTATGGGCGCAGCATCAGYGATGCTGACGGTACAAGCCAGACAATTATTGTCTGGT
ATAGTGCAACAGCAAAACAATTTGCTGAGGGCCATTGAGGCGCAACAGCATATGTTGCAA
CTCACAGTCTGGGGCATTAAGCAGCTCCAGGCAAGAGTCCTGGCTGTGGAAAGATACCTA
AAGGATCAACAGCTCCTAGGAATTTGGGGTTGCTCTGGAAAACTCATCTGCACCACTAAT
GTGCCTTGGAATGTTACTTGGAGTAATAAATCTCTAGATGACATTTGGGATAACATGACC
TGGATGGAGTGGGAGAGAGAAATTGACAATTACACAGACCTAATATACTCCTTAATTGAG
GAATCGCAGAACCAACAGGAAAAGAATGAACAAGACTTATTGGCATTGGATAAGTGGGCA
AATTTGTGGAATTGGTTTAACATATCAAATTGGCTGTGGTACATAAAAATATTCATAATG
ATAGTAGGAGGCTTGATAGGGTTAAGAATAGTCTTTACTGTGCTTTCTATAGTGAATAGA
GTTAGGCAGGGGTACTCACCATTATCGTTTCAGACCCTCCTCCCAACCCAGAGGGGACCA
GACAGGCCCGGAGGAATCGAAGAAGAAGGTGGAGAGAGAGACAGAGACACATCCGGACAA
TTAGTGACTGGATTCTTAGCAATCATCTGGGTCGATCTACGGAACCTGTTCCTCTTCCTC
TACCACCGCTTGAGAGACTTACTCTTGATTGCAACGAGGATTGCGGAACTTCTGGGACGC
AGGGGGTGGGAAACCCTCAAATATCTGTGGAATCTCCTGCTGTATTGGAGTCAGGAACTA
CAGAAGAGTGCTGTTAGTTTGCTTAATGCTATAGCTATAGCAGTAGCTGAGGGGACAGAT
AGGATTATAGAAATATTACAAAGATTTGGTAGGGGTATCCTTCACATACCTACAAGAATA
AGACAGGGCTTGGAAGGAGCTTTGCTTTGA
>chrA01.CD4T.C1.15E10
ATGAAAGCGAGGGAGACCAGGAAGAATTGTCAAAGCTTGTGGAAAGGACAAAGCTTGTGG
AAATGGGGTACGATGCTCCTTGGAATGTTGATGATCTGTAGTGCTGCAGAACAATTGTGG
GTCACAGTCTATTATGGGGTACCTGTGTGGAAAGAAGCAACCACCACTCTATTTTGTGCA
TCAGATGCTAAAGCATATGATACAGAGGTACATAATGTTTGGGCCACACATGCCTGTGTA
CCCACAGACCCTAACCCACAAGAAGTAGTATTGGTAAATGTGACAGAAAAGTTTAATGCA
TGGAAAAATGACATGGTAGAACAGATGCATGAGGATATAATTAGTTTATGGGATCAAAGC
CTAAAGCCATGTGTCAAATTAACCCCACTTTGTGTTACTCTAAATTGCACTGATTTGAAG
AATACTACTAGTACCAATATTACTAATCCCAACAAGACTATGGAAGAAGGAGACATGAAA
AACTGCTCTTTCAATGTCACCACAAACATAAGAAACAAATTGCAAAAAGAATATGCACTT
TTCTATAAACTTGATATAGTACCAATAGATGGTGATAATGAAAGCTATGCTTTAATAAGT
TGTAACACCTCAGTCATTACACAGGCCTGTCCAAAGGTATCCTTTGAACCAATTCCCATA
CATTATTGTGCCCCGGCTGGTTTTGCGATTCTAAAGTGTAATGAAAAGAATTTCAATGGA
ACAGGACCATGTACAAATGTCAGCACAGTACAATGTACACATGGAATTAAGCCAGTAGTG
TCAACTCAGTTGTTATTAAATGGCAGCCTAGCAGAAAAGGAGGTAGTAATTAGGTCTGAA
AATATCACAGACAATGCTAAAACCATCATAGTGCATCTGAATAAATCTGTAATAATTAAT
TGTGCAAGATACAATAACAACACAAGAAGAAGTATACATATAGGACCAGGGAAAGCATTT
TATGCAACAGGGGATATAATAGGAGATATAAGAAAAACACATTGTAATGTTAGTAAAGCA
GATTGGATGAGAACTTTAAACGATGTAGCTCAAAAATTAAGAGAAAATTTTGGGAATAAT
ACAAAAATAGCCTTTAATAAATCCTCAGGAGGAGACCCAGAAATTGTAATGCACAGTTTT
AATTGTGGAGGGGAATTTTTCTACTGTAATACAACAGAGCTGTTTAATGATACTTGGACG
AGTAATAATACTTGGCTGTCAAATTATACTGAGAGTAATAATGATACTGCTATCGTACTC
CCATGCAGAATAAAACAAATTATAAACAGATGGCAGGAAGTAGGAAAAGCAATGTATGCC
CCTCCCATCAGTGGACTAATTAGATGCTCATCAAATATTACAGGGCTGCTCTTAACAAGA
GATGGTGGTAATCATAACACTAGTAATGGCACCGAGACTTTCAGACCAGGAGGGGGAGAT
ATGAGGGATAATTGGAGAAGTGAATTATATAAATATAAAGTAGTAAAAATTGAGCCATTA
GGAGTAGCACCCACCAAGGCAAGGAGAAGAGTGGTGCAGAGAGAAAAAAGAGCAGTGGGA
GTAGGAGCTATGTTCCTTGGGTTCTTGGGAGCAGCAGGAAGCACTATGGGCGCAGCATCA
GTGATGCTGACGGTACAAGCCAGACAATTATTGTCTGGTATAGTGCAACAGCAAAACAAT
TTGCTGAGGGCTATTGAGGCGCAACAGCATATGTTGCAACTCACAGTCTGGGGCATTAAG
CAGCTCCAGGCAAGAGTCCTGGCTGTGGAAAGATACCTAAAGGATCAACAGCTCCTAGGA
ATTTGGGGTTGCTCTGGAAAACTCATCTGCACCACTAATGTGCCTTGGAATGTTACTTGG
AGTAATAAATCTCTAGATGACATTTGGAATAACATGACCTGGATGGAGTGGGAGAGAGAA
ATTGACAATTACACAGACCTAATATACTCCTTAATTGAAAAATCGCAGAACCAACAGGAA
AAGAATGAACAAGAATTATTAGAATTGGATAAGTGGGCAAGTTTGTGGAATTGGTTTGAC
ATATCAAATTGGCTGTGGTACATAAAAATATTCATAATGATAGTAGGAGGCTTGATAGGG
TTAAGAATAGTTTTTACTGTGCTTTCTATAGTGAATAGAGTTAGGCAGGGGTACTCACCA
TTATCGTTTCAGACCCTCCTCCCAACCCAGAGGGGACCAGACAGGCCCGGAGGAATCGAA
GAAGAAGGTGGAGAGAGAGACAGAGACACATCCGGACAATTAGTGACTGGATTCTTAGCA
ATCATCTGGGTCGATCTACGGAACCTGTTCCTCTTCCTCTACCACCGCTTGAGAGACTTA
CTCTTGATTGCAACGAGGATTGTGGAACTTCTGGGACGCAGGGGGTGGGAAACCCTCAAA
TATCTGTGGAATCTCCTGCTGTATTGGAGTCAGGAACTACAGAAAAGTGCTGTTAGTTTG
CTTAATGCTATAGCTATAGCAGTAGCTGAGGGGACAGATAGGATTATAGAAATATTACAA
AGATTTTGTAGGGGTATCCTTCACATACCTACAAGAATAAGACAGGGCTTGGAAGGAGCT
TTGCTTTGA
>chrA01.CD4T.C1.15G5
ATGAAAGCGAGGGAGACCAGGAAGAATTGTCAAAGCTTGTGGAAAGGGCAAAGCTTGTGG
AAATGGGGTACGATGCTCCTTGGAATGTTGATGATCTGTAGTGCTGCAGAACAATTGTGG
GTCACAGTCTATTATGGGGTACCTGTGTGGAAAGAAGCAACCACCACTCTATTTTGTGCA
TCAGATGCTAAAGCATATGATACAGAGGTACATAATGTTTGGGCCACACATGCCTGTGTA
CCCACAGACCCTAACCCACAAGAAGTAGTATTGGTAAATGTAACAGAAAAGTTTAATGCA
TGGAAAAATGACATGGTAGAACAGATGCATGAGGACATAATTAGTTTATGGGATCAAAGC
CTAAAGCCATGCGTCAAATTAACCCCACTTTGTGTTATTCTAAATTGCACTGATTTGAAG
AATACTACTAGGACCAATACTAATACTACTAGTCCCAACAAGACTATGGAAGAAGGAGAC
ATGAAAAACTGCTCTTTCAATGTCACCACAAACATAAGAAATAAATTGCAAAAAGAATAT
GCACTTTTCTATAAACTTGATATAGTACCAATAGATGGTGATAATGAAAGCTATGCTTTA
ATAAGTTGTAACACCTCAGTCATTACACAGGCCTGTCCAAAGGTATCCTTTGAACCAATT
CCCATACATTATTGTGCCCCGGCTGGTTTTGCGATTCTAAAGTGTAATGAGAAGAATTTC
AATGGAACAGGACCATGTACAAATGTCAGCACAGTACAATGTACACATGGAATTAAGCCA
GTAGTGTCAACTCAGTTGTTATTAAATGGCAGCCTAGCAGAAAAGGAGGTAGTAATTAGG
TCTGAAAATATCACAGACAATGCTAAAACCATAATAGTGCATCTGAATAAATCTGTAATA
ATTAATTGTACAAGATACAATAACAACACAAGAAGAAGTATACATATAGGACCAGGGAAA
GCATTTTATGCAACAGGGGATATAATAGGAGATATAAGAAAATCACATTGTAATGTTAGT
AAAGCAGATTGGATGAGAACTTTAAAAAATGTAGCTCAAAAATTAGGAGAAAAATTTGGG
AGTAATACAAAAATAGCCTTTAATAAATCCTCAGGAGGAGACCCAGAAGTTGTAATGCAT
AGTTTTAATTGTGGAGGGGAATTTTTCTACTGTAATACAACAGAGATGTTTAATGATACT
TGGCTGGGTAATCATACTTGGCTATCAAATTATACTGAGGGTAATAATAATACTGATGAC
AATATCGTACTCCCATGCAGAATAAAACAAATTATAAACAGATGGCAGGAAGTAGGAAAA
GCAATGTATGCCCCTCCCATCAGTGGACTAATTAGATGCTCATCAAATATTACAGGGCTG
CTCTTAACAAGAGATGGTGGTAATCATAACACTAGTAATGGCACCGAGACTTTCAGACCT
GGAGGAGGAGATATGAGGGATAATTGGAGAAGTGAATTATATAAATATAAAGTAGTAAAA
ATTGAGCCATTAGGAGTAGCACCCACCAAGGCAAGAAGAAGAGTGGTGCAGAGAGAAAAA
AGAGCAGTGGGAGTAGGAGCTATGTTCCTTGGGTTCTTGGGAGCAGCAGGAAGCACTATG
GGCGCGGCATCAGTGATGCTGACGGTACAAGCCAGACAATTATTGTCTGGTATAGTGCAA
CAGCAAAACAATTTGCTGAGGGCTATTGAGGCGCAACAGCATATGTTGCAACTCACAGTC
TGGGGCATTAAGCAGCTCCAGGCAAGAGTCCTGGCTGTGGAAAGATACCTAAAGGATCAA
CAGCTCCTAGGAATTTGGGGTTGCTCTGGAAAACTCATCTGTACCACTAACGTGCCTTGG
AATGTTACTTGGAGTAATAAATCTCTAGATGACATTTGGAATAACATGACCTGGATGGAG
TGGGAGAGAGAAATTGACAATTACACAGACCTAATATACTCCTTAATTGAAAAATCGCAG
AACCAACAGGAAAAGAATGAACAAGAATTATTGGCATTGGATAAGTGGGCAAGTTTGTGG
AATTGGTTTGACATATCAAATTGGCTGTGGTACATAAAAATATTCATAATGATAGTAGGA
GGCTTGATAGGGTTAAGAATAGTTTTTACTGTGCTTTCTATAGTGAATAGAGTTAGGCAG
GGGTACTCACCATTATCGTTTCAGACCCTCCTCCCAACCCAGAGGGAACCAGACAGGCCC
GGAGGAATCGAAGAAGAAGGTGGAGAGAGAGACAGAGACACATCCGGACAATTAGTGACT
GGATTCTTAGCAATCATCTGGGTCGACCTACGGAACCTGTTCCTCTTCCTCTACCACCGC
TTGAGAGACTTACTCTTGATTGCAACGAGGATTGTGGAACTTCTGGGACGCAGGGGGTGG
GAAACCCTCAAATATCTGTGGAATCTCCTGCTGTATTGGAGTCAGGAACTACAGAAGAGT
GCTGTTAGTTTGCTTAATGCTATAGCTATAGCAGTAGCTGAAGGGACAGACAGGATTATA
GAAATATTACAAAGATTTTGTAGGGGTATCCTTCACATACCTACAAGAATAAGACAGGGC
TTGGAAGGAGCTTTGCTTTGA
>chrA01.CD4T.C1.15G6
ATGAAAGCGAGGGAGACCATGAAGAATTGTCAAAGCTTGTGGAAATGGCAAGGCTTGTGG
AAATGGGGTATGATGCTCCTTGGAATGTTGATGATCTGTAGTGCTGCAGAACAATTGTGG
GTCACAGTCTATTATGGGGTACCTGTGTGGAAAGAAGCAACCACCACTCTATTTTGTGCA
TCAGATGCTAAAGCATATGATACAGAGGTACATAATGTTTGGGCCACACATGCCTGTGTA
CCCACAGACCCTAACCCACAAGAAGTAATATTGGTAAATGTGACAGAAAAATTTAATGCA
TGGAAAAATGACATGGTAGAACAGATGCATGAGGATATAATTAGTTTATGGGATCAAAGC
CTAAAGCCATGTGTCAAACTAACCCCACTTTGTGTTATTCTAAATTGCACTGATTTGAAG
AATACTACTAGGACCAATAATACCGCTACTAATTCCAACAAGACTATGGAAGAAGGAGAC
ATGAAAAACTGCTCTTTCAATGTCACCACAAACATAAGAAATAAATTGCAAAAAGAATAT
GCACTTTTCTATAAACTTGATATAGTACCAATAGATGGTGATAATAAAAGTTATGCTTTA
ATAAGTTGTAACACCTCAGTCATTACACAGGCCTGTCCAAAGGTATCCTTTGAACCAATT
CCCATACATTATTGTGCCCCGGCTGGTTTTGCGATTCTAAAGTGTAATGAAAAGAATTTC
AATGGAACAGGACCATGTACAAATGTCAGCACAGTACAATGTACACATGGAATTAAGCCA
GTAGTGTCAACTCAGTTGTTATTAAATGGCAGCCTAGCAGAAAAGGAGGTAGTAATTAGG
TCTGAAAATATCACAGACAATGCTAAAACCATAATAGTGCATCTGAATAAATCTGTAATA
ATTAATTGTGCAAGATACAATAACAACACAAGAAGAAGTATACATCTAGGACCAGGGAAA
GCATTTTATGCAACAGGGGATATAATAGGAGATATAAGAAAATCACATTGTAATGTTAGT
AAAGCAGATTGGATGAGAACTTTAAAAGATGTAGCTCAAAAATTAAGAGAAAAATTTGAG
AATGCTACAAAAATAGCCTTTAATAAATCCTCAGGAGGAGACCCAGAAATTGTAATGCAC
AGTTTTAATTGTGGAGGGGAATTTTTCTACTGTAATACAACAGAGCTGTTTAATGATACT
TGGCTGGGTAATAATACCTGGCTATCAAATTATACTGAGAATAATAATACTGCTAATATC
ACACTCCCATGCAGAATAAAACAAATTATAAACAGATGGCAGGAAGTAGGAAAAGCAATG
TATGCCCCTCCCATCAGTGGACTAATTAGATGCTCATCAAATATTACAGGGCTGCTCTTA
ACAAGAGATGGTGGTAATCATAACACTAGTAATGGCACCGAGACTTTCAGACCAGGAGGA
GGAGATATGAGGGATAATTGGAGAAGTGAATTATATAAATATAAAGTAGTAAAAATTGAG
CCATTAGGAGTAGCACCCACCAAGGCAAGGAGAAGAGTGGTGCAGAGAGAAAAAAGAGCA
GTGGGAGTAGGAGCTATGTTCCTTGGGTTCTTGGGAGCAGCAGGAAGCACTATGGGCGCA
GCATCAGTGATGCTGACGGTACAAGCCAGACAATTATTGTCTGGTATAGTGCAACAGCAA
AACAATTTGCTGAGGGCTATTGAGGCGCAACAGCATATGTTGCAACTCACAGTCTGGGGC
ATTAAGCAGCTCCAGGCAAGAGTCCTGGCTGTGGAAAGATACCTAAAGGATCAACAGCTC
CTAGGAATTTGGGGTTGCTCTGGAAAACTCATCTGCACCACTAATGTGCCTTGGAATGTT
ACTTGGAGTAATAAATCTCTAGATGACATTTGGAATAACATGACCTGGATGGAGTGGGAG
AGAGAAATTGACAATTACACAGGCCTAATATACTCCTTAATTGAAGAATCGCAGAACCAA
CAGGAAAAGAATGAACAAGAATTATTAGAATTGGATAAGTGGGCAAGTTTGTGGAATTGG
TTTGACATATCAAATTGGCTGTGGTACATAAAAATATTCATAATGATAGTAGGAGGCTTG
ATAGGGTTAAGAATAGTTTTTACTGTGCTTTCTATAGTGAATAGAGTTAGGCAGGGGTAC
TCACCATTATCGTTTCAGACCCTCCTCCCAACCCAGAGGGGACCAGACAGGCCCGGAGGA
ATCGAAGAAGAAGGTGGAGAGAGAGACAGAGACACATCCGGACAATTAGTGACTGGATTC
TTAGCAATCATCTGGGTCGACCTACGGAACCTGTTCCTCTTCCTCTACCACCGCTTGAGA
GACTTACTCTTGATTGCAACGAGGATTGTGGAACTTCTGGGACGCAGGGGGTGGGAAACC
CTCAAATATCTGTGGAATCTCCTGCTGTATTGGAGTCAGGAACTACAAAAAAGTGCTGTT
AGTTTGCTTAATGCTATAGCTATAGCAGTAGCTGAGGGGACAGACAGGATTATAGAAATA
TTACAAAGATTTTGTAGGGGTATCCTTCACATACCTACAAGAATAAGACAGGGCTTGGAA
GGAGCTTTGCTTTGA
>chrA01.Q1.13M2DE6
ATGAAAGCGAGGGAGACCATGAAGAATTGTCAAAGCTTGTGGAAATGGCAAGGCTTGTGG
AAATGGGGTATGATGCTCCTTGGAATGTTGATGATCTGTAGTGCTGCAGAACAATTGTGG
GTCACAGTCTATTATGGGGTACCTGTGTGGAAAGAAGCAACCACCACTCTATTTTGTGCA
TCAGATGCTAAAGCATATGATACAGAGGTACATAATGTTTGGGCCACACATGCCTGTGTA
CCCACAGACCCTAACCCACAAGAAGTAATATTGGTAAATGTGACAGAAAAATTTAATGCA
TGGAAAAATGACATGGTAGAACAGATGCATGAGGATATAATTAGTTTATGGGATCAAAGC
CTAAAGCCATGTGTCAAACTAACCCCACTTTGTGTTATTCTAAATTGCACTGATTTGAAG
AATACTACTAGGACCAATAATACCGCTACTAATTCCAACAAGACTATGGAAGAAGGAGAC
ATGAAAAACTGCTCTTTCAATGTCACCACAAACATAAGAAATAAATTGCAAAAAGAATAT
GCACTTTTCTATAAACTTGATATAGTACCAATAGATGGTGATAATAAAAGTTATGCTTTA
ATAAGTTGTAACACCTCAGTCATTACACAGGCCTGTCCAAAGGTATCCTTTGAACCAATT
CCCATACATTATTGTGCCCCGGCTGGTTTTGCGATTCTAAAGTGTAATGAAAAGAATTTC
AATGGAACAGGACCATGTACAAATGTCAGCACAGTACAATGTACACATGGAATTAAGCCA
GTAGTGTCAACTCAGTTGTTATTAAATGGCAGCCTAGCAGAAAAGGAGGTAGTAATTAGG
TCTGAAAATATCACAGACAATGCTAAAACCATAATAGTGCATCTGAATAAATCTGTAATA
ATTAATTGTGCAAGATACAATAACAACACAAGAAGAAGTATACATCTAGGACCAGGGAAA
GCATTTTATGCAACAGGGGATATAATAGGAGATATAAGAAAATCACATTGTAATGTTAGT
AAAGCAGATTGGATGAGAACTTTAAAAGATGTAGCTCAAAAATTAAGAGAAAAATTTGAG
AATGCTACAAAAATAGCCTTTAATAAATCCTCAGGAGGAGACCCAGAAATTGTAATGCAC
AGTTTTAATTGTGGAGGGGAATTTTTCTACTGTAATACAACAGAGCTGTTTAATGATACT
TGGCTGGGTAATAATACCTGGCTATCAAATTATACTGAGAATAATAATACTGCTAATATC
ACACTCCCATGCAGAATAAAACAAATTATAAACAGATGGCAGGAAGTAGGAAAAGCAATG
TATGCCCCTCCCATCAGTGGACTAATTAGATGCTCATCAAATATTACAGGGCTGCTCTTA
ACAAGAGATGGTGGTAATCATAACACTAGTAATGGCACCGAGACTTTCAGACCAGGAGGA
GGAGATATGAGGGATAATTGGAGAAGTGAATTATATAAATATAAAGTAGTAAAAATTGAG
CCATTAGGAGTAGCACCCACCAAGGCAAGGAGAAGAGTGGTGCAGAGAGAAAAAAGAGCA
GTGGGAGTAGGAGCTATGTTCCTTGGGTTCTTGGGAGCAGCAGGAAGCACTATGGGCGCA
GCATCAGTGATGCTGACGGTACAAGCCAGACAATTATTGTCTGGTATAGTGCAACAGCAA
AACAATTTGCTGAGGGCTATTGAGGCGCAACAGCATATGTTGCAACTCACAGTCTGGGGC
ATTAAGCAGCTCCAGGCAAGAGTCCTGGCTGTGGAAAGATACCTAAAGGATCAACAGCTC
CTAGGAATTTGGGGTTGCTCTGGAAAACTCATCTGCACCACTAATGTGCCTTGGAATGTT
ACTTGGAGTAATAAATCTCTAGATGACATTTGGAATAACATGACCTGGATGGAGTGGGAG
AGAGAAATTGACAATTACACAGGCCTAATATACTCCTTAATTGAAGAATCGCAGAACCAA
CAGGAAAAGAATGAACAAGAATTATTAGAATTGGATAAGTGGGCAAGTTTGTGGAATTGG
TTTGACATATCAAATTGGCTGTGGTACATAAAAATATTCATAATGATAGTAGGAGGCTTG
ATAGGGTTAAGAATAGTTTTTACTGTGCTTTCTATAGTGAATAGAGTTAGGCAGGGGTAC
TCACCATTATCGTTTCAGACCCTCCTCCCAACCCAGAGGGGACCAGACAGGCCCGGAGGA
ATCGAAGAAGAAGGTGGAGAGAGAGACAGAGACACATCCGGACAATTAGTGACTGGATTC
TTAGCAATCATCTGGGTCGACCTACGGAACCTGTTCCTCTTCCTCTACCACCGCTTGAGA
GACTTACTCTTGATTGCAACGAGGATTGTGGAACTTCTGGGACGCAGGGGGTGGGAAACC
CTCAAATATCTGTGGAATCTCCTGCTGTATTGGAGTCAGGAACTACAAAAAAGTGCTGTT
AGTTTGCTTAATGCTATAGCTATAGCAGTAGCTGAGGGGACAGACAGGATTATAGAAATA
TTACAAAGATTTTGTAGGGGTATCCTTCACATACCTACAAGAATAAGACAGGGCTTGGAA
GGAGCTTTGCTTTGA
>chrA01.Q1.8M10H8
ATGAAAGCGAGGGAGACCATGAAGAATTGTCAAAGCTTGTGGAAATGGCAAGGCTTGTGG
AAATGGGGTATGATGCTCCTTGGAATGTTGATGATCTGTAGTGCTGCAGAACAATTGTGG
GTCACAGTCTATTATGGGGTACCTGTGTGGAAAGAAGCAACCACCACTCTATTTTGTGCA
TCAGATGCTAAAGCATATGATACAGAGGTACATAATGTTTGGGCCACACATGCCTGTGTA
CCCACAGACCCTAACCCACAAGAAGTAATATTGGTAAATGTGACAGAAAAATTTAATGCA
TGGAAAAATGACATGGTAGAACAGATGCATGAGGATATAATTAGTTTATGGGATCAAAGC
CTAAAGCCATGTGTCAAACTAACCCCACTTTGTGTTATTCTAAATTGCACTGATTTGAAG
AATACTACTAGGACCAATAATACCGCTACTAATTCCAACAAGACTATGGAAGAAGGAGAC
ATGAAAAACTGCTCTTTCAATGTCACCACAAACATAAGAAATAAATTGCAAAAAGAATAT
GCACTTTTCTATAAACTTGATATAGTACCAATAGATGGTGATAATAAAAGTTATGCTTTA
ATAAGTTGTAACACCTCAGTCATTACACAGGCCTGTCCAAAGGTATCCTTTGAACCAATT
CCCATACATTATTGTGCCCCGGCTGGTTTTGCGATTCTAAAGTGTAATGAAAAGAATTTC
AATGGAACAGGACCATGTACAAATGTCAGCACAGTACAATGTACACATGGAATTAAGCCA
GTAGTGTCAACTCAGTTGTTATTAAATGGCAGCCTAGCAGAAAAGGAGGTAGTAATTAGG
TCTGAAAATATCACAGACAATGCTAAAACCATAATAGTGCATCTGAATAAATCTGTAATA
ATTAATTGTGCAAGATACAATAACAACACAAGAAGAAGTATACATCTAGGACCAGGGAAA
GCATTTTATGCAACAGGGGATATAATAGGAGATATAAGAAAATCACATTGTAATGTTAGT
AAAGCAGATTGGATGAGAACTTTAAAAGATGTAGCTCAAAAATTAAGAGAAAAATTTGAG
AATGCTACAAAAATAGCCTTTAATAAATCCTCAGGAGGAGACCCAGAAATTGTAATGCAC
AGTTTTAATTGTGGAGGGGAATTTTTCTACTGTAATACAACAGAGCTGTTTAATGATACT
TGGCTGGGTAATAATACCTGGCTATCAAATTATACTGAGAATAATAATACTGCTAATATC
ACACTCCCATGCAGAATAAAACAAATTATAAACAGATGGCAGGAAGTAGGAAAAGCAATG
TATGCCCCTCCCATCAGTGGACTAATTAGATGCTCATCAAATATTACAGGGCTGCTCTTA
ACAAGAGATGGTGGTAATCATAACACTAGTAATGGCACCGAGACTTTCAGACCAGGAGGA
GGAGATATGAGGGATAATTGGAGAAGTGAATTATATAAATATAAAGTAGTAAAAATTGAG
CCATTAGGAGTAGCACCCACCAAGGCAAGGAGAAGAGTGGTGCAGAGAGAAAAAAGAGCA
GTGGGAGTAGGAGCTATGTTCCTTGGGTTCTTGGGAGCAGCAGGAAGCACTATGGGCGCA
GCATCAGTGATGCTGACGGTACAAGCCAGACAATTATTGTCTGGTATAGTGCAACAGCAA
AACAATTTGCTGAGGGCTATTGAGGCGCAACAGCATATGTTGCAACTCACAGTCTGGGGC
ATTAAGCAGCTCCAGGCAAGAGTCCTGGCTGTGGAAAGATACCTAAAGGATCAACAGCTC
CTAGGAATTTGGGGTTGCTCTGGAAAACTCATCTGCACCACTAATGTGCCTTGGAATGTT
ACTTGGAGTAATAAATCTCTAGATGACATTTGGAATAACATGACCTGGATGGAGTGGGAG
AGAGAAATTGACAATTACACAGGCCTAATATACTCCTTAATTGAAGAATCGCAGAACCAA
CAGGAAAAGAATGAACAAGAATTATTAGAATTGGATAAGTGGGCAAGTTTGTGGAATTGG
TTTGACATATCAAATTGGCTGTGGTACATAAAAATATTCATAATGATAGTAGGAGGCTTG
ATAGGGTTAAGAATAGTTTTTACTGTGCTTTCTATAGTGAATAGAGTTAGGCAGGGGTAC
TCACCATTATCGTTTCAGACCCTCCTCCCAACCCAGAGGGGACCAGACAGGCCCGGAGGA
ATCGAAGAAGAAGGTGGAGAGAGAGACAGAGACACATCCGGACAATTAGTGACTGGATTC
TTAGCAATCATCTGGGTCGACCTACGGAACCTGTTCCTCTTCCTCTACCACCGCTTGAGA
GACTTACTCTTGATTGCAACGAGGATTGTGGAACTTCTGGGACGCAGGGGGTGGGAAACC
CTCAAATATCTGTGGAATCTCCTGCTGTATTGGAGTCAGGAACTACAAAAAAGTGCTGTT
AGTTTGCTTAATGCTATAGCTATAGCAGTAGCTGAGGGGACAGACAGGATTATAGAAATA
TTACAAAGATTTTGTAGGGGTATCCTTCACATACCTACAAGAATAAGACAGGGCTTGGAA
GGAGCTTTGCTTTGA
>chrA01.Q1.8M1A7
ATGAAAGCGAGGGAGACCATGAAGAATTGTCAAAGCTTGTGGAAATGGCAAGGCTTGTGG
AAATGGGGTATGATGCTCCTTGGAATGTTGATGATCTGTAGTGCTGCAGAACAATTGTGG
GTCACAGTCTATTATGGGGTACCTGTGTGGAAAGAAGCAACCACCACTCTATTTTGTGCA
TCAGATGCTAAAGCATATGATACAGAGGTACATAATGTTTGGGCCACACATGCCTGTGTA
CCCACAGACCCTAACCCACAAGAAGTAATATTGGTAAATGTGACAGAAAAATTTAATGCA
TGGAAAAATGACATGGTAGAACAGATGCATGAGGATATAATTAGTTTATGGGATCAAAGC
CTAAAGCCATGTGTCAAACTAACCCCACTTTGTGTTATTCTAAATTGCACTGATTTGAAG
AATACTACTAGGACCAATAATACCGCTACTAATTCCAACAAGACTATGGAAGAAGGAGAC
ATGAAAAACTGCTCTTTCAATGTCACCACAAACATAAGAAATAAATTGCAAAAAGAATAT
GCACTTTTCTATAAACTTGATATAGTACCAATAGATGGTGATAATAAAAGTTATGCTTTA
ATAAGTTGTAACACCTCAGTCATTACACAGGCCTGTCCAAAGGTATCCTTTGAACCAATT
CCCATACATTATTGTGCCCCGGCTGGTTTTGCGATTCTAAAGTGTAATGAAAAGAATTTC
AATGGAACAGGACCATGTACAAATGTCAGCACAGTACAATGTACACATGGAATTAAGCCA
GTAGTGTCAACTCAGTTGTTATTAAATGGCAGCCTAGCAGAAAAGGAGGTAGTAATTAGG
TCTGAAAATATCACAGACAATGCTAAAACCATAATAGTGCATCTGAATAAATCTGTAATA
ATTAATTGTGCAAGATACAATAACAACACAAGAAGAAGTATACATCTAGGACCAGGGAAA
GCATTTTATGCAACAGGGGATATAATAGGAGATATAAGAAAATCACATTGTAATGTTAGT
AAAGCAGATTGGATGAGAACTTTAAAAGATGTAGCTCAAAAATTAAGAGAAAAATTTGAG
AATGCTACAAAAATAGCCTTTAATAAATCCTCAGGAGGAGACCCAGAAATTGTAATGCAC
AGTTTTAATTGTGGAGGGGAATTTTTCTACTGTAATACAACAGAGCTGTTTAATGATACT
TGGCTGGGTAATAATACCTGGCTATCAAATTATACTGAGAATAATAATACTGCTAATATC
ACACTCCCATGCAGAATAAAACAAATTATAAACAGATGGCAGGAAGTAGGAAAAGCAATG
TATGCCCCTCCCATCAGTGGACTAATTAGATGCTCATCAAATATTACAGGGCTGCTCTTA
ACAAGAGATGGTGGTAATCATAACACTAGTAATGGCACCGAGACTTTCAGACCAGGAGGA
GGAGATATGAGGGATAATTGGAGAAGTGAATTATATAAATATAAAGTAGTAAAAATTGAG
CCATTAGGAGTAGCACCCACCAAGGCAAGGAGAAGAGTGGTGCAGAGAGAAAAAAGAGCA
GTGGGAGTAGGAGCTATGTTCCTTGGGTTCTTGGGAGCAGCAGGAAGCACTATGGGCGCA
GCATCAGTGATGCTGACGGTACAAGCCAGACAATTATTGTCTGGTATAGTGCAACAGCAA
AACAATTTGCTGAGGGCTATTGAGGCGCAACAGCATATGTTGCAACTCACAGTCTGGGGC
ATTAAGCAGCTCCAGGCAAGAGTCCTGGCTGTGGAAAGATACCTAAAGGATCAACAGCTC
CTAGGAATTTGGGGTTGCTCTGGAAAACTCATCTGCACCACTAATGTGCCTTGGAATGTT
ACTTGGAGTAATAAATCTCTAGATGACATTTGGAATAACATGACCTGGATGGAGTGGGAG
AGAGAAATTGACAATTACACAGGCCTAATATACTCCTTAATTGAAGAATCGCAGAACCAA
CAGGAAAAGAATGAACAAGAATTATTAGAATTGGATAAGTGGGCAAGTTTGTGGAATTGG
TTTGACATATCAAATTGGCTGTGGTACATAAAAATATTCATAATGATAGTAGGAGGCTTG
ATAGGGTTAAGAATAGTTTTTACTGTGCTTTCTATAGTGAATAGAGTTAGGCAGGGGTAC
TCACCATTATCGTTTCAGACCCTCCTCCCAACCCAGAGGGGACCAGACAGGCCCGGAGGA
ATCGAAGAAGAAGGTGGAGAGAGAGACAGAGACACATCCGGACAATTAGTGACTGGATTC
TTAGCAATCATCTGGGTCGACCTACGGAACCTGTTCCTCTTCCTCTACCACCGCTTGAGA
GACTTACTCTTGATTGCAACGAGGATTGTGGAACTTCTGGGACGCAGGGGGTGGGAAACC
CTCAAATATCTGTGGAATCTCCTGCTGTATTGGAGTCAGGAACTACAAAAAAGTGCTGTT
AGTTTGCTTAATGCTATAGCTATAGCAGTAGCTGAGGGGACAGACAGGATTATAGAAATA
TTACAAAGATTTTGTAGGGGTATCCTTCACATACCTACAAGAATAAGACAGGGCTTGGAA
GGAGCTTTGCTTTGA
>chrA01.Q1.8M3B1
ATGAAAGCGAGGGAGACCATGAAGAATTGTCAAAGCTTGTGGAAATGGCAAGGCTTGTGG
AAATGGGGTATGATGCTCCTTGGAATGTTGATGATCTGTAGTGCTGCAGAACAATTGTGG
GTCACAGTCTATTATGGGGTACCTGTGTGGAAAGAAGCAACCACCACTCTATTTTGTGCA
TCAGATGCTAAAGCATATGATACAGAGGTACATAATGTTTGGGCCACACATGCCTGTGTA
CCCACAGACCCTAACCCACAAGAAGTAATATTGGTAAATGTGACAGAAAAATTTAATGCA
TGGAAAAATGACATGGTAGAACAGATGCATGAGGATATAATTAGTTTATGGGATCAAAGC
CTAAAGCCATGTGTCAAACTAACCCCACTTTGTGTTATTCTAAATTGCACTGATTTGAAG
AATACTACTAGGACCAATAATACCGCTACTAATTCCAACAAGACTATGGAAGAAGGAGAC
ATGAAAAACTGCTCTTTCAATGTCACCACAAACATAAGAAATAAATTGCAAAAAGAATAT
GCACTTTTCTATAAACTTGATATAGTACCAATAGATGGTGATAATAAAAGTTATGCTTTA
ATAAGTTGTAACACCTCAGTCATTACACAGGCCTGTCCAAAGGTATCCTTTGAACCAATT
CCCATACATTATTGTGCCCCGGCTGGTTTTGCGATTCTAAAGTGTAATGAAAAGAATTTC
AATGGAACAGGACCATGTACAAATGTCAGCACAGTACAATGTACACATGGAATTAAGCCA
GTAGTGTCAACTCAGTTGTTATTAAATGGCAGCCTAGCAGAAAAGGAGGTAGTAATTAGG
TCTGAAAATATCACAGACAATGCTAAAACCATAATAGTGCATCTGAATAAATCTGTAATA
ATTAATTGTGCAAGATACAATAACAACACAAGAAGAAGTATACATCTAGGACCAGGGAAA
GCATTTTATGCAACAGGGGATATAATAGGAGATATAAGAAAATCACATTGTAATGTTAGT
AAAGCAGATTGGATGAGAACTTTAAAAGATGTAGCTCAAAAATTAAGAGAAAAATTTGAG
AATGCTACAAAAATAGCCTTTAATAAATCCTCAGGAGGAGACCCAGAAATTGTAATGCAC
AGTTTTAATTGTGGAGGGGAATTTTTCTACTGTAATACAACAGAGCTGTTTAATGATACT
TGGCTGGGTAATAATACCTGGCTATCAAATTATACTGAGAATAATAATACTGCTAATATC
ACACTCCCATGCAGAATAAAACAAATTATAAACAGATGGCAGGAAGTAGGAAAAGCAATG
TATGCCCCTCCCATCAGTGGACTAATTAGATGCTCATCAAATATTACAGGGCTGCTCTTA
ACAAGAGATGGTGGTAATCATAACACTAGTAATGGCACCGAGACTTTCAGACCAGGAGGA
GGAGATATGAGGGATAATTGGAGAAGTGAATTATATAAATATAAAGTAGTAAAAATTGAG
CCATTAGGAGTAGCACCCACCAAGGCAAGGAGAAGAGTGGTGCAGAGAGAAAAAAGAGCA
GTGGGAGTAGGAGCTATGTTCCTTGGGTTCTTGGGAGCAGCAGGAAGCACTATGGGCGCA
GCATCAGTGATGCTGACGGTACAAGCCAGACAATTATTGTCTGGTATAGTGCAACAGCAA
AACAATTTGCTGAGGGCTATTGAGGCGCAACAGCATATGTTGCAACTCACAGTCTGGGGC
ATTAAGCAGCTCCAGGCAAGAGTCCTGGCTGTGGAAAGATACCTAAAGGATCAACAGCTC
CTAGGAATTTGGGGTTGCTCTGGAAAACTCATCTGCACCACTAATGTGCCTTGGAATGTT
ACTTGGAGTAATAAATCTCTAGATGACATTTGGAATAACATGACCTGGATGGAGTGGGAG
AGAGAAATTGACAATTACACAGGCCTAATATACTCCTTAATTGAAGAATCGCAGAACCAA
CAGGAAAAGAATGAACAAGAATTATTAGAATTGGATAAGTGGGCAAGTTTGTGGAATTGG
TTTGACATATCAAATTGGCTGTGGTACATAAAAATATTCATAATGATAGTAGGAGGCTTG
ATAGGGTTAAGAATAGTTTTTACTGTGCTTTCTATAGTGAATAGAGTTAGGCAGGGGTAC
TCACCATTATCGTTTCAGACCCTCCTCCCAACCCAGAGGGGACCAGACAGGCCCGGAGGA
ATCGAAGAAGAAGGTGGAGAGAGAGACAGAGACACATCCGGACAATTAGTGACTGGATTC
TTAGCAATCATCTGGGTCGACCTACGGAACCTGTTCCTCTTCCTCTACCACCGCTTGAGA
GACTTACTCTTGATTGCAACGAGGATTGTGGAACTTCTGGGACGCAGGGGGTGGGAAACC
CTCAAATATCTGTGGAATCTCCTGCTGTATTGGAGTCAGGAACTACAAAAAAGTGCTGTT
AGTTTGCTTAATGCTATAGCTATAGCAGTAGCTGAGGGGACAGACAGGATTATAGAAATA
TTACAAAGATTTTGTAGGGGTATCCTTCACATACCTACAAGAATAAGACAGGGCTTGGAA
GGAGCTTTGCTTTGA
>chrA01.Q1.8M4C2
ATGAAAGCGAGGGAGACCATGAAGAATTGTCAAAGCTTGTGGAAATGGCAAGGCTTGTGG
AAATGGGGTATGATGCTCCTTGGAATGTTGATGATCTGTAGTGCTGCAGAACAATTGTGG
GTCACAGTCTATTATGGGGTACCTGTGTGGAAAGAAGCAACCACCACTCTATTTTGTGCA
TCAGATGCTAAAGCATATGATACAGAGGTACATAATGTTTGGGCCACACATGCCTGTGTA
CCCACAGACCCTAACCCACAAGAAGTAATATTGGTAAATGTGACAGAAAAATTTAATGCA
TGGAAAAATGACATGGTAGAACAGATGCATGAGGATATAATTAGTTTATGGGATCAAAGC
CTAAAGCCATGTGTCAAACTAACCCCACTTTGTGTTATTCTAAATTGCACTGATTTGAAG
AATACTACTAGGACCAATAATACCGCTACTAATTCCAACAAGACTATGGAAGAAGGAGAC
ATGAAAAACTGCTCTTTCAATGTCACCACAAACATAAGAAATAAATTGCAAAAAGAATAT
GCACTTTTCTATAAACTTGATATAGTACCAATAGATGGTGATAATAAAAGTTATGCTTTA
ATAAGTTGTAACACCTCAGTCATTACACAGGCCTGTCCAAAGGTATCCTTTGAACCAATT
CCCATACATTATTGTGCCCCGGCTGGTTTTGCGATTCTAAAGTGTAATGAAAAGAATTTC
AATGGAACAGGACCATGTACAAATGTCAGCACAGTACAATGTACACATGGAATTAAGCCA
GTAGTGTCAACTCAGTTGTTATTAAATGGCAGCCTAGCAGAAAAGGAGGTAGTAATTAGG
TCTGAAAATATCACAGACAATGCTAAAACCATAATAGTGCATCTGAATAAATCTGTAATA
ATTAATTGTGCAAGATACAATAACAACACAAGAAGAAGTATACATCTAGGACCAGGGAAA
GCATTTTATGCAACAGGGGATATAATAGGAGATATAAGAAAATCACATTGTAATGTTAGT
AAAGCAGATTGGATGAGAACTTTAAAAGATGTAGCTCAAAAATTAAGAGAAAAATTTGAG
AATGCTACAAAAATAGCCTTTAATAAATCCTCAGGAGGAGACCCAGAAATTGTAATGCAC
AGTTTTAATTGTGGAGGGGAATTTTTCTACTGTAATACAACAGAGCTGTTTAATGATACT
TGGCTGGGTAATAATACCTGGCTATCAAATTATACTGAGAATAATAATACTGCTAATATC
ACACTCCCATGCAGAATAAAACAAATTATAAACAGATGGCAGGAAGTAGGAAAAGCAATG
TATGCCCCTCCCATCAGTGGACTAATTAGATGCTCATCAAATATTACAGGGCTGCTCTTA
ACAAGAGATGGTGGTAATCATAACACTAGTAATGGCACCGAGACTTTCAGACCAGGAGGA
GGAGATATGAGGGATAATTGGAGAAGTGAATTATATAAATATAAAGTAGTAAAAATTGAG
CCATTAGGAGTAGCACCCACCAAGGCAAGGAGAAGAGTGGTGCAGAGAGAAAAAAGAGCA
GTGGGAGTAGGAGCTATGTTCCTTGGGTTCTTGGGAGCAGCAGGAAGCACTATGGGCGCA
GCATCAGTGATGCTGACGGTACAAGCCAGACAATTATTGTCTGGTATAGTGCAACAGCAA
AACAATTTGCTGAGGGCTATTGAGGCGCAACAGCATATGTTGCAACTCACAGTCTGGGGC
ATTAAGCAGCTCCAGGCAAGAGTCCTGGCTGTGGAAAGATACCTAAAGGATCAACAGCTC
CTAGGAATTTGGGGTTGCTCTGGAAAACTCATCTGCACCACTAATGTGCCTTGGAATGTT
ACTTGGAGTAATAAATCTCTAGATGACATTTGGAATAACATGACCTGGATGGAGTGGGAG
AGAGAAATTGACAATTACACAGGCCTAATATACTCCTTAATTGAAGAATCGCAGAACCAA
CAGGAAAAGAATGAACAAGAATTATTAGAATTGGATAAGTGGGCAAGTTTGTGGAATTGG
TTTGACATATCAAATTGGCTGTGGTACATAAAAATATTCATAATGATAGTAGGAGGCTTG
ATAGGGTTAAGAATAGTTTTTACTGTGCTTTCTATAGTGAATAGAGTTAGGCAGGGGTAC
TCACCATTATCGTTTCAGACCCTCCTCCCAACCCAGAGGGGACCAGACAGGCCCGGAGGA
ATCGAAGAAGAAGGTGGAGAGAGAGACAGAGACACATCCGGACAATTAGTGACTGGATTC
TTAGCAATCATCTGGGTCGACCTACGGAACCTGTTCCTCTTCCTCTACCACCGCTTGAGA
GACTTACTCTTGATTGCAACGAGGATTGTGGAACTTCTGGGACGCAGGGGGTGGGAAACC
CTCAAATATCTGTGGAATCTCCTGCTGTATTGGAGTCAGGAACTACAAAAAAGTGCTGTT
AGTTTGCTTAATGCTATAGCTATAGCAGTAGCTGAGGGGACAGACAGGATTATAGAAATA
TTACAAAGATTTTGTAGGGGTATCCTTCACATACCTACAAGAATAAGACAGGGCTTGGAA
GGAGCTTTGCTTTGA
>chrA01.Q1.8M5D8
ATGAAAGCGAGGGAGACCATGAAGAATTGTCAAAGCTTGTGGAAATGGCAAGGCTTGTGG
AAATGGGGTATGATGCTCCTTGGAATGTTGATGATCTGTAGTGCTGCAGAACAATTGTGG
GTCACAGTCTATTATGGGGTACCTGTGTGGAAAGAAGCAACCACCACTCTATTTTGTGCA
TCAGATGCTAAAGCATATGATACAGAGGTACATAATGTTTGGGCCACACATGCCTGTGTA
CCCACAGACCCTAACCCACAAGAAGTAATATTGGTAAATGTGACAGAAAAATTTAATGCA
TGGAAAAATGACATGGTAGAACAGATGCATGAGGATATAATTAGTTTATGGGATCAAAGC
CTAAAGCCATGTGTCAAACTAACCCCACTTTGTGTTATTCTAAATTGCACTGATTTGAAG
AATACTACTAGGACCAATAATACCGCTACTAATTCCAACAAGACTATGGAAGAAGGAGAC
ATGAAAAACTGCTCTTTCAATGTCACCACAAACATAAGAAATAAATTGCAAAAAGAATAT
GCACTTTTCTATAAACTTGATATAGTACCAATAGATGGTGATAATAAAAGTTATGCTTTA
ATAAGTTGTAACACCTCAGTCATTACACAGGCCTGTCCAAAGGTATCCTTTGAACCAATT
CCCATACATTATTGTGCCCCGGCTGGTTTTGCGATTCTAAAGTGTAATGAAAAGAATTTC
AATGGAACAGGACCATGTACAAATGTCAGCACAGTACAATGTACACATGGAATTAAGCCA
GTAGTGTCAACTCAGTTGTTATTAAATGGCAGCCTAGCAGAAAAGGAGGTAGTAATTAGG
TCTGAAAATATCACAGACAATGCTAAAACCATAATAGTGCATCTGAATAAATCTGTAATA
ATTAATTGTGCAAGATACAATAACAACACAAGAAGAAGTATACATCTAGGACCAGGGAAA
GCATTTTATGCAACAGGGGATATAATAGGAGATATAAGAAAATCACATTGTAATGTTAGT
AAAGCAGATTGGATGAGAACTTTAAAAGATGTAGCTCAAAAATTAAGAGAAAAATTTGAG
AATGCTACAAAAATAGCCTTTAATAAATCCTCAGGAGGAGACCCAGAAATTGTAATGCAC
AGTTTTAATTGTGGAGGGGAATTTTTCTACTGTAATACAACAGAGCTGTTTAATGATACT
TGGCTGGGTAATAATACCTGGCTATCAAATTATACTGAGAATAATAATACTGCTAATATC
ACACTCCCATGCAGAATAAAACAAATTATAAACAGATGGCAGGAAGTAGGAAAAGCAATG
TATGCCCCTCCCATCAGTGGACTAATTAGATGCTCATCAAATATTACAGGGCTGCTCTTA
ACAAGAGATGGTGGTAATCATAACACTAGTAATGGCACCGAGACTTTCAGACCAGGAGGA
GGAGATATGAGGGATAATTGGAGAAGTGAATTATATAAATATAAAGTAGTAAAAATTGAG
CCATTAGGAGTAGCACCCACCAAGGCAAGGAGAAGAGTGGTGCAGAGAGAAAAAAGAGCA
GTGGGAGTAGGAGCTATGTTCCTTGGGTTCTTGGGAGCAGCAGGAAGCACTATGGGCGCA
GCATCAGTGATGCTGACGGTACAAGCCAGACAATTATTGTCTGGTATAGTGCAACAGCAA
AACAATTTGCTGAGGGCTATTGAGGCGCAACAGCATATGTTGCAACTCACAGTCTGGGGC
ATTAAGCAGCTCCAGGCAAGAGTCCTGGCTGTGGAAAGATACCTAAAGGATCAACAGCTC
CTAGGAATTTGGGGTTGCTCTGGAAAACTCATCTGCACCACTAATGTGCCTTGGAATGTT
ACTTGGAGTAATAAATCTCTAGATGACATTTGGAATAACATGACCTGGATGGAGTGGGAG
AGAGAAATTGACAATTACACAGGCCTAATATACTCCTTAATTGAAGAATCGCAGAACCAA
CAGGAAAAGAATGAACAAGAATTATTAGAATTGGATAAGTGGGCAAGTTTGTGGAATTGG
TTTGACATATCAAATTGGCTGTGGTACATAAAAATATTCATAATGATAGTAGGAGGCTTG
ATAGGGTTAAGAATAGTTTTTACTGTGCTTTCTATAGTGAATAGAGTTAGGCAGGGGTAC
TCACCATTATCGTTTCAGACCCTCCTCCCAACCCAGAGGGGACCAGACAGGCCCGGAGGA
ATCGAAGAAGAAGGTGGAGAGAGAGACAGAGACACATCCGGACAATTAGTGACTGGATTC
TTAGCAATCATCTGGGTCGACCTACGGAACCTGTTCCTCTTCCTCTACCACCGCTTGAGA
GACTTACTCTTGATTGCAACGAGGATTGTGGAACTTCTGGGACGCAGGGGGTGGGAAACC
CTCAAATATCTGTGGAATCTCCTGCTGTATTGGAGTCAGGAACTACAAAAAAGTGCTGTT
AGTTTGCTTAATGCTATAGCTATAGCAGTAGCTGAGGGGACAGACAGGATTATAGAAATA
TTACAAAGATTTTGTAGGGGTATCCTTCACATACCTACAAGAATAAGACAGGGCTTGGAA
GGAGCTTTGCTTTGA
>chrA01.Q1.8M6E3
ATGAAAGCGAGGGAGACCATGAAGAATTGTCAAAGCTTGTGGAAATGGCAAGGCTTGTGG
AAATGGGGTATGATGCTCCTTGGAATGTTGATGATCTGTAGTGCTGCAGAACAATTGTGG
GTCACAGTCTATTATGGGGTACCTGTGTGGAAAGAAGCAACCACCACTCTATTTTGTGCA
TCAGATGCTAAAGCATATGATACAGAGGTACATAATGTTTGGGCCACACATGCCTGTGTA
CCCACAGACCCTAACCCACAAGAAGTAATATTGGTAAATGTGACAGAAAAATTTAATGCA
TGGAAAAATGACATGGTAGAACAGATGCATGAGGATATAATTAGTTTATGGGATCAAAGC
CTAAAGCCATGTGTCAAACTAACCCCACTTTGTGTTATTCTAAATTGCACTGATTTGAAG
AATACTACTAGGACCAATAATACCGCTACTAATTCCAACAAGACTATGGAAGAAGGAGAC
ATGAAAAACTGCTCTTTCAATGTCACCACAAACATAAGAAATAAATTGCAAAAAGAATAT
GCACTTTTCTATAAACTTGATATAGTACCAATAGATGGTGATAATAAAAGTTATGCTTTA
ATAAGTTGTAACACCTCAGTCATTACACAGGCCTGTCCAAAGGTATCCTTTGAACCAATT
CCCATACATTATTGTGCCCCGGCTGGTTTTGCGATTCTAAAGTGTAATGAAAAGAATTTC
AATGGAACAGGACCATGTACAAATGTCAGCACAGTACAATGTACACATGGAATTAAGCCA
GTAGTGTCAACTCAGTTGTTATTAAATGGCAGCCTAGCAGAAAAGGAGGTAGTAATTAGG
TCTGAAAATATCACAGACAATGCTAAAACCATAATAGTGCATCTGAATAAATCTGTAATA
ATTAATTGTGCAAGATACAATAACAACACAAGAAGAAGTATACATCTAGGACCAGGGAAA
GCATTTTATGCAACAGGGGATATAATAGGAGATATAAGAAAATCACATTGTAATGTTAGT
AAAGCAGATTGGATGAGAACTTTAAAAGATGTAGCTCAAAAATTAAGAGAAAAATTTGAG
AATGCTACAAAAATAGCCTTTAATAAATCCTCAGGAGGAGACCCAGAAATTGTAATGCAC
AGTTTTAATTGTGGAGGGGAATTTTTCTACTGTAATACAACAGAGCTGTTTAATGATACT
TGGCTGGGTAATAATACCTGGCTATCAAATTATACTGAGAATAATAATACTGCTAATATC
ACACTCCCATGCAGAATAAAACAAATTATAAACAGATGGCAGGAAGTAGGAAAAGCAATG
TATGCCCCTCCCATCAGTGGACTAATTAGATGCTCATCAAATATTACAGGGCTGCTCTTA
ACAAGAGATGGTGGTAATCATAACACTAGTAATGGCACCGAGACTTTCAGACCAGGAGGA
GGAGATATGAGGGATAATTGGAGAAGTGAATTATATAAATATAAAGTAGTAAAAATTGAG
CCATTAGGAGTAGCACCCACCAAGGCAAGGAGAAGAGTGGTGCAGAGAGAAAAAAGAGCA
GTGGGAGTAGGAGCTATGTTCCTTGGGTTCTTGGGAGCAGCAGGAAGCACTATGGGCGCA
GCATCAGTGATGCTGACGGTACAAGCCAGACAATTATTGTCTGGTATAGTGCAACAGCAA
AACAATTTGCTGAGGGCTATTGAGGCGCAACAGCATATGTTGCAACTCACAGTCTGGGGC
ATTAAGCAGCTCCAGGCAAGAGTCCTGGCTGTGGAAAGATACCTAAAGGATCAACAGCTC
CTAGGAATTTGGGGTTGCTCTGGAAAACTCATCTGCACCACTAATGTGCCTTGGAATGTT
ACTTGGAGTAATAAATCTCTAGATGACATTTGGAATAACATGACCTGGATGGAGTGGGAG
AGAGAAATTGACAATTACACAGGCCTAATATACTCCTTAATTGAAGAATCGCAGAACCAA
CAGGAAAAGAATGAACAAGAATTATTAGAATTGGATAAGTGGGCAAGTTTGTGGAATTGG
TTTGACATATCAAATTGGCTGTGGTACATAAAAATATTCATAATGATAGTAGGAGGCTTG
ATAGGGTTAAGAATAGTTTTTACTGTGCTTTCTATAGTGAATAGAGTTAGGCAGGGGTAC
TCACCATTATCGTTTCAGACCCTCCTCCCAACCCAGAGGGGACCAGACAGGCCCGGAGGA
ATCGAAGAAGAAGGTGGAGAGAGAGACAGAGACACATCCGGACAATTAGTGACTGGATTC
TTAGCAATCATCTGGGTCGACCTACGGAACCTGTTCCTCTTCCTCTACCACCGCTTGAGA
GACTTACTCTTGATTGCAACGAGGATTGTGGAACTTCTGGGACGCAGGGGGTGGGAAACC
CTCAAATATCTGTGGAATCTCCTGCTGTATTGGAGTCAGGAACTACAAAAAAGTGCTGTT
AGTTTGCTTAATGCTATAGCTATAGCAGTAGCTGAGGGGACAGACAGGATTATAGAAATA
TTACAAAGATTTTGTAGGGGTATCCTTCACATACCTACAAGAATAAGACAGGGCTTGGAA
GGAGCTTTGCTTTGA
>chrA01.Q1.8M7F4
ATGAAAGCGAGGGAGACCATGAAGAATTGTCAAAGCTTGTGGAAATGGCAAGGCTTGTGG
AAATGGGGTATGATGCTCCTTGGAATGTTGATGATCTGTAGTGCTGCAGAACAATTGTGG
GTCACAGTCTATTATGGGGTACCTGTGTGGAAAGAAGCAACCACCACTCTATTTTGTGCA
TCAGATGCTAAAGCATATGATACAGAGGTACATAATGTTTGGGCCACACATGCCTGTGTA
CCCACAGACCCTAACCCACAAGAAGTAATATTGGTAAATGTGACAGAAAAATTTAATGCA
TGGAAAAATGACATGGTAGAACAGATGCATGAGGATATAATTAGTTTATGGGATCAAAGC
CTAAAGCCATGTGTCAAACTAACCCCACTTTGTGTTATTCTAAATTGCACTGATTTGAAG
AATACTACTAGGACCAATAATACCGCTACTAATTCCAACAAGACTATGGAAGAAGGAGAC
ATGAAAAACTGCTCTTTCAATGTCACCACAAACATAAGAAATAAATTGCAAAAAGAATAT
GCACTTTTCTATAAACTTGATATAGTACCAATAGATGGTGATAATAAAAGTTATGCTTTA
ATAAGTTGTAACACCTCAGTCATTACACAGGCCTGTCCAAAGGTATCCTTTGAACCAATT
CCCATACATTATTGTGCCCCGGCTGGTTTTGCGATTCTAAAGTGTAATGAAAAGAATTTC
AATGGAACAGGACCATGTACAAATGTCAGCACAGTACAATGTACACATGGAATTAAGCCA
GTAGTGTCAACTCAGTTGTTATTAAATGGCAGCCTAGCAGAAAAGGAGGTAGTAATTAGG
TCTGAAAATATCACAGACAATGCTAAAACCATAATAGTGCATCTGAATAAATCTGTAATA
ATTAATTGTGCAAGATACAATAACAACACAAGAAGAAGTATACATCTAGGACCAGGGAAA
GCATTTTATGCAACAGGGGATATAATAGGAGATATAAGAAAATCACATTGTAATGTTAGT
AAAGCAGATTGGATGAGAACTTTAAAAGATGTAGCTCAAAAATTAAGAGAAAAATTTGAG
AATGCTACAAAAATAGCCTTTAATAAATCCTCAGGAGGAGACCCAGAAATTGTAATGCAC
AGTTTTAATTGTGGAGGGGAATTTTTCTACTGTAATACAACAGAGCTGTTTAATGATACT
TGGCTGGGTAATAATACCTGGCTATCAAATTATACTGAGAATAATAATACTGCTAATATC
ACACTCCCATGCAGAATAAAACAAATTATAAACAGATGGCAGGAAGTAGGAAAAGCAATG
TATGCCCCTCCCATCAGTGGACTAATTAGATGCTCATCAAATATTACAGGGCTGCTCTTA
ACAAGAGATGGTGGTAATCATAACACTAGTAATGGCACCGAGACTTTCAGACCAGGAGGA
GGAGATATGAGGGATAATTGGAGAAGTGAATTATATAAATATAAAGTAGTAAAAATTGAG
CCATTAGGAGTAGCACCCACCAAGGCAAGGAGAAGAGTGGTGCAGAGAGAAAAAAGAGCA
GTGGGAGTAGGAGCTATGTTCCTTGGGTTCTTGGGAGCAGCAGGAAGCACTATGGGCGCA
GCATCAGTGATGCTGACGGTACAAGCCAGACAATTATTGTCTGGTATAGTGCAACAGCAA
AACAATTTGCTGAGGGCTATTGAGGCGCAACAGCATATGTTGCAACTCACAGTCTGGGGC
ATTAAGCAGCTCCAGGCAAGAGTCCTGGCTGTGGAAAGATACCTAAAGGATCAACAGCTC
CTAGGAATTTGGGGTTGCTCTGGAAAACTCATCTGCACCACTAATGTGCCTTGGAATGTT
ACTTGGAGTAATAAATCTCTAGATGACATTTGGAATAACATGACCTGGATGGAGTGGGAG
AGAGAAATTGACAATTACACAGGCCTAATATACTCCTTAATTGAAGAATCGCAGAACCAA
CAGGAAAAGAATGAACAAGAATTATTAGAATTGGATAAGTGGGCAAGTTTGTGGAATTGG
TTTGACATATCAAATTGGCTGTGGTACATAAAAATATTCATAATGATAGTAGGAGGCTTG
ATAGGGTTAAGAATAGTTTTTACTGTGCTTTCTATAGTGAATAGAGTTAGGCAGGGGTAC
TCACCATTATCGTTTCAGACCCTCCTCCCAACCCAGAGGGGACCAGACAGGCCCGGAGGA
ATCGAAGAAGAAGGTGGAGAGAGAGACAGAGACACATCCGGACAATTAGTGACTGGATTC
TTAGCAATCATCTGGGTCGACCTACGGAACCTGTTCCTCTTCCTCTACCACCGCTTGAGA
GACTTACTCTTGATTGCAACGAGGATTGTGGAACTTCTGGGACGCAGGGGGTGGGAAACC
CTCAAATATCTGTGGAATCTCCTGCTGTATTGGAGTCAGGAACTACAAAAAAGTGCTGTT
AGTTTGCTTAATGCTATAGCTATAGCAGTAGCTGAGGGGACAGACAGGATTATAGAAATA
TTACAAAGATTTTGTAGGGGTATCCTTCACATACCTACAAGAATAAGACAGGGCTTGGAA
GGAGCTTTGCTTTGA
>chrA01.Q1.8M9G2
ATGAAAGCGAGGGAGACCATGAAGAATTGTCAAAGCTTGTGGAAATGGCAAGGCTTGTGG
AAATGGGGTATGATGCTCCTTGGAATGTTGATGATCTGTAGTGCTGCAGAACAATTGTGG
GTCACAGTCTATTATGGGGTACCTGTGTGGAAAGAAGCAACCACCACTCTATTTTGTGCA
TCAGATGCTAAAGCATATGATACAGAGGTACATAATGTTTGGGCCACACATGCCTGTGTA
CCCACAGACCCTAACCCACAAGAAGTAATATTGGTAAATGTGACAGAAAAATTTAATGCA
TGGAAAAATGACATGGTAGAACAGATGCATGAGGATATAATTAGTTTATGGGATCAAAGC
CTAAAGCCATGTGTCAAACTAACCCCACTTTGTGTTATTCTAAATTGCACTGATTTGAAG
AATACTACTAGGACCAATAATACCGCTACTAATTCCAACAAGACTATGGAAGAAGGAGAC
ATGAAAAACTGCTCTTTCAATGTCACCACAAACATAAGAAATAAATTGCAAAAAGAATAT
GCACTTTTCTATAAACTTGATATAGTACCAATAGATGGTGATAATAAAAGTTATGCTTTA
ATAAGTTGTAACACCTCAGTCATTACACAGGCCTGTCCAAAGGTATCCTTTGAACCAATT
CCCATACATTATTGTGCCCCGGCTGGTTTTGCGATTCTAAAGTGTAATGAAAAGAATTTC
AATGGAACAGGACCATGTACAAATGTCAGCACAGTACAATGTACACATGGAATTAAGCCA
GTAGTGTCAACTCAGTTGTTATTAAATGGCAGCCTAGCAGAAAAGGAGGTAGTAATTAGG
TCTGAAAATATCACAGACAATGCTAAAACCATAATAGTGCATCTGAATAAATCTGTAATA
ATTAATTGTGCAAGATACAATAACAACACAAGAAGAAGTATACATCTAGGACCAGGGAAA
GCATTTTATGCAACAGGGGATATAATAGGAGATATAAGAAAATCACATTGTAATGTTAGT
AAAGCAGATTGGATGAGAACTTTAAAAGATGTAGCTCAAAAATTAAGAGAAAAATTTGAG
AATGCTACAAAAATAGCCTTTAATAAATCCTCAGGAGGAGACCCAGAAATTGTAATGCAC
AGTTTTAATTGTGGAGGGGAATTTTTCTACTGTAATACAACAGAGCTGTTTAATGATACT
TGGCTGGGTAATAATACCTGGCTATCAAATTATACTGAGAATAATAATACTGCTAATATC
ACACTCCCATGCAGAATAAAACAAATTATAAACAGATGGCAGGAAGTAGGAAAAGCAATG
TATGCCCCTCCCATCAGTGGACTAATTAGATGCTCATCAAATATTACAGGGCTGCTCTTA
ACAAGAGATGGTGGTAATCATAACACTAGTAATGGCACCGAGACTTTCAGACCAGGAGGA
GGAGATATGAGGGATAATTGGAGAAGTGAATTATATAAATATAAAGTAGTAAAAATTGAG
CCATTAGGAGTAGCACCCACCAAGGCAAGGAGAAGAGTGGTGCAGAGAGAAAAAAGAGCA
GTGGGAGTAGGAGCTATGTTCCTTGGGTTCTTGGGAGCAGCAGGAAGCACTATGGGCGCA
GCATCAGTGATGCTGACGGTACAAGCCAGACAATTATTGTCTGGTATAGTGCAACAGCAA
AACAATTTGCTGAGGGCTATTGAGGCGCAACAGCATATGTTGCAACTCACAGTCTGGGGC
ATTAAGCAGCTCCAGGCAAGAGTCCTGGCTGTGGAAAGATACCTAAAGGATCAACAGCTC
CTAGGAATTTGGGGTTGCTCTGGAAAACTCATCTGCACCACTAATGTGCCTTGGAATGTT
ACTTGGAGTAATAAATCTCTAGATGACATTTGGAATAACATGACCTGGATGGAGTGGGAG
AGAGAAATTGACAATTACACAGGCCTAATATACTCCTTAATTGAAGAATCGCAGAACCAA
CAGGAAAAGAATGAACAAGAATTATTAGAATTGGATAAGTGGGCAAGTTTGTGGAATTGG
TTTGACATATCAAATTGGCTGTGGTACATAAAAATATTCATAATGATAGTAGGAGGCTTG
ATAGGGTTAAGAATAGTTTTTACTGTGCTTTCTATAGTGAATAGAGTTAGGCAGGGGTAC
TCACCATTATCGTTTCAGACCCTCCTCCCAACCCAGAGGGGACCAGACAGGCCCGGAGGA
ATCGAAGAAGAAGGTGGAGAGAGAGACAGAGACACATCCGGACAATTAGTGACTGGATTC
TTAGCAATCATCTGGGTCGACCTACGGAACCTGTTCCTCTTCCTCTACCACCGCTTGAGA
GACTTACTCTTGATTGCAACGAGGATTGTGGAACTTCTGGGACGCAGGGGGTGGGAAACC
CTCAAATATCTGTGGAATCTCCTGCTGTATTGGAGTCAGGAACTACAAAAAAGTGCTGTT
AGTTTGCTTAATGCTATAGCTATAGCAGTAGCTGAGGGGACAGACAGGATTATAGAAATA
TTACAAAGATTTTGTAGGGGTATCCTTCACATACCTACAAGAATAAGACAGGGCTTGGAA
GGAGCTTTGCTTTGA
>chrA01.Q1.9M13B3
ATGAAAGCGAGGGAGACCATGAAGAATTGTCAAAGCTTGTGGAAATGGCAAGGCTTGTGG
AAATGGGGTATGATGCTCCTTGGAATGTTGATGATCTGTAGTGCTGCAGAACAATTGTGG
GTCACAGTCTATTATGGGGTACCTGTGTGGAAAGAAGCAACCACCACTCTATTTTGTGCA
TCAGATGCTAAAGCATATGATACAGAGGTACATAATGTTTGGGCCACACATGCCTGTGTA
CCCACAGACCCTAACCCACAAGAAGTAATATTGGTAAATGTGACAGAAAAATTTAATGCA
TGGAAAAATGACATGGTAGAACAGATGCATGAGGATATAATTAGTTTATGGGATCAAAGC
CTAAAGCCATGTGTCAAACTAACCCCACTTTGTGTTATTCTAAATTGCACTGATTTGAAG
AATACTACTAGGACCAATAATACCGCTACTAATTCCAACAAGACTATGGAAGAAGGAGAC
ATGAAAAACTGCTCTTTCAATGTCACCACAAACATAAGAAATAAATTGCAAAAAGAATAT
GCACTTTTCTATAAACTTGATATAGTACCAATAGATGGTGATAATAAAAGTTATGCTTTA
ATAAGTTGTAACACCTCAGTCATTACACAGGCCTGTCCAAAGGTATCCTTTGAACCAATT
CCCATACATTATTGTGCCCCGGCTGGTTTTGCGATTCTAAAGTGTAATGAAAAGAATTTC
AATGGAACAGGACCATGTACAAATGTCAGCACAGTACAATGTACACATGGAATTAAGCCA
GTAGTGTCAACTCAGTTGTTATTAAATGGCAGCCTAGCAGAAAAGGAGGTAGTAATTAGG
TCTGAAAATATCACAGACAATGCTAAAACCATAATAGTGCATCTGAATAAATCTGTAATA
ATTAATTGTGCAAGATACAATAACAACACAAGAAGAAGTATACATCTAGGACCAGGGAAA
GCATTTTATGCAACAGGGGATATAATAGGAGATATAAGAAAATCACATTGTAATGTTAGT
AAAGCAGATTGGATGAGAACTTTAAAAGATGTAGCTCAAAAATTAAGAGAAAAATTTGAG
AATGCTACAAAAATAGCCTTTAATAAATCCTCAGGAGGAGACCCAGAAATTGTAATGCAC
AGTTTTAATTGTGGAGGGGAATTTTTCTACTGTAATACAACAGAGCTGTTTAATGATACT
TGGCTGGGTAATAATACCTGGCTATCAAATTATACTGAGAATAATAATACTGCTAATATC
ACACTCCCATGCAGAATAAAACAAATTATAAACAGATGGCAGGAAGTAGGAAAAGCAATG
TATGCCCCTCCCATCAGTGGACTAATTAGATGCTCATCAAATATTACAGGGCTGCTCTTA
ACAAGAGATGGTGGTAATCATAACACTAGTAATGGCACCGAGACTTTCAGACCAGGAGGA
GGAGATATGAGGGATAATTGGAGAAGTGAATTATATAAATATAAAGTAGTAAAAATTGAG
CCATTAGGAGTAGCACCCACCAAGGCAAGGAGAAGAGTGGTGCAGAGAGAAAAAAGAGCA
GTGGGAGTAGGAGCTATGTTCCTTGGGTTCTTGGGAGCAGCAGGAAGCACTATGGGCGCA
GCATCAGTGATGCTGACGGTACAAGCCAGACAATTATTGTCTGGTATAGTGCAACAGCAA
AACAATTTGCTGAGGGCTATTGAGGCGCAACAGCATATGTTGCAACTCACAGTCTGGGGC
ATTAAGCAGCTCCAGGCAAGAGTCCTGGCTGTGGAAAGATACCTAAAGGATCAACAGCTC
CTAGGAATTTGGGGTTGCTCTGGAAAACTCATCTGCACCACTAATGTGCCTTGGAATGTT
ACTTGGAGTAATAAATCTCTAGATGACATTTGGAATAACATGACCTGGATGGAGTGGGAG
AGAGAAATTGACAATTACACAGGCCTAATATACTCCTTAATTGAAGAATCGCAGAACCAA
CAGGAAAAGAATGAACAAGAATTATTAGAATTGGATAAGTGGGCAAGTTTGTGGAATTGG
TTTGACATATCAAATTGGCTGTGGTACATAAAAATATTCATAATGATAGTAGGAGGCTTG
ATAGGGTTAAGAATAGTTTTTACTGTGCTTTCTATAGTGAATAGAGTTAGGCAGGGGTAC
TCACCATTATCGTTTCAGACCCTCCTCCCAACCCAGAGGGGACCAGACAGGCCCGGAGGA
ATCGAAGAAGAAGGTGGAGAGAGAGACAGAGACACATCCGGACAATTAGTGACTGGATTC
TTAGCAATCATCTGGGTCGACCTACGGAACCTGTTCCTCTTCCTCTACCACCGCTTGAGA
GACTTACTCTTGATTGCAACGAGGATTGTGGAACTTCTGGGACGCAGGGGGTGGGAAACC
CTCAAATATCTGTGGAATCTCCTGCTGTATTGGAGTCAGGAACTACAAAAAAGTGCTGTT
AGTTTGCTTAATGCTATAGCTATAGCAGTAGCTGAGGGGACAGACAGGATTATAGAAATA
TTACAAAGATTTTGTAGGGGTATCCTTCACATACCTACAAGAATAAGACAGGGCTTGGAA
GGAGCTTTGCTTTGA
>chrA01.Q1.9M15D2
ATGAAAGCGAGGGAGACCATGAAGAATTGTCAAAGCTTGTGGAAATGGCAAGGCTTGTGG
AAATGGGGTATGATGCTCCTTGGAATGTTGATGATCTGTAGTGCTGCAGAACAATTGTGG
GTCACAGTCTATTATGGGGTACCTGTGTGGAAAGAAGCAACCACCACTCTATTTTGTGCA
TCAGATGCTAAAGCATATGATACAGAGGTACATAATGTTTGGGCCACACATGCCTGTGTA
CCCACAGACCCTAACCCACAAGAAGTAATATTGGTAAATGTGACAGAAAAATTTAATGCA
TGGAAAAATGACATGGTAGAACAGATGCATGAGGATATAATTAGTTTATGGGATCAAAGC
CTAAAGCCATGTGTCAAACTAACCCCACTTTGTGTTATTCTAAATTGCACTGATTTGAAG
AATACTACTAGGACCAATAATACCGCTACTAATTCCAACAAGACTATGGAAGAAGGAGAC
ATGAAAAACTGCTCTTTCAATGTCACCACAAACATAAGAAATAAATTGCAAAAAGAATAT
GCACTTTTCTATAAACTTGATATAGTACCAATAGATGGTGATAATAAAAGTTATGCTTTA
ATAAGTTGTAACACCTCAGTCATTACACAGGCCTGTCCAAAGGTATCCTTTGAACCAATT
CCCATACATTATTGTGCCCCGGCTGGTTTTGCGATTCTAAAGTGTAATGAAAAGAATTTC
AATGGAACAGGACCATGTACAAATGTCAGCACAGTACAATGTACACATGGAATTAAGCCA
GTAGTGTCAACTCAGTTGTTATTAAATGGCAGCCTAGCAGAAAAGGAGGTAGTAATTAGG
TCTGAAAATATCACAGACAATGCTAAAACCATAATAGTGCATCTGAATAAATCTGTAATA
ATTAATTGTGCAAGATACAATAACAACACAAGAAGAAGTATACATCTAGGACCAGGGAAA
GCATTTTATGCAACAGGGGATATAATAGGAGATATAAGAAAATCACATTGTAATGTTAGT
AAAGCAGATTGGATGAGAACTTTAAAAGATGTAGCTCAAAAATTAAGAGAAAAATTTGAG
AATGCTACAAAAATAGCCTTTAATAAATCCTCAGGAGGAGACCCAGAAATTGTAATGCAC
AGTTTTAATTGTGGAGGGGAATTTTTCTACTGTAATACAACAGAGCTGTTTAATGATACT
TGGCTGGGTAATAATACCTGGCTATCAAATTATACTGAGAATAATAATACTGCTAATATC
ACACTCCCATGCAGAATAAAACAAATTATAAACAGATGGCAGGAAGTAGGAAAAGCAATG
TATGCCCCTCCCATCAGTGGACTAATTAGATGCTCATCAAATATTACAGGGCTGCTCTTA
ACAAGAGATGGTGGTAATCATAACACTAGTAATGGCACCGAGACTTTCAGACCAGGAGGA
GGAGATATGAGGGATAATTGGAGAAGTGAATTATATAAATATAAAGTAGTAAAAATTGAG
CCATTAGGAGTAGCACCCACCAAGGCAAGGAGAAGAGTGGTGCAGAGAGAAAAAAGAGCA
GTGGGAGTAGGAGCTATGTTCCTTGGGTTCTTGGGAGCAGCAGGAAGCACTATGGGCGCA
GCATCAGTGATGCTGACGGTACAAGCCAGACAATTATTGTCTGGTATAGTGCAACAGCAA
AACAATTTGCTGAGGGCTATTGAGGCGCAACAGCATATGTTGCAACTCACAGTCTGGGGC
ATTAAGCAGCTCCAGGCAAGAGTCCTGGCTGTGGAAAGATACCTAAAGGATCAACAGCTC
CTAGGAATTTGGGGTTGCTCTGGAAAACTCATCTGCACCACTAATGTGCCTTGGAATGTT
ACTTGGAGTAATAAATCTCTAGATGACATTTGGAATAACATGACCTGGATGGAGTGGGAG
AGAGAAATTGACAATTACACAGGCCTAATATACTCCTTAATTGAAGAATCGCAGAACCAA
CAGGAAAAGAATGAACAAGAATTATTAGAATTGGATAAGTGGGCAAGTTTGTGGAATTGG
TTTGACATATCAAATTGGCTGTGGTACATAAAAATATTCATAATGATAGTAGGAGGCTTG
ATAGGGTTAAGAATAGTTTTTACTGTGCTTTCTATAGTGAATAGAGTTAGGCAGGGGTAC
TCACCATTATCGTTTCAGACCCTCCTCCCAACCCAGAGGGGACCAGACAGGCCCGGAGGA
ATCGAAGAAGAAGGTGGAGAGAGAGACAGAGACACATCCGGACAATTAGTGACTGGATTC
TTAGCAATCATCTGGGTCGACCTACGGAACCTGTTCCTCTTCCTCTACCACCGCTTGAGA
GACTTACTCTTGATTGCAACGAGGATTGTGGAACTTCTGGGACGCAGGGGGTGGGAAACC
CTCAAATATCTGTGGAATCTCCTGCTGTATTGGAGTCAGGAACTACAAAAAAGTGCTGTT
AGTTTGCTTAATGCTATAGCTATAGCAGTAGCTGAGGGGACAGACAGGATTATAGAAATA
TTACAAAGATTTTGTAGGGGTATCCTTCACATACCTACAAGAATAAGACAGGGCTTGGAA
GGAGCTTTGCTTTGA
>chrA01.Q1.9M20E1
ATGAAAGCGAGGGAGACCATGAAGAATTGTCAAAGCTTGTGGAAATGGCAAGGCTTGTGG
AAATGGGGTATGATGCTCCTTGGAATGTTGATGATCTGTAGTGCTGCAGAACAATTGTGG
GTCACAGTCTATTATGGGGTACCTGTGTGGAAAGAAGCAACCACCACTCTATTTTGTGCA
TCAGATGCTAAAGCATATGATACAGAGGTACATAATGTTTGGGCCACACATGCCTGTGTA
CCCACAGACCCTAACCCACAAGAAGTAATATTGGTAAATGTGACAGAAAAATTTAATGCA
TGGAAAAATGACATGGTAGAACAGATGCATGAGGATATAATTAGTTTATGGGATCAAAGC
CTAAAGCCATGTGTCAAACTAACCCCACTTTGTGTTATTCTAAATTGCACTGATTTGAAG
AATACTACTAGGACCAATAATACCGCTACTAATTCCAACAAGACTATGGAAGAAGGAGAC
ATGAAAAACTGCTCTTTCAATGTCACCACAAACATAAGAAATAAATTGCAAAAAGAATAT
GCACTTTTCTATAAACTTGATATAGTACCAATAGATGGTGATAATAAAAGTTATGCTTTA
ATAAGTTGTAACACCTCAGTCATTACACAGGCCTGTCCAAAGGTATCCTTTGAACCAATT
CCCATACATTATTGTGCCCCGGCTGGTTTTGCGATTCTAAAGTGTAATGAAAAGAATTTC
AATGGAACAGGACCATGTACAAATGTCAGCACAGTACAATGTACACATGGAATTAAGCCA
GTAGTGTCAACTCAGTTGTTATTAAATGGCAGCCTAGCAGAAAAGGAGGTAGTAATTAGG
TCTGAAAATATCACAGACAATGCTAAAACCATAATAGTGCATCTGAATAAATCTGTAATA
ATTAATTGTGCAAGATACAATAACAACACAAGAAGAAGTATACATCTAGGACCAGGGAAA
GCATTTTATGCAACAGGGGATATAATAGGAGATATAAGAAAATCACATTGTAATGTTAGT
AAAGCAGATTGGATGAGAACTTTAAAAGATGTAGCTCAAAAATTAAGAGAAAAATTTGAG
AATGCTACAAAAATAGCCTTTAATAAATCCTCAGGAGGAGACCCAGAAATTGTAATGCAC
AGTTTTAATTGTGGAGGGGAATTTTTCTACTGTAATACAACAGAGCTGTTTAATGATACT
TGGCTGGGTAATAATACCTGGCTATCAAATTATACTGAGAATAATAATACTGCTAATATC
ACACTCCCATGCAGAATAAAACAAATTATAAACAGATGGCAGGAAGTAGGAAAAGCAATG
TATGCCCCTCCCATCAGTGGACTAATTAGATGCTCATCAAATATTACAGGGCTGCTCTTA
ACAAGAGATGGTGGTAATCATAACACTAGTAATGGCACCGAGACTTTCAGACCAGGAGGA
GGAGATATGAGGGATAATTGGAGAAGTGAATTATATAAATATAAAGTAGTAAAAATTGAG
CCATTAGGAGTAGCACCCACCAAGGCAAGGAGAAGAGTGGTGCAGAGAGAAAAAAGAGCA
GTGGGAGTAGGAGCTATGTTCCTTGGGTTCTTGGGAGCAGCAGGAAGCACTATGGGCGCA
GCATCAGTGATGCTGACGGTACAAGCCAGACAATTATTGTCTGGTATAGTGCAACAGCAA
AACAATTTGCTGAGGGCTATTGAGGCGCAACAGCATATGTTGCAACTCACAGTCTGGGGC
ATTAAGCAGCTCCAGGCAAGAGTCCTGGCTGTGGAAAGATACCTAAAGGATCAACAGCTC
CTAGGAATTTGGGGTTGCTCTGGAAAACTCATCTGCACCACTAATGTGCCTTGGAATGTT
ACTTGGAGTAATAAATCTCTAGATGACATTTGGAATAACATGACCTGGATGGAGTGGGAG
AGAGAAATTGACAATTACACAGGCCTAATATACTCCTTAATTGAAGAATCGCAGAACCAA
CAGGAAAAGAATGAACAAGAATTATTAGAATTGGATAAGTGGGCAAGTTTGTGGAATTGG
TTTGACATATCAAATTGGCTGTGGTACATAAAAATATTCATAATGATAGTAGGAGGCTTG
ATAGGGTTAAGAATAGTTTTTACTGTGCTTTCTATAGTGAATAGAGTTAGGCAGGGGTAC
TCACCATTATCGTTTCAGACCCTCCTCCCAACCCAGAGGGGACCAGACAGGCCCGGAGGA
ATCGAAGAAGAAGGTGGAGAGAGAGACAGAGACACATCCGGACAATTAGTGACTGGATTC
TTAGCAATCATCTGGGTCGACCTACGGAACCTGTTCCTCTTCCTCTACCACCGCTTGAGA
GACTTACTCTTGATTGCAACGAGGATTGTGGAACTTCTGGGACGCAGGGGGTGGGAAACC
CTCAAATATCTGTGGAATCTCCTGCTGTATTGGAGTCAGGAACTACAAAAAAGTGCTGTT
AGTTTGCTTAATGCTATAGCTATAGCAGTAGCTGAGGGGACAGACAGGATTATAGAAATA
TTACAAAGATTTTGTAGGGGTATCCTTCACATACCTACAAGAATAAGACAGGGCTTGGAA
GGAGCTTTGCTTTGA
>chrA01.Q2.33M22B1
ATGAAAGCGAGGGAGACCATGAAGAATTGTCAAAGCTTGTGGAAATGGCAAGGCTTGTGG
AAATGGGGTATGATGCTCCTTGGAATGTTGATGATCTGTAGTGCTGCAGAACAATTGTGG
GTCACAGTCTATTATGGGGTACCTGTGTGGAAAGAAGCAACCACCACTCTATTTTGTGCA
TCAGATGCTAAAGCATATGATACAGAGGTACATAATGTTTGGGCCACACATGCCTGTGTA
CCCACAGACCCTAACCCACAAGAAGTAATATTGGTAAATGTGACAGAAAAATTTAATGCA
TGGAAAAATGACATGGTAGAACAGATGCATGAGGATATAATTAGTTTATGGGATCAAAGC
CTAAAGCCATGTGTCAAACTAACCCCACTTTGTGTTATTCTAAATTGCACTGATTTGAAG
AATACTACTAGGACCAATAATACCGCTACTAATTCCAACAAGACTATGGAAGAAGGAGAC
ATGAAAAACTGCTCTTTCAATGTCACCACAAACATAAGAAATAAATTGCAAAAAGAATAT
GCACTTTTCTATAAACTTGATATAGTACCAATAGATGGTGATAATAAAAGTTATGCTTTA
ATAAGTTGTAACACCTCAGTCATTACACAGGCCTGTCCAAAGGTATCCTTTGAACCAATT
CCCATACATTATTGTGCCCCGGCTGGTTTTGCGATTCTAAAGTGTAATGAAAAGAATTTC
AATGGAACAGGACCATGTACAAATGTCAGCACAGTACAATGTACACATGGAATTAAGCCA
GTAGTGTCAACTCAGTTGTTATTAAATGGCAGCCTAGCAGAAAAGGAGGTAGTAATTAGG
TCTGAAAATATCACAGACAATGCTAAAACCATAATAGTGCATCTGAATAAATCTGTAATA
ATTAATTGTGCAAGATACAATAACAACACAAGAAGAAGTATACATCTAGGACCAGGGAAA
GCATTTTATGCAACAGGGGATATAATAGGAGATATAAGAAAATCACATTGTAATGTTAGT
AAAGCAGATTGGATGAGAACTTTAAAAGATGTAGCTCAAAAATTAAGAGAAAAATTTGAG
AATGCTACAAAAATAGCCTTTAATAAATCCTCAGGAGGAGACCCAGAAATTGTAATGCAC
AGTTTTAATTGTGGAGGGGAATTTTTCTACTGTAATACAACAGAGCTGTTTAATGATACT
TGGCTGGGTAATAATACCTGGCTATCAAATTATACTGAGAATAATAATACTGCTAATATC
ACACTCCCATGCAGAATAAAACAAATTATAAACAGATGGCAGGAAGTAGGAAAAGCAATG
TATGCCCCTCCCATCAGTGGACTAATTAGATGCTCATCAAATATTACAGGGCTGCTCTTA
ACAAGAGATGGTGGTAATCATAACACTAGTAATGGCACCGAGACTTTCAGACCAGGAGGA
GGAGATATGAGGGATAATTGGAGAAGTGAATTATATAAATATAAAGTAGTAAAAATTGAG
CCATTAGGAGTAGCACCCACCAAGGCAAGGAGAAGAGTGGTGCAGAGAGAAAAAAGAGCA
GTGGGAGTAGGAGCTATGTTCCTTGGGTTCTTGGGAGCAGCAGGAAGCACTATGGGCGCA
GCATCAGTGATGCTGACGGTACAAGCCAGACAATTATTGTCTGGTATAGTGCAACAGCAA
AACAATTTGCTGAGGGCTATTGAGGCGCAACAGCATATGTTGCAACTCACAGTCTGGGGC
ATTAAGCAGCTCCAGGCAAGAGTCCTGGCTGTGGAAAGATACCTAAAGGATCAACAGCTC
CTAGGAATTTGGGGTTGCTCTGGAAAACTCATCTGCACCACTAATGTGCCTTGGAATGTT
ACTTGGAGTAATAAATCTCTAGATGACATTTGGAATAACATGACCTGGATGGAGTGGGAG
AGAGAAATTGACAATTACACAGGCCTAATATACTCCTTAATTGAAGAATCGCAGAACCAA
CAGGAAAAGAATGAACAAGAATTATTAGAATTGGATAAGTGGGCAAGTTTGTGGAATTGG
TTTGACATATCAAATTGGCTGTGGTACATAAAAATATTCATAATGATAGTAGGAGGCTTG
ATAGGGTTAAGAATAGTTTTTACTGTGCTTTCTATAGTGAATAGAGTTAGGCAGGGGTAC
TCACCATTATCGTTTCAGACCCTCCTCCCAACCCAGAGGGGACCAGACAGGCCCGGAGGA
ATCGAAGAAGAAGGTGGAGAGAGAGACAGAGACACATCCGGACAATTAGTGACTGGATTC
TTAGCAATCATCTGGGTCGACCTACGGAACCTGTTCCTCTTCCTCTACCACCGCTTGAGA
GACTTACTCTTGATTGCAACGAGGATTGTGGAACTTCTGGGACGCAGGGGGTGGGAAACC
CTCAAATATCTGTGGAATCTCCTGCTGTATTGGAGTCAGGAACTACAAAAAAGTGCTGTT
AGTTTGCTTAATGCTATAGCTATAGCAGTAGCTGAGGGGACAGACAGGATTATAGAAATA
TTACAAAGATTTTGTAGGGGTATCCTTCACATACCTACAAGAATAAGACAGGGCTTGGAA
GGAGCTTTGCTTTGA
>chrA01.Q2.33M27F2
ATGAAAGCGAGGGAGACCATGAAGAATTGTCAAAGCTTGTGGAAATGGCAAGGCTTGTGG
AAATGGGGTATGATGCTCCTTGGAATGTTGATGATCTGTAGTGCTGCAGAACAATTGTGG
GTCACAGTCTATTATGGGGTACCTGTGTGGAAAGAAGCAACCACCACTCTATTTTGTGCA
TCAGATGCTAAAGCATATGATACAGAGGTACATAATGTTTGGGCCACACATGCCTGTGTA
CCCACAGACCCTAACCCACAAGAAGTAATATTGGTAAATGTGACAGAAAAATTTAATGCA
TGGAAAAATGACATGGTAGAACAGATGCATGAGGATATAATTAGTTTATGGGATCAAAGC
CTAAAGCCATGTGTCAAACTAACCCCACTTTGTGTTATTCTAAATTGCACTGATTTGAAG
AATACTACTAGGACCAATAATACCGCTACTAATTCCAACAAGACTATGGAAGAAGGAGAC
ATGAAAAACTGCTCTTTCAATGTCACCACAAACATAAGAAATAAATTGCAAAAAGAATAT
GCACTTTTCTATAAACTTGATATAGTACCAATAGATGGTGATAATAAAAGTTATGCTTTA
ATAAGTTGTAACACCTCAGTCATTACACAGGCCTGTCCAAAGGTATCCTTTGAACCAATT
CCCATACATTATTGTGCCCCGGCTGGTTTTGCGATTCTAAAGTGTAATGAAAAGAATTTC
AATGGAACAGGACCATGTACAAATGTCAGCACAGTACAATGTACACATGGAATTAAGCCA
GTAGTGTCAACTCAGTTGTTATTAAATGGCAGCCTAGCAGAAAAGGAGGTAGTAATTAGG
TCTGAAAATATCACAGACAATGCTAAAACCATAATAGTGCATCTGAATAAATCTGTAATA
ATTAATTGTGCAAGATACAATAACAACACAAGAAGAAGTATACATCTAGGACCAGGGAAA
GCATTTTATGCAACAGGGGATATAATAGGAGATATAAGAAAATCACATTGTAATGTTAGT
AAAGCAGATTGGATGAGAACTTTAAAAGATGTAGCTCAAAAATTAAGAGAAAAATTTGAG
AATGCTACAAAAATAGCCTTTAATAAATCCTCAGGAGGAGACCCAGAAATTGTAATGCAC
AGTTTTAATTGTGGAGGGGAATTTTTCTACTGTAATACAACAGAGCTGTTTAATGATACT
TGGCTGGGTAATAATACCTGGCTATCAAATTATACTGAGAATAATAATACTGCTAATATC
ACACTCCCATGCAGAATAAAACAAATTATAAACAGATGGCAGGAAGTAGGAAAAGCAATG
TATGCCCCTCCCATCAGTGGACTAATTAGATGCTCATCAAATATTACAGGGCTGCTCTTA
ACAAGAGATGGTGGTAATCATAACACTAGTAATGGCACCGAGACTTTCAGACCAGGAGGA
GGAGATATGAGGGATAATTGGAGAAGTGAATTATATAAATATAAAGTAGTAAAAATTGAG
CCATTAGGAGTAGCACCCACCAAGGCAAGGAGAAGAGTGGTGCAGAGAGAAAAAAGAGCA
GTGGGAGTAGGAGCTATGTTCCTTGGGTTCTTGGGAGCAGCAGGAAGCACTATGGGCGCA
GCATCAGTGATGCTGACGGTACAAGCCAGACAATTATTGTCTGGTATAGTGCAACAGCAA
AACAATTTGCTGAGGGCTATTGAGGCGCAACAGCATATGTTGCAACTCACAGTCTGGGGC
ATTAAGCAGCTCCAGGCAAGAGTCCTGGCTGTGGAAAGATACCTAAAGGATCAACAGCTC
CTAGGAATTTGGGGTTGCTCTGGAAAACTCATCTGCACCACTAATGTGCCTTGGAATGTT
ACTTGGAGTAATAAATCTCTAGATGACATTTGGAATAACATGACCTGGATGGAGTGGGAG
AGAGAAATTGACAATTACACAGGCCTAATATACTCCTTAATTGAAGAATCGCAGAACCAA
CAGGAAAAGAATGAACAAGAATTATTAGAATTGGATAAGTGGGCAAGTTTGTGGAATTGG
TTTGACATATCAAATTGGCTGTGGTACATAAAAATATTCATAATGATAGTAGGAGGCTTG
ATAGGGTTAAGAATAGTTTTTACTGTGCTTTCTATAGTGAATAGAGTTAGGCAGGGGTAC
TCACCATTATCGTTTCAGACCCTCCTCCCAACCCAGAGGGGACCAGACAGGCCCGGAGGA
ATCGAAGAAGAAGGTGGAGAGAGAGACAGAGACACATCCGGACAATTAGTGACTGGATTC
TTAGCAATCATCTGGGTCGACCTACGGAACCTGTTCCTCTTCCTCTACCACCGCTTGAGA
GACTTACTCTTGATTGCAACGAGGATTGTGGAACTTCTGGGACGCAGGGGGTGGGAAACC
CTCAAATATCTGTGGAATCTCCTGCTGTATTGGAGTCAGGAACTACAAAAAAGTGCTGTT
AGTTTGCTTAATGCTATAGCTATAGCAGTAGCTGAGGGGACAGACAGGATTATAGAAATA
TTACAAAGATTTTGTAGGGGTATCCTTCACATACCTACAAGAATAAGACAGGGCTTGGAA
GGAGCTTTGCTTTGA
>chrA01.Q2.35M25D7
ATGAAAGCGAGGGAGACCATGAAGAATTGTCAAAGCTTGTGGAAATGGCAAGGCTTGTGG
AAATGGGGTATGATGCTCCTTGGAATGTTGATGATCTGTAGTGCTGCAGAACAATTGTGG
GTCACAGTCTATTATGGGGTACCTGTGTGGAAAGAAGCAACCACCACTCTATTTTGTGCA
TCAGATGCTAAAGCATATGATACAGAGGTACATAATGTTTGGGCCACACATGCCTGTGTA
CCCACAGACCCTAACCCACAAGAAGTAATATTGGTAAATGTGACAGAAAAATTTAATGCA
TGGAAAAATGACATGGTAGAACAGATGCATGAGGATATAATTAGTTTATGGGATCAAAGC
CTAAAGCCATGTGTCAAACTAACCCCACTTTGTGTTATTCTAAATTGCACTGATTTGAAG
AATACTACTAGGACCAATAATACCGCTACTAATTCCAACAAGACTATGGAAGAAGGAGAC
ATGAAAAACTGCTCTTTCAATGTCACCACAAACATAAGAAATAAATTGCAAAAAGAATAT
GCACTTTTCTATAAACTTGATATAGTACCAATAGATGGTGATAATAAAAGTTATGCTTTA
ATAAGTTGTAACACCTCAGTCATTACACAGGCCTGTCCAAAGGTATCCTTTGAACCAATT
CCCATACATTATTGTGCCCCGGCTGGTTTTGCGATTCTAAAGTGTAATGAAAAGAATTTC
AATGGAACAGGACCATGTACAAATGTCAGCACAGTACAATGTACACATGGAATTAAGCCA
GTAGTGTCAACTCAGTTGTTATTAAATGGCAGCCTAGCAGAAAAGGAGGTAGTAATTAGG
TCTGAAAATATCACAGACAATGCTAAAACCATAATAGTGCATCTGAATAAATCTGTAATA
ATTAATTGTGCAAGATACAATAACAACACAAGAAGAAGTATACATCTAGGACCAGGGAAA
GCATTTTATGCAACAGGGGATATAATAGGAGATATAAGAAAATCACATTGTAATGTTAGT
AAAGCAGATTGGATGAGAACTTTAAAAGATGTAGCTCAAAAATTAAGAGAAAAATTTGAG
AATGCTACAAAAATAGCCTTTAATAAATCCTCAGGAGGAGACCCAGAAATTGTAATGCAC
AGTTTTAATTGTGGAGGGGAATTTTTCTACTGTAATACAACAGAGCTGTTTAATGATACT
TGGCTGGGTAATAATACCTGGCTATCAAATTATACTGAGAATAATAATACTGCTAATATC
ACACTCCCATGCAGAATAAAACAAATTATAAACAGATGGCAGGAAGTAGGAAAAGCAATG
TATGCCCCTCCCATCAGTGGACTAATTAGATGCTCATCAAATATTACAGGGCTGCTCTTA
ACAAGAGATGGTGGTAATCATAACACTAGTAATGGCACCGAGACTTTCAGACCAGGAGGA
GGAGATATGAGGGATAATTGGAGAAGTGAATTATATAAATATAAAGTAGTAAAAATTGAG
CCATTAGGAGTAGCACCCACCAAGGCAAGGAGAAGAGTGGTGCAGAGAGAAAAAAGAGCA
GTGGGAGTAGGAGCTATGTTCCTTGGGTTCTTGGGAGCAGCAGGAAGCACTATGGGCGCA
GCATCAGTGATGCTGACGGTACAAGCCAGACAATTATTGTCTGGTATAGTGCAACAGCAA
AACAATTTGCTGAGGGCTATTGAGGCGCAACAGCATATGTTGCAACTCACAGTCTGGGGC
ATTAAGCAGCTCCAGGCAAGAGTCCTGGCTGTGGAAAGATACCTAAAGGATCAACAGCTC
CTAGGAATTTGGGGTTGCTCTGGAAAACTCATCTGCACCACTAATGTGCCTTGGAATGTT
ACTTGGAGTAATAAATCTCTAGATGACATTTGGAATAACATGACCTGGATGGAGTGGGAG
AGAGAAATTGACAATTACACAGGCCTAATATACTCCTTAATTGAAGAATCGCAGAACCAA
CAGGAAAAGAATGAACAAGAATTATTAGAATTGGATAAGTGGGCAAGTTTGTGGAATTGG
TTTGACATATCAAATTGGCTGTGGTACATAAAAATATTCATAATGATAGTAGGAGGCTTG
ATAGGGTTAAGAATAGTTTTTACTGTGCTTTCTATAGTGAATAGAGTTAGGCAGGGGTAC
TCACCATTATCGTTTCAGACCCTCCTCCCAACCCAGAGGGGACCAGACAGGCCCGGAGGA
ATCGAAGAAGAAGGTGGAGAGAGAGACAGAGACACATCCGGACAATTAGTGACTGGATTC
TTAGCAATCATCTGGGTCGACCTACGGAACCTGTTCCTCTTCCTCTACCACCGCTTGAGA
GACTTACTCTTGATTGCAACGAGGATTGTGGAACTTCTGGGACGCAGGGGGTGGGAAACC
CTCAAATATCTGTGGAATCTCCTGCTGTATTGGAGTCAGGAACTACAAAAAAGTGCTGTT
AGTTTGCTTAATGCTATAGCTATAGCAGTAGCTGAGGGGACAGACAGGATTATAGAAATA
TTACAAAGATTTTGTAGGGGTATCCTTCACATACCTACAAGAATAAGACAGGGCTTGGAA
GGAGCTTTGCTTTGA
>chrA01.Q2.35M26E1
ATGAAAGCGAGGGAGACCATGAAGAATTGTCAAAGCTTGTGGAAATGGCAAGGCTTGTGG
AAATGGGGTATGATGCTCCTTGGAATGTTGATGATCTGTAGTGCTGCAGAACAATTGTGG
GTCACAGTCTATTATGGGGTACCTGTGTGGAAAGAAGCAACCACCACTCTATTTTGTGCA
TCAGATGCTAAAGCATATGATACAGAGGTACATAATGTTTGGGCCACACATGCCTGTGTA
CCCACAGACCCTAACCCACAAGAAGTAATATTGGTAAATGTGACAGAAAAATTTAATGCA
TGGAAAAATGACATGGTAGAACAGATGCATGAGGATATAATTAGTTTATGGGATCAAAGC
CTAAAGCCATGTGTCAAACTAACCCCACTTTGTGTTATTCTAAATTGCACTGATTTGAAG
AATACTACTAGGACCAATAATACCGCTACTAATTCCAACAAGACTATGGAAGAAGGAGAC
ATGAAAAACTGCTCTTTCAATGTCACCACAAACATAAGAAATAAATTGCAAAAAGAATAT
GCACTTTTCTATAAACTTGATATAGTACCAATAGATGGTGATAATAAAAGTTATGCTTTA
ATAAGTTGTAACACCTCAGTCATTACACAGGCCTGTCCAAAGGTATCCTTTGAACCAATT
CCCATACATTATTGTGCCCCGGCTGGTTTTGCGATTCTAAAGTGTAATGAAAAGAATTTC
AATGGAACAGGACCATGTACAAATGTCAGCACAGTACAATGTACACATGGAATTAAGCCA
GTAGTGTCAACTCAGTTGTTATTAAATGGCAGCCTAGCAGAAAAGGAGGTAGTAATTAGG
TCTGAAAATATCACAGACAATGCTAAAACCATAATAGTGCATCTGAATAAATCTGTAATA
ATTAATTGTGCAAGATACAATAACAACACAAGAAGAAGTATACATCTAGGACCAGGGAAA
GCATTTTATGCAACAGGGGATATAATAGGAGATATAAGAAAATCACATTGTAATGTTAGT
AAAGCAGATTGGATGAGAACTTTAAAAGATGTAGCTCAAAAATTAAGAGAAAAATTTGAG
AATGCTACAAAAATAGCCTTTAATAAATCCTCAGGAGGAGACCCAGAAATTGTAATGCAC
AGTTTTAATTGTGGAGGGGAATTTTTCTACTGTAATACAACAGAGCTGTTTAATGATACT
TGGCTGGGTAATAATACCTGGCTATCAAATTATACTGAGAATAATAATACTGCTAATATC
ACACTCCCATGCAGAATAAAACAAATTATAAACAGATGGCAGGAAGTAGGAAAAGCAATG
TATGCCCCTCCCATCAGTGGACTAATTAGATGCTCATCAAATATTACAGGGCTGCTCTTA
ACAAGAGATGGTGGTAATCATAACACTAGTAATGGCACCGAGACTTTCAGACCAGGAGGA
GGAGATATGAGGGATAATTGGAGAAGTGAATTATATAAATATAAAGTAGTAAAAATTGAG
CCATTAGGAGTAGCACCCACCAAGGCAAGGAGAAGAGTGGTGCAGAGAGAAAAAAGAGCA
GTGGGAGTAGGAGCTATGTTCCTTGGGTTCTTGGGAGCAGCAGGAAGCACTATGGGCGCA
GCATCAGTGATGCTGACGGTACAAGCCAGACAATTATTGTCTGGTATAGTGCAACAGCAA
AACAATTTGCTGAGGGCTATTGAGGCGCAACAGCATATGTTGCAACTCACAGTCTGGGGC
ATTAAGCAGCTCCAGGCAAGAGTCCTGGCTGTGGAAAGATACCTAAAGGATCAACAGCTC
CTAGGAATTTGGGGTTGCTCTGGAAAACTCATCTGCACCACTAATGTGCCTTGGAATGTT
ACTTGGAGTAATAAATCTCTAGATGACATTTGGAATAACATGACCTGGATGGAGTGGGAG
AGAGAAATTGACAATTACACAGGCCTAATATACTCCTTAATTGAAGAATCGCAGAACCAA
CAGGAAAAGAATGAACAAGAATTATTAGAATTGGATAAGTGGGCAAGTTTGTGGAATTGG
TTTGACATATCAAATTGGCTGTGGTACATAAAAATATTCATAATGATAGTAGGAGGCTTG
ATAGGGTTAAGAATAGTTTTTACTGTGCTTTCTATAGTGAATAGAGTTAGGCAGGGGTAC
TCACCATTATCGTTTCAGACCCTCCTCCCAACCCAGAGGGGACCAGACAGGCCCGGAGGA
ATCGAAGAAGAAGGTGGAGAGAGAGACAGAGACACATCCGGACAATTAGTGACTGGATTC
TTAGCAATCATCTGGGTCGACCTACGGAACCTGTTCCTCTTCCTCTACCACCGCTTGAGA
GACTTACTCTTGATTGCAACGAGGATTGTGGAACTTCTGGGACGCAGGGGGTGGGAAACC
CTCAAATATCTGTGGAATCTCCTGCTGTATTGGAGTCAGGAACTACAAAAAAGTGCTGTT
AGTTTGCTTAATGCTATAGCTATAGCAGTAGCTGAGGGGACAGACAGGATTATAGAAATA
TTACAAAGATTTTGTAGGGGTATCCTTCACATACCTACAAGAATAAGACAGGGCTTGGAA
GGAGCTTTGCTTTGA
>chrA01.Q2.47M11H2
ATGAAAGCGAGGGAGACCATGAAGAATTGTCAAAGCTTGTGGAAATGGCAAGGCTTGTGG
AAATGGGGTATGATGCTCCTTGGAATGTTGATGATCTGTAGTGCTGCAGAACAATTGTGG
GTCACAGTCTATTATGGGGTACCTGTGTGGAAAGAAGCAACCACCACTCTATTTTGTGCA
TCAGATGCTAAAGCATATGATACAGAGGTACATAATGTTTGGGCCACACATGCCTGTGTA
CCCACAGACCCTAACCCACAAGAAGTAATATTGGTAAATGTGACAGAAAAATTTAATGCA
TGGAAAAATGACATGGTAGAACAGATGCATGAGGATATAATTAGTTTATGGGATCAAAGC
CTAAAGCCATGTGTCAAACTAACCCCACTTTGTGTTATTCTAAATTGCACTGATTTGAAG
AATACTACTAGGACCAATAATACCGCTACTAATTCCAACAAGACTATGGAAGAAGGAGAC
ATGAAAAACTGCTCTTTCAATGTCACCACAAACATAAGAAATAAATTGCAAAAAGAATAT
GCACTTTTCTATAAACTTGATATAGTACCAATAGATGGTGATAATAAAAGTTATGCTTTA
ATAAGTTGTAACACCTCAGTCATTACACAGGCCTGTCCAAAGGTATCCTTTGAACCAATT
CCCATACATTATTGTGCCCCGGCTGGTTTTGCGATTCTAAAGTGTAATGAAAAGAATTTC
AATGGAACAGGACCATGTACAAATGTCAGCACAGTACAATGTACACATGGAATTAAGCCA
GTAGTGTCAACTCAGTTGTTATTAAATGGCAGCCTAGCAGAAAAGGAGGTAGTAATTAGG
TCTGAAAATATCACAGACAATGCTAAAACCATAATAGTGCATCTGAATAAATCTGTAATA
ATTAATTGTGCAAGATACAATAACAACACAAGAAGAAGTATACATCTAGGACCAGGGAAA
GCATTTTATGCAACAGGGGATATAATAGGAGATATAAGAAAATCACATTGTAATGTTAGT
AAAGCAGATTGGATGAGAACTTTAAAAGATGTAGCTCAAAAATTAAGAGAAAAATTTGAG
AATGCTACAAAAATAGCCTTTAATAAATCCTCAGGAGGAGACCCAGAAATTGTAATGCAC
AGTTTTAATTGTGGAGGGGAATTTTTCTACTGTAATACAACAGAGCTGTTTAATGATACT
TGGCTGGGTAATAATACCTGGCTATCAAATTATACTGAGAATAATAATACTGCTAATATC
ACACTCCCATGCAGAATAAAACAAATTATAAACAGATGGCAGGAAGTAGGAAAAGCAATG
TATGCCCCTCCCATCAGTGGACTAATTAGATGCTCATCAAATATTACAGGGCTGCTCTTA
ACAAGAGATGGTGGTAATCATAACACTAGTAATGGCACCGAGACTTTCAGACCAGGAGGA
GGAGATATGAGGGATAATTGGAGAAGTGAATTATATAAATATAAAGTAGTAAAAATTGAG
CCATTAGGAGTAGCACCCACCAAGGCAAGGAGAAGAGTGGTGCAGAGAGAAAAAAGAGCA
GTGGGAGTAGGAGCTATGTTCCTTGGGTTCTTGGGAGCAGCAGGAAGCACTATGGGCGCA
GCATCAGTGATGCTGACGGTACAAGCCAGACAATTATTGTCTGGTATAGTGCAACAGCAA
AACAATTTGCTGAGGGCTATTGAGGCGCAACAGCATATGTTGCAACTCACAGTCTGGGGC
ATTAAGCAGCTCCAGGCAAGAGTCCTGGCTGTGGAAAGATACCTAAAGGATCAACAGCTC
CTAGGAATTTGGGGTTGCTCTGGAAAACTCATCTGCACCACTAATGTGCCTTGGAATGTT
ACTTGGAGTAATAAATCTCTAGATGACATTTGGAATAACATGACCTGGATGGAGTGGGAG
AGAGAAATTGACAATTACACAGGCCTAATATACTCCTTAATTGAAGAATCGCAGAACCAA
CAGGAAAAGAATGAACAAGAATTATTAGAATTGGATAAGTGGGCAAGTTTGTGGAATTGG
TTTGACATATCAAATTGGCTGTGGTACATAAAAATATTCATAATGATAGTAGGAGGCTTG
ATAGGGTTAAGAATAGTTTTTACTGTGCTTTCTATAGTGAATAGAGTTAGGCAGGGGTAC
TCACCATTATCGTTTCAGACCCTCCTCCCAACCCAGAGGGGACCAGACAGGCCCGGAGGA
ATCGAAGAAGAAGGTGGAGAGAGAGACAGAGACACATCCGGACAATTAGTGACTGGATTC
TTAGCAATCATCTGGGTCGACCTACGGAACCTGTTCCTCTTCCTCTACCACCGCTTGAGA
GACTTACTCTTGATTGCAACGAGGATTGTGGAACTTCTGGGACGCAGGGGGTGGGAAACC
CTCAAATATCTGTGGAATCTCCTGCTGTATTGGAGTCAGGAACTACAAAAAAGTGCTGTT
AGTTTGCTTAATGCTATAGCTATAGCAGTAGCTGAGGGGACAGACAGGATTATAGAAATA
TTACAAAGATTTTGTAGGGGTATCCTTCACATACCTACAAGAATAAGACAGGGCTTGGAA
GGAGCTTTGCTTTGA
>chrA01.Q2.47M4A4
ATGAAAGCGAGGGAGACCATGAAGAATTGTCAAAGCTTGTGGAAATGGCAAGGCTTGTGG
AAATGGGGTATGATGCTCCTTGGAATGTTGATGATCTGTAGTGCTGCAGAACAATTGTGG
GTCACAGTCTATTATGGGGTACCTGTGTGGAAAGAAGCAACCACCACTCTATTTTGTGCA
TCAGATGCTAAAGCATATGATACAGAGGTACATAATGTTTGGGCCACACATGCCTGTGTA
CCCACAGACCCTAACCCACAAGAAGTAATATTGGTAAATGTGACAGAAAAATTTAATGCA
TGGAAAAATGACATGGTAGAACAGATGCATGAGGATATAATTAGTTTATGGGATCAAAGC
CTAAAGCCATGTGTCAAACTAACCCCACTTTGTGTTATTCTAAATTGCACTGATTTGAAG
AATACTACTAGGACCAATAATACCGCTACTAATTCCAACAAGACTATGGAAGAAGGAGAC
ATGAAAAACTGCTCTTTCAATGTCACCACAAACATAAGAAATAAATTGCAAAAAGAATAT
GCACTTTTCTATAAACTTGATATAGTACCAATAGATGGTGATAATAAAAGTTATGCTTTA
ATAAGTTGTAACACCTCAGTCATTACACAGGCCTGTCCAAAGGTATCCTTTGAACCAATT
CCCATACATTATTGTGCCCCGGCTGGTTTTGCGATTCTAAAGTGTAATGAAAAGAATTTC
AATGGAACAGGACCATGTACAAATGTCAGCACAGTACAATGTACACATGGAATTAAGCCA
GTAGTGTCAACTCAGTTGTTATTAAATGGCAGCCTAGCAGAAAAGGAGGTAGTAATTAGG
TCTGAAAATATCACAGACAATGCTAAAACCATAATAGTGCATCTGAATAAATCTGTAATA
ATTAATTGTGCAAGATACAATAACAACACAAGAAGAAGTATACATCTAGGACCAGGGAAA
GCATTTTATGCAACAGGGGATATAATAGGAGATATAAGAAAATCACATTGTAATGTTAGT
AAAGCAGATTGGATGAGAACTTTAAAAGATGTAGCTCAAAAATTAAGAGAAAAATTTGAG
AATGCTACAAAAATAGCCTTTAATAAATCCTCAGGAGGAGACCCAGAAATTGTAATGCAC
AGTTTTAATTGTGGAGGGGAATTTTTCTACTGTAATACAACAGAGCTGTTTAATGATACT
TGGCTGGGTAATAATACCTGGCTATCAAATTATACTGAGAATAATAATACTGCTAATATC
ACACTCCCATGCAGAATAAAACAAATTATAAACAGATGGCAGGAAGTAGGAAAAGCAATG
TATGCCCCTCCCATCAGTGGACTAATTAGATGCTCATCAAATATTACAGGGCTGCTCTTA
ACAAGAGATGGTGGTAATCATAACACTAGTAATGGCACCGAGACTTTCAGACCAGGAGGA
GGAGATATGAGGGATAATTGGAGAAGTGAATTATATAAATATAAAGTAGTAAAAATTGAG
CCATTAGGAGTAGCACCCACCAAGGCAAGGAGAAGAGTGGTGCAGAGAGAAAAAAGAGCA
GTGGGAGTAGGAGCTATGTTCCTTGGGTTCTTGGGAGCAGCAGGAAGCACTATGGGCGCA
GCATCAGTGATGCTGACGGTACAAGCCAGACAATTATTGTCTGGTATAGTGCAACAGCAA
AACAATTTGCTGAGGGCTATTGAGGCGCAACAGCATATGTTGCAACTCACAGTCTGGGGC
ATTAAGCAGCTCCAGGCAAGAGTCCTGGCTGTGGAAAGATACCTAAAGGATCAACAGCTC
CTAGGAATTTGGGGTTGCTCTGGAAAACTCATCTGCACCACTAATGTGCCTTGGAATGTT
ACTTGGAGTAATAAATCTCTAGATGACATTTGGAATAACATGACCTGGATGGAGTGGGAG
AGAGAAATTGACAATTACACAGGCCTAATATACTCCTTAATTGAAGAATCGCAGAACCAA
CAGGAAAAGAATGAACAAGAATTATTAGAATTGGATAAGTGGGCAAGTTTGTGGAATTGG
TTTGACATATCAAATTGGCTGTGGTACATAAAAATATTCATAATGATAGTAGGAGGCTTG
ATAGGGTTAAGAATAGTTTTTACTGTGCTTTCTATAGTGAATAGAGTTAGGCAGGGGTAC
TCACCATTATCGTTTCAGACCCTCCTCCCAACCCAGAGGGGACCAGACAGGCCCGGAGGA
ATCGAAGAAGAAGGTGGAGAGAGAGACAGAGACACATCCGGACAATTAGTGACTGGATTC
TTAGCAATCATCTGGGTCGACCTACGGAACCTGTTCCTCTTCCTCTACCACCGCTTGAGA
GACTTACTCTTGATTGCAACGAGGATTGTGGAACTTCTGGGACGCAGGGGGTGGGAAACC
CTCAAATATCTGTGGAATCTCCTGCTGTATTGGAGTCAGGAACTACAAAAAAGTGCTGTT
AGTTTGCTTAATGCTATAGCTATAGCAGTAGCTGAGGGGACAGACAGGATTATAGAAATA
TTACAAAGATTTTGTAGGGGTATCCTTCACATACCTACAAGAATAAGACAGGGCTTGGAA
GGAGCTTTGCTTTGA
>chrA01.Q2.47M5B3
ATGAAAGCGAGGGAGACCATGAAGAATTGTCAAAGCTTGTGGAAATGGCAAGGCTTGTGG
AAATGGGGTATGATGCTCCTTGGAATGTTGATGATCTGTAGTGCTGCAGAACAATTGTGG
GTCACAGTCTATTATGGGGTACCTGTGTGGAAAGAAGCAACCACCACTCTATTTTGTGCA
TCAGATGCTAAAGCATATGATACAGAGGTACATAATGTTTGGGCCACACATGCCTGTGTA
CCCACAGACCCTAACCCACAAGAAGTAATATTGGTAAATGTGACAGAAAAATTTAATGCA
TGGAAAAATGACATGGTAGAACAGATGCATGAGGATATAATTAGTTTATGGGATCAAAGC
CTAAAGCCATGTGTCAAACTAACCCCACTTTGTGTTATTCTAAATTGCACTGATTTGAAG
AATACTACTAGGACCAATAATACCGCTACTAATTCCAACAAGACTATGGAAGAAGGAGAC
ATGAAAAACTGCTCTTTCAATGTCACCACAAACATAAGAAATAAATTGCAAAAAGAATAT
GCACTTTTCTATAAACTTGATATAGTACCAATAGATGGTGATAATAAAAGTTATGCTTTA
ATAAGTTGTAACACCTCAGTCATTACACAGGCCTGTCCAAAGGTATCCTTTGAACCAATT
CCCATACATTATTGTGCCCCGGCTGGTTTTGCGATTCTAAAGTGTAATGAAAAGAATTTC
AATGGAACAGGACCATGTACAAATGTCAGCACAGTACAATGTACACATGGAATTAAGCCA
GTAGTGTCAACTCAGTTGTTATTAAATGGCAGCCTAGCAGAAAAGGAGGTAGTAATTAGG
TCTGAAAATATCACAGACAATGCTAAAACCATAATAGTGCATCTGAATAAATCTGTAATA
ATTAATTGTGCAAGATACAATAACAACACAAGAAGAAGTATACATCTAGGACCAGGGAAA
GCATTTTATGCAACAGGGGATATAATAGGAGATATAAGAAAATCACATTGTAATGTTAGT
AAAGCAGATTGGATGAGAACTTTAAAAGATGTAGCTCAAAAATTAAGAGAAAAATTTGAG
AATGCTACAAAAATAGCCTTTAATAAATCCTCAGGAGGAGACCCAGAAATTGTAATGCAC
AGTTTTAATTGTGGAGGGGAATTTTTCTACTGTAATACAACAGAGCTGTTTAATGATACT
TGGCTGGGTAATAATACCTGGCTATCAAATTATACTGAGAATAATAATACTGCTAATATC
ACACTCCCATGCAGAATAAAACAAATTATAAACAGATGGCAGGAAGTAGGAAAAGCAATG
TATGCCCCTCCCATCAGTGGACTAATTAGATGCTCATCAAATATTACAGGGCTGCTCTTA
ACAAGAGATGGTGGTAATCATAACACTAGTAATGGCACCGAGACTTTCAGACCAGGAGGA
GGAGATATGAGGGATAATTGGAGAAGTGAATTATATAAATATAAAGTAGTAAAAATTGAG
CCATTAGGAGTAGCACCCACCAAGGCAAGGAGAAGAGTGGTGCAGAGAGAAAAAAGAGCA
GTGGGAGTAGGAGCTATGTTCCTTGGGTTCTTGGGAGCAGCAGGAAGCACTATGGGCGCA
GCATCAGTGATGCTGACGGTACAAGCCAGACAATTATTGTCTGGTATAGTGCAACAGCAA
AACAATTTGCTGAGGGCTATTGAGGCGCAACAGCATATGTTGCAACTCACAGTCTGGGGC
ATTAAGCAGCTCCAGGCAAGAGTCCTGGCTGTGGAAAGATACCTAAAGGATCAACAGCTC
CTAGGAATTTGGGGTTGCTCTGGAAAACTCATCTGCACCACTAATGTGCCTTGGAATGTT
ACTTGGAGTAATAAATCTCTAGATGACATTTGGAATAACATGACCTGGATGGAGTGGGAG
AGAGAAATTGACAATTACACAGGCCTAATATACTCCTTAATTGAAGAATCGCAGAACCAA
CAGGAAAAGAATGAACAAGAATTATTAGAATTGGATAAGTGGGCAAGTTTGTGGAATTGG
TTTGACATATCAAATTGGCTGTGGTACATAAAAATATTCATAATGATAGTAGGAGGCTTG
ATAGGGTTAAGAATAGTTTTTACTGTGCTTTCTATAGTGAATAGAGTTAGGCAGGGGTAC
TCACCATTATCGTTTCAGACCCTCCTCCCAACCCAGAGGGGACCAGACAGGCCCGGAGGA
ATCGAAGAAGAAGGTGGAGAGAGAGACAGAGACACATCCGGACAATTAGTGACTGGATTC
TTAGCAATCATCTGGGTCGACCTACGGAACCTGTTCCTCTTCCTCTACCACCGCTTGAGA
GACTTACTCTTGATTGCAACGAGGATTGTGGAACTTCTGGGACGCAGGGGGTGGGAAACC
CTCAAATATCTGTGGAATCTCCTGCTGTATTGGAGTCAGGAACTACAAAAAAGTGCTGTT
AGTTTGCTTAATGCTATAGCTATAGCAGTAGCTGAGGGGACAGACAGGATTATAGAAATA
TTACAAAGATTTTGTAGGGGTATCCTTCACATACCTACAAGAATAAGACAGGGCTTGGAA
GGAGCTTTGCTTTGA
>chrA01.Q2.47M7D3
ATGAAAGCGAGGGAGACCATGAAGAATTGTCAAAGCTTGTGGAAATGGCAAGGCTTGTGG
AAATGGGGTATGATGCTCCTTGGAATGTTGATGATCTGTAGTGCTGCAGAACAATTGTGG
GTCACAGTCTATTATGGGGTACCTGTGTGGAAAGAAGCAACCACCACTCTATTTTGTGCA
TCAGATGCTAAAGCATATGATACAGAGGTACATAATGTTTGGGCCACACATGCCTGTGTA
CCCACAGACCCTAACCCACAAGAAGTAATATTGGTAAATGTGACAGAAAAATTTAATGCA
TGGAAAAATGACATGGTAGAACAGATGCATGAGGATATAATTAGTTTATGGGATCAAAGC
CTAAAGCCATGTGTCAAACTAACCCCACTTTGTGTTATTCTAAATTGCACTGATTTGAAG
AATACTACTAGGACCAATAATACCGCTACTAATTCCAACAAGACTATGGAAGAAGGAGAC
ATGAAAAACTGCTCTTTCAATGTCACCACAAACATAAGAAATAAATTGCAAAAAGAATAT
GCACTTTTCTATAAACTTGATATAGTACCAATAGATGGTGATAATAAAAGTTATGCTTTA
ATAAGTTGTAACACCTCAGTCATTACACAGGCCTGTCCAAAGGTATCCTTTGAACCAATT
CCCATACATTATTGTGCCCCGGCTGGTTTTGCGATTCTAAAGTGTAATGAAAAGAATTTC
AATGGAACAGGACCATGTACAAATGTCAGCACAGTACAATGTACACATGGAATTAAGCCA
GTAGTGTCAACTCAGTTGTTATTAAATGGCAGCCTAGCAGAAAAGGAGGTAGTAATTAGG
TCTGAAAATATCACAGACAATGCTAAAACCATAATAGTGCATCTGAATAAATCTGTAATA
ATTAATTGTGCAAGATACAATAACAACACAAGAAGAAGTATACATCTAGGACCAGGGAAA
GCATTTTATGCAACAGGGGATATAATAGGAGATATAAGAAAATCACATTGTAATGTTAGT
AAAGCAGATTGGATGAGAACTTTAAAAGATGTAGCTCAAAAATTAAGAGAAAAATTTGAG
AATGCTACAAAAATAGCCTTTAATAAATCCTCAGGAGGAGACCCAGAAATTGTAATGCAC
AGTTTTAATTGTGGAGGGGAATTTTTCTACTGTAATACAACAGAGCTGTTTAATGATACT
TGGCTGGGTAATAATACCTGGCTATCAAATTATACTGAGAATAATAATACTGCTAATATC
ACACTCCCATGCAGAATAAAACAAATTATAAACAGATGGCAGGAAGTAGGAAAAGCAATG
TATGCCCCTCCCATCAGTGGACTAATTAGATGCTCATCAAATATTACAGGGCTGCTCTTA
ACAAGAGATGGTGGTAATCATAACACTAGTAATGGCACCGAGACTTTCAGACCAGGAGGA
GGAGATATGAGGGATAATTGGAGAAGTGAATTATATAAATATAAAGTAGTAAAAATTGAG
CCATTAGGAGTAGCACCCACCAAGGCAAGGAGAAGAGTGGTGCAGAGAGAAAAAAGAGCA
GTGGGAGTAGGAGCTATGTTCCTTGGGTTCTTGGGAGCAGCAGGAAGCACTATGGGCGCA
GCATCAGTGATGCTGACGGTACAAGCCAGACAATTATTGTCTGGTATAGTGCAACAGCAA
AACAATTTGCTGAGGGCTATTGAGGCGCAACAGCATATGTTGCAACTCACAGTCTGGGGC
ATTAAGCAGCTCCAGGCAAGAGTCCTGGCTGTGGAAAGATACCTAAAGGATCAACAGCTC
CTAGGAATTTGGGGTTGCTCTGGAAAACTCATCTGCACCACTAATGTGCCTTGGAATGTT
ACTTGGAGTAATAAATCTCTAGATGACATTTGGAATAACATGACCTGGATGGAGTGGGAG
AGAGAAATTGACAATTACACAGGCCTAATATACTCCTTAATTGAAGAATCGCAGAACCAA
CAGGAAAAGAATGAACAAGAATTATTAGAATTGGATAAGTGGGCAAGTTTGTGGAATTGG
TTTGACATATCAAATTGGCTGTGGTACATAAAAATATTCATAATGATAGTAGGAGGCTTG
ATAGGGTTAAGAATAGTTTTTACTGTGCTTTCTATAGTGAATAGAGTTAGGCAGGGGTAC
TCACCATTATCGTTTCAGACCCTCCTCCCAACCCAGAGGGGACCAGACAGGCCCGGAGGA
ATCGAAGAAGAAGGTGGAGAGAGAGACAGAGACACATCCGGACAATTAGTGACTGGATTC
TTAGCAATCATCTGGGTCGACCTACGGAACCTGTTCCTCTTCCTCTACCACCGCTTGAGA
GACTTACTCTTGATTGCAACGAGGATTGTGGAACTTCTGGGACGCAGGGGGTGGGAAACC
CTCAAATATCTGTGGAATCTCCTGCTGTATTGGAGTCAGGAACTACAAAAAAGTGCTGTT
AGTTTGCTTAATGCTATAGCTATAGCAGTAGCTGAGGGGACAGACAGGATTATAGAAATA
TTACAAAGATTTTGTAGGGGTATCCTTCACATACCTACAAGAATAAGACAGGGCTTGGAA
GGAGCTTTGCTTTGA
>chrA01.Q2.47M8E6
ATGAAAGCGAGGGAGACCATGAAGAATTGTCAAAGCTTGTGGAAATGGCAAGGCTTGTGG
AAATGGGGTATGATGCTCCTTGGAATGTTGATGATCTGTAGTGCTGCAGAACAATTGTGG
GTCACAGTCTATTATGGGGTACCTGTGTGGAAAGAAGCAACCACCACTCTATTTTGTGCA
TCAGATGCTAAAGCATATGATACAGAGGTACATAATGTTTGGGCCACACATGCCTGTGTA
CCCACAGACCCTAACCCACAAGAAGTAATATTGGTAAATGTGACAGAAAAATTTAATGCA
TGGAAAAATGACATGGTAGAACAGATGCATGAGGATATAATTAGTTTATGGGATCAAAGC
CTAAAGCCATGTGTCAAACTAACCCCACTTTGTGTTATTCTAAATTGCACTGATTTGAAG
AATACTACTAGGACCAATAATACCGCTACTAATTCCAACAAGACTATGGAAGAAGGAGAC
ATGAAAAACTGCTCTTTCAATGTCACCACAAACATAAGAAATAAATTGCAAAAAGAATAT
GCACTTTTCTATAAACTTGATATAGTACCAATAGATGGTGATAATAAAAGTTATGCTTTA
ATAAGTTGTAACACCTCAGTCATTACACAGGCCTGTCCAAAGGTATCCTTTGAACCAATT
CCCATACATTATTGTGCCCCGGCTGGTTTTGCGATTCTAAAGTGTAATGAAAAGAATTTC
AATGGAACAGGACCATGTACAAATGTCAGCACAGTACAATGTACACATGGAATTAAGCCA
GTAGTGTCAACTCAGTTGTTATTAAATGGCAGCCTAGCAGAAAAGGAGGTAGTAATTAGG
TCTGAAAATATCACAGACAATGCTAAAACCATAATAGTGCATCTGAATAAATCTGTAATA
ATTAATTGTGCAAGATACAATAACAACACAAGAAGAAGTATACATCTAGGACCAGGGAAA
GCATTTTATGCAACAGGGGATATAATAGGAGATATAAGAAAATCACATTGTAATGTTAGT
AAAGCAGATTGGATGAGAACTTTAAAAGATGTAGCTCAAAAATTAAGAGAAAAATTTGAG
AATGCTACAAAAATAGCCTTTAATAAATCCTCAGGAGGAGACCCAGAAATTGTAATGCAC
AGTTTTAATTGTGGAGGGGAATTTTTCTACTGTAATACAACAGAGCTGTTTAATGATACT
TGGCTGGGTAATAATACCTGGCTATCAAATTATACTGAGAATAATAATACTGCTAATATC
ACACTCCCATGCAGAATAAAACAAATTATAAACAGATGGCAGGAAGTAGGAAAAGCAATG
TATGCCCCTCCCATCAGTGGACTAATTAGATGCTCATCAAATATTACAGGGCTGCTCTTA
ACAAGAGATGGTGGTAATCATAACACTAGTAATGGCACCGAGACTTTCAGACCAGGAGGA
GGAGATATGAGGGATAATTGGAGAAGTGAATTATATAAATATAAAGTAGTAAAAATTGAG
CCATTAGGAGTAGCACCCACCAAGGCAAGGAGAAGAGTGGTGCAGAGAGAAAAAAGAGCA
GTGGGAGTAGGAGCTATGTTCCTTGGGTTCTTGGGAGCAGCAGGAAGCACTATGGGCGCA
GCATCAGTGATGCTGACGGTACAAGCCAGACAATTATTGTCTGGTATAGTGCAACAGCAA
AACAATTTGCTGAGGGCTATTGAGGCGCAACAGCATATGTTGCAACTCACAGTCTGGGGC
ATTAAGCAGCTCCAGGCAAGAGTCCTGGCTGTGGAAAGATACCTAAAGGATCAACAGCTC
CTAGGAATTTGGGGTTGCTCTGGAAAACTCATCTGCACCACTAATGTGCCTTGGAATGTT
ACTTGGAGTAATAAATCTCTAGATGACATTTGGAATAACATGACCTGGATGGAGTGGGAG
AGAGAAATTGACAATTACACAGGCCTAATATACTCCTTAATTGAAGAATCGCAGAACCAA
CAGGAAAAGAATGAACAAGAATTATTAGAATTGGATAAGTGGGCAAGTTTGTGGAATTGG
TTTGACATATCAAATTGGCTGTGGTACATAAAAATATTCATAATGATAGTAGGAGGCTTG
ATAGGGTTAAGAATAGTTTTTACTGTGCTTTCTATAGTGAATAGAGTTAGGCAGGGGTAC
TCACCATTATCGTTTCAGACCCTCCTCCCAACCCAGAGGGGACCAGACAGGCCCGGAGGA
ATCGAAGAAGAAGGTGGAGAGAGAGACAGAGACACATCCGGACAATTAGTGACTGGATTC
TTAGCAATCATCTGGGTCGACCTACGGAACCTGTTCCTCTTCCTCTACCACCGCTTGAGA
GACTTACTCTTGATTGCAACGAGGATTGTGGAACTTCTGGGACGCAGGGGGTGGGAAACC
CTCAAATATCTGTGGAATCTCCTGCTGTATTGGAGTCAGGAACTACAAAAAAGTGCTGTT
AGTTTGCTTAATGCTATAGCTATAGCAGTAGCTGAGGGGACAGACAGGATTATAGAAATA
TTACAAAGATTTTGTAGGGGTATCCTTCACATACCTACAAGAATAAGACAGGGCTTGGAA
GGAGCTTTGCTTTGA
>chrA01.Q2.48M13B1
ATGAAAGCGAGGGAGACCATGAAGAATTGTCAAAGCTTGTGGAAATGGCAAGGCTTGTGG
AAATGGGGTATGATGCTCCTTGGAATGTTGATGATCTGTAGTGCTGCAGAACAATTGTGG
GTCACAGTCTATTATGGGGTACCTGTGTGGAAAGAAGCAACCACCACTCTATTTTGTGCA
TCAGATGCTAAAGCATATGATACAGAGGTACATAATGTTTGGGCCACACATGCCTGTGTA
CCCACAGACCCTAACCCACAAGAAGTAATATTGGTAAATGTGACAGAAAAATTTAATGCA
TGGAAAAATGACATGGTAGAACAGATGCATGAGGATATAATTAGTTTATGGGATCAAAGC
CTAAAGCCATGTGTCAAACTAACCCCACTTTGTGTTATTCTAAATTGCACTGATTTGAAG
AATACTACTAGGACCAATAATACCGCTACTAATTCCAACAAGACTATGGAAGAAGGAGAC
ATGAAAAACTGCTCTTTCAATGTCACCACAAACATAAGAAATAAATTGCAAAAAGAATAT
GCACTTTTCTATAAACTTGATATAGTACCAATAGATGGTGATAATAAAAGTTATGCTTTA
ATAAGTTGTAACACCTCAGTCATTACACAGGCCTGTCCAAAGGTATCCTTTGAACCAATT
CCCATACATTATTGTGCCCCGGCTGGTTTTGCGATTCTAAAGTGTAATGAAAAGAATTTC
AATGGAACAGGACCATGTACAAATGTCAGCACAGTACAATGTACACATGGAATTAAGCCA
GTAGTGTCAACTCAGTTGTTATTAAATGGCAGCCTAGCAGAAAAGGAGGTAGTAATTAGG
TCTGAAAATATCACAGACAATGCTAAAACCATAATAGTGCATCTGAATAAATCTGTAATA
ATTAATTGTGCAAGATACAATAACAACACAAGAAGAAGTATACATCTAGGACCAGGGAAA
GCATTTTATGCAACAGGGGATATAATAGGAGATATAAGAAAATCACATTGTAATGTTAGT
AAAGCAGATTGGATGAGAACTTTAAAAGATGTAGCTCAAAAATTAAGAGAAAAATTTGAG
AATGCTACAAAAATAGCCTTTAATAAATCCTCAGGAGGAGACCCAGAAATTGTAATGCAC
AGTTTTAATTGTGGAGGGGAATTTTTCTACTGTAATACAACAGAGCTGTTTAATGATACT
TGGCTGGGTAATAATACCTGGCTATCAAATTATACTGAGAATAATAATACTGCTAATATC
ACACTCCCATGCAGAATAAAACAAATTATAAACAGATGGCAGGAAGTAGGAAAAGCAATG
TATGCCCCTCCCATCAGTGGACTAATTAGATGCTCATCAAATATTACAGGGCTGCTCTTA
ACAAGAGATGGTGGTAATCATAACACTAGTAATGGCACCGAGACTTTCAGACCAGGAGGA
GGAGATATGAGGGATAATTGGAGAAGTGAATTATATAAATATAAAGTAGTAAAAATTGAG
CCATTAGGAGTAGCACCCACCAAGGCAAGGAGAAGAGTGGTGCAGAGAGAAAAAAGAGCA
GTGGGAGTAGGAGCTATGTTCCTTGGGTTCTTGGGAGCAGCAGGAAGCACTATGGGCGCA
GCATCAGTGATGCTGACGGTACAAGCCAGACAATTATTGTCTGGTATAGTGCAACAGCAA
AACAATTTGCTGAGGGCTATTGAGGCGCAACAGCATATGTTGCAACTCACAGTCTGGGGC
ATTAAGCAGCTCCAGGCAAGAGTCCTGGCTGTGGAAAGATACCTAAAGGATCAACAGCTC
CTAGGAATTTGGGGTTGCTCTGGAAAACTCATCTGCACCACTAATGTGCCTTGGAATGTT
ACTTGGAGTAATAAATCTCTAGATGACATTTGGAATAACATGACCTGGATGGAGTGGGAG
AGAGAAATTGACAATTACACAGGCCTAATATACTCCTTAATTGAAGAATCGCAGAACCAA
CAGGAAAAGAATGAACAAGAATTATTAGAATTGGATAAGTGGGCAAGTTTGTGGAATTGG
TTTGACATATCAAATTGGCTGTGGTACATAAAAATATTCATAATGATAGTAGGAGGCTTG
ATAGGGTTAAGAATAGTTTTTACTGTGCTTTCTATAGTGAATAGAGTTAGGCAGGGGTAC
TCACCATTATCGTTTCAGACCCTCCTCCCAACCCAGAGGGGACCAGACAGGCCCGGAGGA
ATCGAAGAAGAAGGTGGAGAGAGAGACAGAGACACATCCGGACAATTAGTGACTGGATTC
TTAGCAATCATCTGGGTCGACCTACGGAACCTGTTCCTCTTCCTCTACCACCGCTTGAGA
GACTTACTCTTGATTGCAACGAGGATTGTGGAACTTCTGGGACGCAGGGGGTGGGAAACC
CTCAAATATCTGTGGAATCTCCTGCTGTATTGGAGTCAGGAACTACAAAAAAGTGCTGTT
AGTTTGCTTAATGCTATAGCTATAGCAGTAGCTGAGGGGACAGACAGGATTATAGAAATA
TTACAAAGATTTTGTAGGGGTATCCTTCACATACCTACAAGAATAAGACAGGGCTTGGAA
GGAGCTTTGCTTTGA
>chrA01.Q2.48M14C2
ATGAAAGCGAGGGAGACCATGAAGAATTGTCAAAGCTTGTGGAAATGGCAAGGCTTGTGG
AAATGGGGTATGATGCTCCTTGGAATGTTGATGATCTGTAGTGCTGCAGAACAATTGTGG
GTCACAGTCTATTATGGGGTACCTGTGTGGAAAGAAGCAACCACCACTCTATTTTGTGCA
TCAGATGCTAAAGCATATGATACAGAGGTACATAATGTTTGGGCCACACATGCCTGTGTA
CCCACAGACCCTAACCCACAAGAAGTAATATTGGTAAATGTGACAGAAAAATTTAATGCA
TGGAAAAATGACATGGTAGAACAGATGCATGAGGATATAATTAGTTTATGGGATCAAAGC
CTAAAGCCATGTGTCAAACTAACCCCACTTTGTGTTATTCTAAATTGCACTGATTTGAAG
AATACTACTAGGACCAATAATACCGCTACTAATTCCAACAAGACTATGGAAGAAGGAGAC
ATGAAAAACTGCTCTTTCAATGTCACCACAAACATAAGAAATAAATTGCAAAAAGAATAT
GCACTTTTCTATAAACTTGATATAGTACCAATAGATGGTGATAATAAAAGTTATGCTTTA
ATAAGTTGTAACACCTCAGTCATTACACAGGCCTGTCCAAAGGTATCCTTTGAACCAATT
CCCATACATTATTGTGCCCCGGCTGGTTTTGCGATTCTAAAGTGTAATGAAAAGAATTTC
AATGGAACAGGACCATGTACAAATGTCAGCACAGTACAATGTACACATGGAATTAAGCCA
GTAGTGTCAACTCAGTTGTTATTAAATGGCAGCCTAGCAGAAAAGGAGGTAGTAATTAGG
TCTGAAAATATCACAGACAATGCTAAAACCATAATAGTGCATCTGAATAAATCTGTAATA
ATTAATTGTGCAAGATACAATAACAACACAAGAAGAAGTATACATCTAGGACCAGGGAAA
GCATTTTATGCAACAGGGGATATAATAGGAGATATAAGAAAATCACATTGTAATGTTAGT
AAAGCAGATTGGATGAGAACTTTAAAAGATGTAGCTCAAAAATTAAGAGAAAAATTTGAG
AATGCTACAAAAATAGCCTTTAATAAATCCTCAGGAGGAGACCCAGAAATTGTAATGCAC
AGTTTTAATTGTGGAGGGGAATTTTTCTACTGTAATACAACAGAGCTGTTTAATGATACT
TGGCTGGGTAATAATACCTGGCTATCAAATTATACTGAGAATAATAATACTGCTAATATC
ACACTCCCATGCAGAATAAAACAAATTATAAACAGATGGCAGGAAGTAGGAAAAGCAATG
TATGCCCCTCCCATCAGTGGACTAATTAGATGCTCATCAAATATTACAGGGCTGCTCTTA
ACAAGAGATGGTGGTAATCATAACACTAGTAATGGCACCGAGACTTTCAGACCAGGAGGA
GGAGATATGAGGGATAATTGGAGAAGTGAATTATATAAATATAAAGTAGTAAAAATTGAG
CCATTAGGAGTAGCACCCACCAAGGCAAGGAGAAGAGTGGTGCAGAGAGAAAAAAGAGCA
GTGGGAGTAGGAGCTATGTTCCTTGGGTTCTTGGGAGCAGCAGGAAGCACTATGGGCGCA
GCATCAGTGATGCTGACGGTACAAGCCAGACAATTATTGTCTGGTATAGTGCAACAGCAA
AACAATTTGCTGAGGGCTATTGAGGCGCAACAGCATATGTTGCAACTCACAGTCTGGGGC
ATTAAGCAGCTCCAGGCAAGAGTCCTGGCTGTGGAAAGATACCTAAAGGATCAACAGCTC
CTAGGAATTTGGGGTTGCTCTGGAAAACTCATCTGCACCACTAATGTGCCTTGGAATGTT
ACTTGGAGTAATAAATCTCTAGATGACATTTGGAATAACATGACCTGGATGGAGTGGGAG
AGAGAAATTGACAATTACACAGGCCTAATATACTCCTTAATTGAAGAATCGCAGAACCAA
CAGGAAAAGAATGAACAAGAATTATTAGAATTGGATAAGTGGGCAAGTTTGTGGAATTGG
TTTGACATATCAAATTGGCTGTGGTACATAAAAATATTCATAATGATAGTAGGAGGCTTG
ATAGGGTTAAGAATAGTTTTTACTGTGCTTTCTATAGTGAATAGAGTTAGGCAGGGGTAC
TCACCATTATCGTTTCAGACCCTCCTCCCAACCCAGAGGGGACCAGACAGGCCCGGAGGA
ATCGAAGAAGAAGGTGGAGAGAGAGACAGAGACACATCCGGACAATTAGTGACTGGATTC
TTAGCAATCATCTGGGTCGACCTACGGAACCTGTTCCTCTTCCTCTACCACCGCTTGAGA
GACTTACTCTTGATTGCAACGAGGATTGTGGAACTTCTGGGACGCAGGGGGTGGGAAACC
CTCAAATATCTGTGGAATCTCCTGCTGTATTGGAGTCAGGAACTACAAAAAAGTGCTGTT
AGTTTGCTTAATGCTATAGCTATAGCAGTAGCTGAGGGGACAGACAGGATTATAGAAATA
TTACAAAGATTTTGTAGGGGTATCCTTCACATACCTACAAGAATAAGACAGGGCTTGGAA
GGAGCTTTGCTTTGA
>chrA01.Q2.48M15D1
ATGAAAGCGAGGGAGACCATGAAGAATTGTCAAAGCTTGTGGAAATGGCAAGGCTTGTGG
AAATGGGGTATGATGCTCCTTGGAATGTTGATGATCTGTAGTGCTGCAGAACAATTGTGG
GTCACAGTCTATTATGGGGTACCTGTGTGGAAAGAAGCAACCACCACTCTATTTTGTGCA
TCAGATGCTAAAGCATATGATACAGAGGTACATAATGTTTGGGCCACACATGCCTGTGTA
CCCACAGACCCTAACCCACAAGAAGTAATATTGGTAAATGTGACAGAAAAATTTAATGCA
TGGAAAAATGACATGGTAGAACAGATGCATGAGGATATAATTAGTTTATGGGATCAAAGC
CTAAAGCCATGTGTCAAACTAACCCCACTTTGTGTTATTCTAAATTGCACTGATTTGAAG
AATACTACTAGGACCAATAATACCGCTACTAATTCCAACAAGACTATGGAAGAAGGAGAC
ATGAAAAACTGCTCTTTCAATGTCACCACAAACATAAGAAATAAATTGCAAAAAGAATAT
GCACTTTTCTATAAACTTGATATAGTACCAATAGATGGTGATAATAAAAGTTATGCTTTA
ATAAGTTGTAACACCTCAGTCATTACACAGGCCTGTCCAAAGGTATCCTTTGAACCAATT
CCCATACATTATTGTGCCCCGGCTGGTTTTGCGATTCTAAAGTGTAATGAAAAGAATTTC
AATGGAACAGGACCATGTACAAATGTCAGCACAGTACAATGTACACATGGAATTAAGCCA
GTAGTGTCAACTCAGTTGTTATTAAATGGCAGCCTAGCAGAAAAGGAGGTAGTAATTAGG
TCTGAAAATATCACAGACAATGCTAAAACCATAATAGTGCATCTGAATAAATCTGTAATA
ATTAATTGTGCAAGATACAATAACAACACAAGAAGAAGTATACATCTAGGACCAGGGAAA
GCATTTTATGCAACAGGGGATATAATAGGAGATATAAGAAAATCACATTGTAATGTTAGT
AAAGCAGATTGGATGAGAACTTTAAAAGATGTAGCTCAAAAATTAAGAGAAAAATTTGAG
AATGCTACAAAAATAGCCTTTAATAAATCCTCAGGAGGAGACCCAGAAATTGTAATGCAC
AGTTTTAATTGTGGAGGGGAATTTTTCTACTGTAATACAACAGAGCTGTTTAATGATACT
TGGCTGGGTAATAATACCTGGCTATCAAATTATACTGAGAATAATAATACTGCTAATATC
ACACTCCCATGCAGAATAAAACAAATTATAAACAGATGGCAGGAAGTAGGAAAAGCAATG
TATGCCCCTCCCATCAGTGGACTAATTAGATGCTCATCAAATATTACAGGGCTGCTCTTA
ACAAGAGATGGTGGTAATCATAACACTAGTAATGGCACCGAGACTTTCAGACCAGGAGGA
GGAGATATGAGGGATAATTGGAGAAGTGAATTATATAAATATAAAGTAGTAAAAATTGAG
CCATTAGGAGTAGCACCCACCAAGGCAAGGAGAAGAGTGGTGCAGAGAGAAAAAAGAGCA
GTGGGAGTAGGAGCTATGTTCCTTGGGTTCTTGGGAGCAGCAGGAAGCACTATGGGCGCA
GCATCAGTGATGCTGACGGTACAAGCCAGACAATTATTGTCTGGTATAGTGCAACAGCAA
AACAATTTGCTGAGGGCTATTGAGGCGCAACAGCATATGTTGCAACTCACAGTCTGGGGC
ATTAAGCAGCTCCAGGCAAGAGTCCTGGCTGTGGAAAGATACCTAAAGGATCAACAGCTC
CTAGGAATTTGGGGTTGCTCTGGAAAACTCATCTGCACCACTAATGTGCCTTGGAATGTT
ACTTGGAGTAATAAATCTCTAGATGACATTTGGAATAACATGACCTGGATGGAGTGGGAG
AGAGAAATTGACAATTACACAGGCCTAATATACTCCTTAATTGAAGAATCGCAGAACCAA
CAGGAAAAGAATGAACAAGAATTATTAGAATTGGATAAGTGGGCAAGTTTGTGGAATTGG
TTTGACATATCAAATTGGCTGTGGTACATAAAAATATTCATAATGATAGTAGGAGGCTTG
ATAGGGTTAAGAATAGTTTTTACTGTGCTTTCTATAGTGAATAGAGTTAGGCAGGGGTAC
TCACCATTATCGTTTCAGACCCTCCTCCCAACCCAGAGGGGACCAGACAGGCCCGGAGGA
ATCGAAGAAGAAGGTGGAGAGAGAGACAGAGACACATCCGGACAATTAGTGACTGGATTC
TTAGCAATCATCTGGGTCGACCTACGGAACCTGTTCCTCTTCCTCTACCACCGCTTGAGA
GACTTACTCTTGATTGCAACGAGGATTGTGGAACTTCTGGGACGCAGGGGGTGGGAAACC
CTCAAATATCTGTGGAATCTCCTGCTGTATTGGAGTCAGGAACTACAAAAAAGTGCTGTT
AGTTTGCTTAATGCTATAGCTATAGCAGTAGCTGAGGGGACAGACAGGATTATAGAAATA
TTACAAAGATTTTGTAGGGGTATCCTTCACATACCTACAAGAATAAGACAGGGCTTGGAA
GGAGCTTTGCTTTGA
>chrA01.Q2.48M15D2
ATGAAAGCGAGGGAGACCATGAAGAATTGTCAAAGCTTGTGGAAATGGCAAGGCTTGTGG
AAATGGGGTATGATGCTCCTTGGAATGTTGATGATCTGTAGTGCTGCAGAACAATTGTGG
GTCACAGTCTATTATGGGGTACCTGTGTGGAAAGAAGCAACCACCACTCTATTTTGTGCA
TCAGATGCTAAAGCATATGATACAGAGGTACATAATGTTTGGGCCACACATGCCTGTGTA
CCCACAGACCCTAACCCACAAGAAGTAATATTGGTAAATGTGACAGAAAAATTTAATGCA
TGGAAAAATGACATGGTAGAACAGATGCATGAGGATATAATTAGTTTATGGGATCAAAGC
CTAAAGCCATGTGTCAAACTAACCCCACTTTGTGTTATTCTAAATTGCACTGATTTGAAG
AATACTACTAGGACCAATAATACCGCTACTAATTCCAACAAGACTATGGAAGAAGGAGAC
ATGAAAAACTGCTCTTTCAATGTCACCACAAACATAAGAAATAAATTGCAAAAAGAATAT
GCACTTTTCTATAAACTTGATATAGTACCAATAGATGGTGATAATAAAAGTTATGCTTTA
ATAAGTTGTAACACCTCAGTCATTACACAGGCCTGTCCAAAGGTATCCTTTGAACCAATT
CCCATACATTATTGTGCCCCGGCTGGTTTTGCGATTCTAAAGTGTAATGAAAAGAATTTC
AATGGAACAGGACCATGTACAAATGTCAGCACAGTACAATGTACACATGGAATTAAGCCA
GTAGTGTCAACTCAGTTGTTATTAAATGGCAGCCTAGCAGAAAAGGAGGTAGTAATTAGG
TCTGAAAATATCACAGACAATGCTAAAACCATAATAGTGCATCTGAATAAATCTGTAATA
ATTAATTGTGCAAGATACAATAACAACACAAGAAGAAGTATACATCTAGGACCAGGGAAA
GCATTTTATGCAACAGGGGATATAATAGGAGATATAAGAAAATCACATTGTAATGTTAGT
AAAGCAGATTGGATGAGAACTTTAAAAGATGTAGCTCAAAAATTAAGAGAAAAATTTGAG
AATGCTACAAAAATAGCCTTTAATAAATCCTCAGGAGGAGACCCAGAAATTGTAATGCAC
AGTTTTAATTGTGGAGGGGAATTTTTCTACTGTAATACAACAGAGCTGTTTAATGATACT
TGGCTGGGTAATAATACCTGGCTATCAAATTATACTGAGAATAATAATACTGCTAATATC
ACACTCCCATGCAGAATAAAACAAATTATAAACAGATGGCAGGAAGTAGGAAAAGCAATG
TATGCCCCTCCCATCAGTGGACTAATTAGATGCTCATCAAATATTACAGGGCTGCTCTTA
ACAAGAGATGGTGGTAATCATAACACTAGTAATGGCACCGAGACTTTCAGACCAGGAGGA
GGAGATATGAGGGATAATTGGAGAAGTGAATTATATAAATATAAAGTAGTAAAAATTGAG
CCATTAGGAGTAGCACCCACCAAGGCAAGGAGAAGAGTGGTGCAGAGAGAAAAAAGAGCA
GTGGGAGTAGGAGCTATGTTCCTTGGGTTCTTGGGAGCAGCAGGAAGCACTATGGGCGCA
GCATCAGTGATGCTGACGGTACAAGCCAGACAATTATTGTCTGGTATAGTGCAACAGCAA
AACAATTTGCTGAGGGCTATTGAGGCGCAACAGCATATGTTGCAACTCACAGTCTGGGGC
ATTAAGCAGCTCCAGGCAAGAGTCCTGGCTGTGGAAAGATACCTAAAGGATCAACAGCTC
CTAGGAATTTGGGGTTGCTCTGGAAAACTCATCTGCACCACTAATGTGCCTTGGAATGTT
ACTTGGAGTAATAAATCTCTAGATGACATTTGGAATAACATGACCTGGATGGAGTGGGAG
AGAGAAATTGACAATTACACAGGCCTAATATACTCCTTAATTGAAGAATCGCAGAACCAA
CAGGAAAAGAATGAACAAGAATTATTAGAATTGGATAAGTGGGCAAGTTTGTGGAATTGG
TTTGACATATCAAATTGGCTGTGGTACATAAAAATATTCATAATGATAGTAGGAGGCTTG
ATAGGGTTAAGAATAGTTTTTACTGTGCTTTCTATAGTGAATAGAGTTAGGCAGGGGTAC
TCACCATTATCGTTTCAGACCCTCCTCCCAACCCAGAGGGGACCAGACAGGCCCGGAGGA
ATCGAAGAAGAAGGTGGAGAGAGAGACAGAGACACATCCGGACAATTAGTGACTGGATTC
TTAGCAATCATCTGGGTCGACCTACGGAACCTGTTCCTCTTCCTCTACCACCGCTTGAGA
GACTTACTCTTGATTGCAACGAGGATTGTGGAACTTCTGGGACGCAGGGGGTGGGAAACC
CTCAAATATCTGTGGAATCTCCTGCTGTATTGGAGTCAGGAACTACAAAAAAGTGCTGTT
AGTTTGCTTAATGCTATAGCTATAGCAGTAGCTGAGGGGACAGACAGGATTATAGAAATA
TTACAAAGATTTTGTAGGGGTATCCTTCACATACCTACAAGAATAAGACAGGGCTTGGAA
GGAGCTTTGCTTTGA
>chrA01.Q2.48M12A7
ATGAAAGCGAGGGAGACCATGAAGAATTGTCAAAGCTTGTGGAAATGGCAAGGCTTGTGG
AAATGGGGTATGATGCTCCTTGGAATGTTGATGATCTGTAGTGCTGCAGAACAATTGTGG
GTCACAGTCTATTATGGGGTACCTGTGTGGAAAGAAGCAACCACCACTCTATTTTGTGCA
TCAGATGCTAAAGCATATGATACAGAGGTACATAATGTTTGGGCCACACATGCCTGTGTA
CCCACAGACCCTAACCCACAAGAAGTAATATTGGTAAATGTGACAGAAAAATTTAATGCA
TGGAAAAATGACATGGTAGAACAGATGCATGAGGATATAATTAGTTTATGGGATCAAAGC
CTAAAGCCATGTGTCAAACTAACCCCACTTTGTGTTATTCTAAATTGCACTGATTTGAAG
AATACTACTAGGACCAATAATACCGCTACTAATTCCAACAAGACTATGGAAGAAGGAGAC
ATGAAAAACTGCTCTTTCAATGTCACCACAAACATAAGAAATAAATTGCAAAAAGAATAT
GCACTTTTCTATAAACTTGATATAGTACCAATAGATGGTGATAATAAAAGTTATGCTTTA
ATAAGTTGTAACACCTCAGTCATTACACAGGCCTGTCCAAAGGTATCCTTTGAACCAATT
CCCATACATTATTGTGCCCCGGCTGGTTTTGCGATTCTAAAGTGTAATGAAAAGAATTTC
AATGGAACAGGACCATGTACAAATGTCAGCACAGTACAATGTACACATGGAATTAAGCCA
GTAGTGTCAACTCAGTTGTTATTAAATGGCAGCCTAGCAGAAAAGGAGGTAGTAATTAGG
TCTGAAAATATCACAGACAATGCTAAAACCATAATAGTGCATCTGAATAAATCTGTAATA
ATTAATTGTGCAAGATACAATAACAACACAAGAAGAAGTATACATCTAGGACCAGGGAAA
GCATTTTATGCAACAGGGGATATAATAGGAGATATAAGAAAATCACATTGTAATGTTAGT
AAAGCAGATTGGATGAGAACTTTAAAAGATGTAGCTCAAAAATTAAGAGAAAAATTTGAG
AATGCTACAAAAATAGCCTTTAATAAATCCTCAGGAGGAGACCCAGAAATTGTAATGCAC
AGTTTTAATTGTGGAGGGGAATTTTTCTACTGTAATACAACAGAGCTGTTTAATGATACT
TGGCTGGGTAATAATACCTGGCTATCAAATTATACTGAGAATAATAATACTGCTAATATC
ACACTCCCATGCAGAATAAAACAAATTATAAACAGATGGCAGGAAGTAGGAAAAGCAATG
TATGCCCCTCCCATCAGTGGACTAATTAGATGCTCATCAAATATTACAGGGCTGCTCTTA
ACAAGAGATGGTGGTAATCATAACACTAGTAATGGCACCGAGACTTTCAGACCAGGAGGA
GGAGATATGAGGGATAATTGGAGAAGTGAATTATATAAATATAAAGTAGTAAAAATTGAG
CCATTAGGAGTAGCACCCACCAAGGCAAGGAGAAGAGTGGTGCAGAGAGAAAAAAGAGCA
GTGGGAGTAGGAGCTATGTTCCTTGGGTTCTTGGGAGCAGCAGGAAGCACTATGGGCGCA
GCATCAGTGATGCTGACGGTACAAGCCAGACAATTATTGTCTGGTATAGTGCAACAGCAA
AACAATTTGCTGAGGGCTATTGAGGCGCAACAGCATATGTTGCAACTCACAGTCTGGGGC
ATTAAGCAGCTCCAGGCAAGAGTCCTGGCTGTGGAAAGATACCTAAAGGATCAACAGCTC
CTAGGAATTTGGGGTTGCTCTGGAAAACTCATCTGCACCACTAATGTGCCTTGGAATGTT
ACTTGGAGTAATAAATCTCTAGATGACATTTGGAATAACATGACCTGGATGGAGTGGGAG
AGAGAAATTGACAATTACACAGGCCTAATATACTCCTTAATTGAAGAATCGCAGAACCAA
CAGGAAAAGAATGAACAAGAATTATTAGAATTGGATAAGTGGGCAAGTTTGTGGAATTGG
TTTGACATATCAAATTGGCTGTGGTACATAAAAATATTCATAATGATAGTAGGAGGCTTG
ATAGGGTTAAGAATAGTTTTTACTGTGCTTTCTATAGTGAATAGAGTTAGGCAGGGGTAC
TCACCATTATCGTTTCAGACCCTCCTCCCAACCCAGAGGGGACCAGACAGGCCCGGAGGA
ATCGAAGAAGAAGGTGGAGAGAGAGACAGAGACACATCCGGACAATTAGTGACTGGATTC
TTAGCAATCATCTGGGTCGACCTACGGAACCTGTTCCTCTTCCTCTACCACCGCTTGAGA
GACTTACTCTTGATTGCAACGAGGATTGTGGAACTTCTGGGACGCAGGGGGTGGGAAACC
CTCAAATATCTGTGGAATCTCCTGCTGTATTGGAGTCAGGAACTACAAAAAAGTGCTGTT
AGTTTGCTTAATGCTATAGCTATAGCAGTAGCTGAGGGGACAGACAGGATTATAGAAATA
TTACAAAGATTTTGTAGGGGTATCCTTCACATACCTACAAGAATAAGACAGGGCTTGGAA
GGAGCTTTGCTTTGA
>chrA01.Q2.48M18G5
ATGAAAGCGAGGGAGACCATGAAGAATTGTCAAAGCTTGTGGAAATGGCAAGGCTTGTGG
AAATGGGGTATGATGCTCCTTGGAATGTTGATGATCTGTAGTGCTGCAGAACAATTGTGG
GTCACAGTCTATTATGGGGTACCTGTGTGGAAAGAAGCAACCACCACTCTATTTTGTGCA
TCAGATGCTAAAGCATATGATACAGAGGTACATAATGTTTGGGCCACACATGCCTGTGTA
CCCACAGACCCTAACCCACAAGAAGTAATATTGGTAAATGTGACAGAAAAATTTAATGCA
TGGAAAAATGACATGGTAGAACAGATGCATGAGGATATAATTAGTTTATGGGATCAAAGC
CTAAAGCCATGTGTCAAACTAACCCCACTTTGTGTTATTCTAAATTGCACTGATTTGAAG
AATACTACTAGGACCAATAATACCGCTACTAATTCCAACAAGACTATGGAAGAAGGAGAC
ATGAAAAACTGCTCTTTCAATGTCACCACAAACATAAGAAATAAATTGCAAAAAGAATAT
GCACTTTTCTATAAACTTGATATAGTACCAATAGATGGTGATAATAAAAGTTATGCTTTA
ATAAGTTGTAACACCTCAGTCATTACACAGGCCTGTCCAAAGGTATCCTTTGAACCAATT
CCCATACATTATTGTGCCCCGGCTGGTTTTGCGATTCTAAAGTGTAATGAAAAGAATTTC
AATGGAACAGGACCATGTACAAATGTCAGCACAGTACAATGTACACATGGAATTAAGCCA
GTAGTGTCAACTCAGTTGTTATTAAATGGCAGCCTAGCAGAAAAGGAGGTAGTAATTAGG
TCTGAAAATATCACAGACAATGCTAAAACCATAATAGTGCATCTGAATAAATCTGTAATA
ATTAATTGTGCAAGATACAATAACAACACAAGAAGAAGTATACATCTAGGACCAGGGAAA
GCATTTTATGCAACAGGGGATATAATAGGAGATATAAGAAAATCACATTGTAATGTTAGT
AAAGCAGATTGGATGAGAACTTTAAAAGATGTAGCTCAAAAATTAAGAGAAAAATTTGAG
AATGCTACAAAAATAGCCTTTAATAAATCCTCAGGAGGAGACCCAGAAATTGTAATGCAC
AGTTTTAATTGTGGAGGGGAATTTTTCTACTGTAATACAACAGAGCTGTTTAATGATACT
TGGCTGGGTAATAATACCTGGCTATCAAATTATACTGAGAATAATAATACTGCTAATATC
ACACTCCCATGCAGAATAAAACAAATTATAAACAGATGGCAGGAAGTAGGAAAAGCAATG
TATGCCCCTCCCATCAGTGGACTAATTAGATGCTCATCAAATATTACAGGGCTGCTCTTA
ACAAGAGATGGTGGTAATCATAACACTAGTAATGGCACCGAGACTTTCAGACCAGGAGGA
GGAGATATGAGGGATAATTGGAGAAGTGAATTATATAAATATAAAGTAGTAAAAATTGAG
CCATTAGGAGTAGCACCCACCAAGGCAAGGAGAAGAGTGGTGCAGAGAGAAAAAAGAGCA
GTGGGAGTAGGAGCTATGTTCCTTGGGTTCTTGGGAGCAGCAGGAAGCACTATGGGCGCA
GCATCAGTGATGCTGACGGTACAAGCCAGACAATTATTGTCTGGTATAGTGCAACAGCAA
AACAATTTGCTGAGGGCTATTGAGGCGCAACAGCATATGTTGCAACTCACAGTCTGGGGC
ATTAAGCAGCTCCAGGCAAGAGTCCTGGCTGTGGAAAGATACCTAAAGGATCAACAGCTC
CTAGGAATTTGGGGTTGCTCTGGAAAACTCATCTGCACCACTAATGTGCCTTGGAATGTT
ACTTGGAGTAATAAATCTCTAGATGACATTTGGAATAACATGACCTGGATGGAGTGGGAG
AGAGAAATTGACAATTACACAGGCCTAATATACTCCTTAATTGAAGAATCGCAGAACCAA
CAGGAAAAGAATGAACAAGAATTATTAGAATTGGATAAGTGGGCAAGTTTGTGGAATTGG
TTTGACATATCAAATTGGCTGTGGTACATAAAAATATTCATAATGATAGTAGGAGGCTTG
ATAGGGTTAAGAATAGTTTTTACTGTGCTTTCTATAGTGAATAGAGTTAGGCAGGGGTAC
TCACCATTATCGTTTCAGACCCTCCTCCCAACCCAGAGGGGACCAGACAGGCCCGGAGGA
ATCGAAGAAGAAGGTGGAGAGAGAGACAGAGACACATCCGGACAATTAGTGACTGGATTC
TTAGCAATCATCTGGGTCGACCTACGGAACCTGTTCCTCTTCCTCTACCACCGCTTGAGA
GACTTACTCTTGATTGCAACGAGGATTGTGGAACTTCTGGGACGCAGGGGGTGGGAAACC
CTCAAATATCTGTGGAATCTCCTGCTGTATTGGAGTCAGGAACTACAAAAAAGTGCTGTT
AGTTTGCTTAATGCTATAGCTATAGCAGTAGCTGAGGGGACAGACAGGATTATAGAAATA
TTACAAAGATTTTGTAGGGGTATCCTTCACATACCTACAAGAATAAGACAGGGCTTGGAA
GGAGCTTTGCTTTGA
>chrA01.Q2.48M19H7
ATGAAAGCGAGGGAGACCATGAAGAATTGTCAAAGCTTGTGGAAATGGCAAGGCTTGTGG
AAATGGGGTATGATGCTCCTTGGAATGTTGATGATCTGTAGTGCTGCAGAACAATTGTGG
GTCACAGTCTATTATGGGGTACCTGTGTGGAAAGAAGCAACCACCACTCTATTTTGTGCA
TCAGATGCTAAAGCATATGATACAGAGGTACATAATGTTTGGGCCACACATGCCTGTGTA
CCCACAGACCCTAACCCACAAGAAGTAATATTGGTAAATGTGACAGAAAAATTTAATGCA
TGGAAAAATGACATGGTAGAACAGATGCATGAGGATATAATTAGTTTATGGGATCAAAGC
CTAAAGCCATGTGTCAAACTAACCCCACTTTGTGTTATTCTAAATTGCACTGATTTGAAG
AATACTACTAGGACCAATAATACCGCTACTAATTCCAACAAGACTATGGAAGAAGGAGAC
ATGAAAAACTGCTCTTTCAATGTCACCACAAACATAAGAAATAAATTGCAAAAAGAATAT
GCACTTTTCTATAAACTTGATATAGTACCAATAGATGGTGATAATAAAAGTTATGCTTTA
ATAAGTTGTAACACCTCAGTCATTACACAGGCCTGTCCAAAGGTATCCTTTGAACCAATT
CCCATACATTATTGTGCCCCGGCTGGTTTTGCGATTCTAAAGTGTAATGAAAAGAATTTC
AATGGAACAGGACCATGTACAAATGTCAGCACAGTACAATGTACACATGGAATTAAGCCA
GTAGTGTCAACTCAGTTGTTATTAAATGGCAGCCTAGCAGAAAAGGAGGTAGTAATTAGG
TCTGAAAATATCACAGACAATGCTAAAACCATAATAGTGCATCTGAATAAATCTGTAATA
ATTAATTGTGCAAGATACAATAACAACACAAGAAGAAGTATACATCTAGGACCAGGGAAA
GCATTTTATGCAACAGGGGATATAATAGGAGATATAAGAAAATCACATTGTAATGTTAGT
AAAGCAGATTGGATGAGAACTTTAAAAGATGTAGCTCAAAAATTAAGAGAAAAATTTGAG
AATGCTACAAAAATAGCCTTTAATAAATCCTCAGGAGGAGACCCAGAAATTGTAATGCAC
AGTTTTAATTGTGGAGGGGAATTTTTCTACTGTAATACAACAGAGCTGTTTAATGATACT
TGGCTGGGTAATAATACCTGGCTATCAAATTATACTGAGAATAATAATACTGCTAATATC
ACACTCCCATGCAGAATAAAACAAATTATAAACAGATGGCAGGAAGTAGGAAAAGCAATG
TATGCCCCTCCCATCAGTGGACTAATTAGATGCTCATCAAATATTACAGGGCTGCTCTTA
ACAAGAGATGGTGGTAATCATAACACTAGTAATGGCACCGAGACTTTCAGACCAGGAGGA
GGAGATATGAGGGATAATTGGAGAAGTGAATTATATAAATATAAAGTAGTAAAAATTGAG
CCATTAGGAGTAGCACCCACCAAGGCAAGGAGAAGAGTGGTGCAGAGAGAAAAAAGAGCA
GTGGGAGTAGGAGCTATGTTCCTTGGGTTCTTGGGAGCAGCAGGAAGCACTATGGGCGCA
GCATCAGTGATGCTGACGGTACAAGCCAGACAATTATTGTCTGGTATAGTGCAACAGCAA
AACAATTTGCTGAGGGCTATTGAGGCGCAACAGCATATGTTGCAACTCACAGTCTGGGGC
ATTAAGCAGCTCCAGGCAAGAGTCCTGGCTGTGGAAAGATACCTAAAGGATCAACAGCTC
CTAGGAATTTGGGGTTGCTCTGGAAAACTCATCTGCACCACTAATGTGCCTTGGAATGTT
ACTTGGAGTAATAAATCTCTAGATGACATTTGGAATAACATGACCTGGATGGAGTGGGAG
AGAGAAATTGACAATTACACAGGCCTAATATACTCCTTAATTGAAGAATCGCAGAACCAA
CAGGAAAAGAATGAACAAGAATTATTAGAATTGGATAAGTGGGCAAGTTTGTGGAATTGG
TTTGACATATCAAATTGGCTGTGGTACATAAAAATATTCATAATGATAGTAGGAGGCTTG
ATAGGGTTAAGAATAGTTTTTACTGTGCTTTCTATAGTGAATAGAGTTAGGCAGGGGTAC
TCACCATTATCGTTTCAGACCCTCCTCCCAACCCAGAGGGGACCAGACAGGCCCGGAGGA
ATCGAAGAAGAAGGTGGAGAGAGAGACAGAGACACATCCGGACAATTAGTGACTGGATTC
TTAGCAATCATCTGGGTCGACCTACGGAACCTGTTCCTCTTCCTCTACCACCGCTTGAGA
GACTTACTCTTGATTGCAACGAGGATTGTGGAACTTCTGGGACGCAGGGGGTGGGAAACC
CTCAAATATCTGTGGAATCTCCTGCTGTATTGGAGTCAGGAACTACAAAAAAGTGCTGTT
AGTTTGCTTAATGCTATAGCTATAGCAGTAGCTGAGGGGACAGACAGGATTATAGAAATA
TTACAAAGATTTTGTAGGGGTATCCTTCACATACCTACAAGAATAAGACAGGGCTTGGAA
GGAGCTTTGCTTTGA
>chrA01.Q2.491BA1
ATGAAAGCGAGGGAGACCATGAAGAATTGTCAAAGCTTGTGGAAATGGCAAGGCTTGTGG
AAATGGGGTATGATGCTCCTTGGAATGTTGATGATCTGTAGTGCTGCAGAACAATTGTGG
GTCACAGTCTATTATGGGGTACCTGTGTGGAAAGAAGCAACCACCACTCTATTTTGTGCA
TCAGATGCTAAAGCATATGATACAGAGGTACATAATGTTTGGGCCACACATGCCTGTGTA
CCCACAGACCCTAACCCACAAGAAGTAATATTGGTAAATGTGACAGAAAAATTTAATGCA
TGGAAAAATGACATGGTAGAACAGATGCATGAGGATATAATTAGTTTATGGGATCAAAGC
CTAAAGCCATGTGTCAAACTAACCCCACTTTGTGTTATTCTAAATTGCACTGATTTGAAG
AATACTACTAGGACCAATAATACCGCTACTAATTCCAACAAGACTATGGAAGAAGGAGAC
ATGAAAAACTGCTCTTTCAATGTCACCACAAACATAAGAAATAAATTGCAAAAAGAATAT
GCACTTTTCTATAAACTTGATATAGTACCAATAGATGGTGATAATAAAAGTTATGCTTTA
ATAAGTTGTAACACCTCAGTCATTACACAGGCCTGTCCAAAGGTATCCTTTGAACCAATT
CCCATACATTATTGTGCCCCGGCTGGTTTTGCGATTCTAAAGTGTAATGAAAAGAATTTC
AATGGAACAGGACCATGTACAAATGTCAGCACAGTACAATGTACACATGGAATTAAGCCA
GTAGTGTCAACTCAGTTGTTATTAAATGGCAGCCTAGCAGAAAAGGAGGTAGTAATTAGG
TCTGAAAATATCACAGACAATGCTAAAACCATAATAGTGCATCTGAATAAATCTGTAATA
ATTAATTGTGCAAGATACAATAACAACACAAGAAGAAGTATACATCTAGGACCAGGGAAA
GCATTTTATGCAACAGGGGATATAATAGGAGATATAAGAAAATCACATTGTAATGTTAGT
AAAGCAGATTGGATGAGAACTTTAAAAGATGTAGCTCAAAAATTAAGAGAAAAATTTGAG
AATGCTACAAAAATAGCCTTTAATAAATCCTCAGGAGGAGACCCAGAAATTGTAATGCAC
AGTTTTAATTGTGGAGGGGAATTTTTCTACTGTAATACAACAGAGCTGTTTAATGATACT
TGGCTGGGTAATAATACCTGGCTATCAAATTATACTGAGAATAATAATACTGCTAATATC
ACACTCCCATGCAGAATAAAACAAATTATAAACAGATGGCAGGAAGTAGGAAAAGCAATG
TATGCCCCTCCCATCAGTGGACTAATTAGATGCTCATCAAATATTACAGGGCTGCTCTTA
ACAAGAGATGGTGGTAATCATAACACTAGTAATGGCACCGAGACTTTCAGACCAGGAGGA
GGAGATATGAGGGATAATTGGAGAAGTGAATTATATAAATATAAAGTAGTAAAAATTGAG
CCATTAGGAGTAGCACCCACCAAGGCAAGGAGAAGAGTGGTGCAGAGAGAAAAAAGAGCA
GTGGGAGTAGGAGCTATGTTCCTTGGGTTCTTGGGAGCAGCAGGAAGCACTATGGGCGCA
GCATCAGTGATGCTGACGGTACAAGCCAGACAATTATTGTCTGGTATAGTGCAACAGCAA
AACAATTTGCTGAGGGCTATTGAGGCGCAACAGCATATGTTGCAACTCACAGTCTGGGGC
ATTAAGCAGCTCCAGGCAAGAGTCCTGGCTGTGGAAAGATACCTAAAGGATCAACAGCTC
CTAGGAATTTGGGGTTGCTCTGGAAAACTCATCTGCACCACTAATGTGCCTTGGAATGTT
ACTTGGAGTAATAAATCTCTAGATGACATTTGGAATAACATGACCTGGATGGAGTGGGAG
AGAGAAATTGACAATTACACAGGCCTAATATACTCCTTAATTGAAGAATCGCAGAACCAA
CAGGAAAAGAATGAACAAGAATTATTAGAATTGGATAAGTGGGCAAGTTTGTGGAATTGG
TTTGACATATCAAATTGGCTGTGGTACATAAAAATATTCATAATGATAGTAGGAGGCTTG
ATAGGGTTAAGAATAGTTTTTACTGTGCTTTCTATAGTGAATAGAGTTAGGCAGGGGTAC
TCACCATTATCGTTTCAGACCCTCCTCCCAACCCAGAGGGGACCAGACAGGCCCGGAGGA
ATCGAAGAAGAAGGTGGAGAGAGAGACAGAGACACATCCGGACAATTAGTGACTGGATTC
TTAGCAATCATCTGGGTCGACCTACGGAACCTGTTCCTCTTCCTCTACCACCGCTTGAGA
GACTTACTCTTGATTGCAACGAGGATTGTGGAACTTCTGGGACGCAGGGGGTGGGAAACC
CTCAAATATCTGTGGAATCTCCTGCTGTATTGGAGTCAGGAACTACAAAAAAGTGCTGTT
AGTTTGCTTAATGCTATAGCTATAGCAGTAGCTGAGGGGACAGACAGGATTATAGAAATA
TTACAAAGATTTTGTAGGGGTATCCTTCACATACCTACAAGAATAAGACAGGGCTTGGAA
GGAGCTTTGCTTTGA
>chrA01.Q2.491BA2
ATGAAAGCGAGGGAGACCATGAAGAATTGTCAAAGCTTGTGGAAATGGCAAGGCTTGTGG
AAATGGGGTATGATGCTCCTTGGAATGTTGATGATCTGTAGTGCTGCAGAACAATTGTGG
GTCACAGTCTATTATGGGGTACCTGTGTGGAAAGAAGCAACCACCACTCTATTTTGTGCA
TCAGATGCTAAAGCATATGATACAGAGGTACATAATGTTTGGGCCACACATGCCTGTGTA
CCCACAGACCCTAACCCACAAGAAGTAATATTGGTAAATGTGACAGAAAAATTTAATGCA
TGGAAAAATGACATGGTAGAACAGATGCATGAGGATATAATTAGTTTATGGGATCAAAGC
CTAAAGCCATGTGTCAAACTAACCCCACTTTGTGTTATTCTAAATTGCACTGATTTGAAG
AATACTACTAGGACCAATAATACCGCTACTAATTCCAACAAGACTATGGAAGAAGGAGAC
ATGAAAAACTGCTCTTTCAATGTCACCACAAACATAAGAAATAAATTGCAAAAAGAATAT
GCACTTTTCTATAAACTTGATATAGTACCAATAGATGGTGATAATAAAAGTTATGCTTTA
ATAAGTTGTAACACCTCAGTCATTACACAGGCCTGTCCAAAGGTATCCTTTGAACCAATT
CCCATACATTATTGTGCCCCGGCTGGTTTTGCGATTCTAAAGTGTAATGAAAAGAATTTC
AATGGAACAGGACCATGTACAAATGTCAGCACAGTACAATGTACACATGGAATTAAGCCA
GTAGTGTCAACTCAGTTGTTATTAAATGGCAGCCTAGCAGAAAAGGAGGTAGTAATTAGG
TCTGAAAATATCACAGACAATGCTAAAACCATAATAGTGCATCTGAATAAATCTGTAATA
ATTAATTGTGCAAGATACAATAACAACACAAGAAGAAGTATACATCTAGGACCAGGGAAA
GCATTTTATGCAACAGGGGATATAATAGGAGATATAAGAAAATCACATTGTAATGTTAGT
AAAGCAGATTGGATGAGAACTTTAAAAGATGTAGCTCAAAAATTAAGAGAAAAATTTGAG
AATGCTACAAAAATAGCCTTTAATAAATCCTCAGGAGGAGACCCAGAAATTGTAATGCAC
AGTTTTAATTGTGGAGGGGAATTTTTCTACTGTAATACAACAGAGCTGTTTAATGATACT
TGGCTGGGTAATAATACCTGGCTATCAAATTATACTGAGAATAATAATACTGCTAATATC
ACACTCCCATGCAGAATAAAACAAATTATAAACAGATGGCAGGAAGTAGGAAAAGCAATG
TATGCCCCTCCCATCAGTGGACTAATTAGATGCTCATCAAATATTACAGGGCTGCTCTTA
ACAAGAGATGGTGGTAATCATAACACTAGTAATGGCACCGAGACTTTCAGACCAGGAGGA
GGAGATATGAGGGATAATTGGAGAAGTGAATTATATAAATATAAAGTAGTAAAAATTGAG
CCATTAGGAGTAGCACCCACCAAGGCAAGGAGAAGAGTGGTGCAGAGAGAAAAAAGAGCA
GTGGGAGTAGGAGCTATGTTCCTTGGGTTCTTGGGAGCAGCAGGAAGCACTATGGGCGCA
GCATCAGTGATGCTGACGGTACAAGCCAGACAATTATTGTCTGGTATAGTGCAACAGCAA
AACAATTTGCTGAGGGCTATTGAGGCGCAACAGCATATGTTGCAACTCACAGTCTGGGGC
ATTAAGCAGCTCCAGGCAAGAGTCCTGGCTGTGGAAAGATACCTAAAGGATCAACAGCTC
CTAGGAATTTGGGGTTGCTCTGGAAAACTCATCTGCACCACTAATGTGCCTTGGAATGTT
ACTTGGAGTAATAAATCTCTAGATGACATTTGGAATAACATGACCTGGATGGAGTGGGAG
AGAGAAATTGACAATTACACAGGCCTAATATACTCCTTAATTGAAGAATCGCAGAACCAA
CAGGAAAAGAATGAACAAGAATTATTAGAATTGGATAAGTGGGCAAGTTTGTGGAATTGG
TTTGACATATCAAATTGGCTGTGGTACATAAAAATATTCATAATGATAGTAGGAGGCTTG
ATAGGGTTAAGAATAGTTTTTACTGTGCTTTCTATAGTGAATAGAGTTAGGCAGGGGTAC
TCACCATTATCGTTTCAGACCCTCCTCCCAACCCAGAGGGGACCAGACAGGCCCGGAGGA
ATCGAAGAAGAAGGTGGAGAGAGAGACAGAGACACATCCGGACAATTAGTGACTGGATTC
TTAGCAATCATCTGGGTCGACCTACGGAACCTGTTCCTCTTCCTCTACCACCGCTTGAGA
GACTTACTCTTGATTGCAACGAGGATTGTGGAACTTCTGGGACGCAGGGGGTGGGAAACC
CTCAAATATCTGTGGAATCTCCTGCTGTATTGGAGTCAGGAACTACAAAAAAGTGCTGTT
AGTTTGCTTAATGCTATAGCTATAGCAGTAGCTGAGGGGACAGACAGGATTATAGAAATA
TTACAAAGATTTTGTAGGGGTATCCTTCACATACCTACAAGAATAAGACAGGGCTTGGAA
GGAGCTTTGCTTTGA
>chrA01.Q2.492BB1
ATGAAAGCGAGGGAGACCATGAAGAATTGTCAAAGCTTGTGGAAATGGCAAGGCTTGTGG
AAATGGGGTATGATGCTCCTTGGAATGTTGATGATCTGTAGTGCTGCAGAACAATTGTGG
GTCACAGTCTATTATGGGGTACCTGTGTGGAAAGAAGCAACCACCACTCTATTTTGTGCA
TCAGATGCTAAAGCATATGATACAGAGGTACATAATGTTTGGGCCACACATGCCTGTGTA
CCCACAGACCCTAACCCACAAGAAGTAATATTGGTAAATGTGACAGAAAAATTTAATGCA
TGGAAAAATGACATGGTAGAACAGATGCATGAGGATATAATTAGTTTATGGGATCAAAGC
CTAAAGCCATGTGTCAAACTAACCCCACTTTGTGTTATTCTAAATTGCACTGATTTGAAG
AATACTACTAGGACCAATAATACCGCTACTAATTCCAACAAGACTATGGAAGAAGGAGAC
ATGAAAAACTGCTCTTTCAATGTCACCACAAACATAAGAAATAAATTGCAAAAAGAATAT
GCACTTTTCTATAAACTTGATATAGTACCAATAGATGGTGATAATAAAAGTTATGCTTTA
ATAAGTTGTAACACCTCAGTCATTACACAGGCCTGTCCAAAGGTATCCTTTGAACCAATT
CCCATACATTATTGTGCCCCGGCTGGTTTTGCGATTCTAAAGTGTAATGAAAAGAATTTC
AATGGAACAGGACCATGTACAAATGTCAGCACAGTACAATGTACACATGGAATTAAGCCA
GTAGTGTCAACTCAGTTGTTATTAAATGGCAGCCTAGCAGAAAAGGAGGTAGTAATTAGG
TCTGAAAATATCACAGACAATGCTAAAACCATAATAGTGCATCTGAATAAATCTGTAATA
ATTAATTGTGCAAGATACAATAACAACACAAGAAGAAGTATACATCTAGGACCAGGGAAA
GCATTTTATGCAACAGGGGATATAATAGGAGATATAAGAAAATCACATTGTAATGTTAGT
AAAGCAGATTGGATGAGAACTTTAAAAGATGTAGCTCAAAAATTAAGAGAAAAATTTGAG
AATGCTACAAAAATAGCCTTTAATAAATCCTCAGGAGGAGACCCAGAAATTGTAATGCAC
AGTTTTAATTGTGGAGGGGAATTTTTCTACTGTAATACAACAGAGCTGTTTAATGATACT
TGGCTGGGTAATAATACCTGGCTATCAAATTATACTGAGAATAATAATACTGCTAATATC
ACACTCCCATGCAGAATAAAACAAATTATAAACAGATGGCAGGAAGTAGGAAAAGCAATG
TATGCCCCTCCCATCAGTGGACTAATTAGATGCTCATCAAATATTACAGGGCTGCTCTTA
ACAAGAGATGGTGGTAATCATAACACTAGTAATGGCACCGAGACTTTCAGACCAGGAGGA
GGAGATATGAGGGATAATTGGAGAAGTGAATTATATAAATATAAAGTAGTAAAAATTGAG
CCATTAGGAGTAGCACCCACCAAGGCAAGGAGAAGAGTGGTGCAGAGAGAAAAAAGAGCA
GTGGGAGTAGGAGCTATGTTCCTTGGGTTCTTGGGAGCAGCAGGAAGCACTATGGGCGCA
GCATCAGTGATGCTGACGGTACAAGCCAGACAATTATTGTCTGGTATAGTGCAACAGCAA
AACAATTTGCTGAGGGCTATTGAGGCGCAACAGCATATGTTGCAACTCACAGTCTGGGGC
ATTAAGCAGCTCCAGGCAAGAGTCCTGGCTGTGGAAAGATACCTAAAGGATCAACAGCTC
CTAGGAATTTGGGGTTGCTCTGGAAAACTCATCTGCACCACTAATGTGCCTTGGAATGTT
ACTTGGAGTAATAAATCTCTAGATGACATTTGGAATAACATGACCTGGATGGAGTGGGAG
AGAGAAATTGACAATTACACAGGCCTAATATACTCCTTAATTGAAGAATCGCAGAACCAA
CAGGAAAAGAATGAACAAGAATTATTAGAATTGGATAAGTGGGCAAGTTTGTGGAATTGG
TTTGACATATCAAATTGGCTGTGGTACATAAAAATATTCATAATGATAGTAGGAGGCTTG
ATAGGGTTAAGAATAGTTTTTACTGTGCTTTCTATAGTGAATAGAGTTAGGCAGGGGTAC
TCACCATTATCGTTTCAGACCCTCCTCCCAACCCAGAGGGGACCAGACAGGCCCGGAGGA
ATCGAAGAAGAAGGTGGAGAGAGAGACAGAGACACATCCGGACAATTAGTGACTGGATTC
TTAGCAATCATCTGGGTCGACCTACGGAACCTGTTCCTCTTCCTCTACCACCGCTTGAGA
GACTTACTCTTGATTGCAACGAGGATTGTGGAACTTCTGGGACGCAGGGGGTGGGAAACC
CTCAAATATCTGTGGAATCTCCTGCTGTATTGGAGTCAGGAACTACAAAAAAGTGCTGTT
AGTTTGCTTAATGCTATAGCTATAGCAGTAGCTGAGGGGACAGACAGGATTATAGAAATA
TTACAAAGATTTTGTAGGGGTATCCTTCACATACCTACAAGAATAAGACAGGGCTTGGAA
GGAGCTTTGCTTTGA
>chrA01.Q2.492BB2
ATGAAAGCGAGGGAGACCATGAAGAATTGTCAAAGCTTGTGGAAATGGCAAGGCTTGTGG
AAATGGGGTATGATGCTCCTTGGAATGTTGATGATCTGTAGTGCTGCAGAACAATTGTGG
GTCACAGTCTATTATGGGGTACCTGTGTGGAAAGAAGCAACCACCACTCTATTTTGTGCA
TCAGATGCTAAAGCATATGATACAGAGGTACATAATGTTTGGGCCACACATGCCTGTGTA
CCCACAGACCCTAACCCACAAGAAGTAATATTGGTAAATGTGACAGAAAAATTTAATGCA
TGGAAAAATGACATGGTAGAACAGATGCATGAGGATATAATTAGTTTATGGGATCAAAGC
CTAAAGCCATGTGTCAAACTAACCCCACTTTGTGTTATTCTAAATTGCACTGATTTGAAG
AATACTACTAGGACCAATAATACCGCTACTAATTCCAACAAGACTATGGAAGAAGGAGAC
ATGAAAAACTGCTCTTTCAATGTCACCACAAACATAAGAAATAAATTGCAAAAAGAATAT
GCACTTTTCTATAAACTTGATATAGTACCAATAGATGGTGATAATAAAAGTTATGCTTTA
ATAAGTTGTAACACCTCAGTCATTACACAGGCCTGTCCAAAGGTATCCTTTGAACCAATT
CCCATACATTATTGTGCCCCGGCTGGTTTTGCGATTCTAAAGTGTAATGAAAAGAATTTC
AATGGAACAGGACCATGTACAAATGTCAGCACAGTACAATGTACACATGGAATTAAGCCA
GTAGTGTCAACTCAGTTGTTATTAAATGGCAGCCTAGCAGAAAAGGAGGTAGTAATTAGG
TCTGAAAATATCACAGACAATGCTAAAACCATAATAGTGCATCTGAATAAATCTGTAATA
ATTAATTGTGCAAGATACAATAACAACACAAGAAGAAGTATACATCTAGGACCAGGGAAA
GCATTTTATGCAACAGGGGATATAATAGGAGATATAAGAAAATCACATTGTAATGTTAGT
AAAGCAGATTGGATGAGAACTTTAAAAGATGTAGCTCAAAAATTAAGAGAAAAATTTGAG
AATGCTACAAAAATAGCCTTTAATAAATCCTCAGGAGGAGACCCAGAAATTGTAATGCAC
AGTTTTAATTGTGGAGGGGAATTTTTCTACTGTAATACAACAGAGCTGTTTAATGATACT
TGGCTGGGTAATAATACCTGGCTATCAAATTATACTGAGAATAATAATACTGCTAATATC
ACACTCCCATGCAGAATAAAACAAATTATAAACAGATGGCAGGAAGTAGGAAAAGCAATG
TATGCCCCTCCCATCAGTGGACTAATTAGATGCTCATCAAATATTACAGGGCTGCTCTTA
ACAAGAGATGGTGGTAATCATAACACTAGTAATGGCACCGAGACTTTCAGACCAGGAGGA
GGAGATATGAGGGATAATTGGAGAAGTGAATTATATAAATATAAAGTAGTAAAAATTGAG
CCATTAGGAGTAGCACCCACCAAGGCAAGGAGAAGAGTGGTGCAGAGAGAAAAAAGAGCA
GTGGGAGTAGGAGCTATGTTCCTTGGGTTCTTGGGAGCAGCAGGAAGCACTATGGGCGCA
GCATCAGTGATGCTGACGGTACAAGCCAGACAATTATTGTCTGGTATAGTGCAACAGCAA
AACAATTTGCTGAGGGCTATTGAGGCGCAACAGCATATGTTGCAACTCACAGTCTGGGGC
ATTAAGCAGCTCCAGGCAAGAGTCCTGGCTGTGGAAAGATACCTAAAGGATCAACAGCTC
CTAGGAATTTGGGGTTGCTCTGGAAAACTCATCTGCACCACTAATGTGCCTTGGAATGTT
ACTTGGAGTAATAAATCTCTAGATGACATTTGGAATAACATGACCTGGATGGAGTGGGAG
AGAGAAATTGACAATTACACAGGCCTAATATACTCCTTAATTGAAGAATCGCAGAACCAA
CAGGAAAAGAATGAACAAGAATTATTAGAATTGGATAAGTGGGCAAGTTTGTGGAATTGG
TTTGACATATCAAATTGGCTGTGGTACATAAAAATATTCATAATGATAGTAGGAGGCTTG
ATAGGGTTAAGAATAGTTTTTACTGTGCTTTCTATAGTGAATAGAGTTAGGCAGGGGTAC
TCACCATTATCGTTTCAGACCCTCCTCCCAACCCAGAGGGGACCAGACAGGCCCGGAGGA
ATCGAAGAAGAAGGTGGAGAGAGAGACAGAGACACATCCGGACAATTAGTGACTGGATTC
TTAGCAATCATCTGGGTCGACCTACGGAACCTGTTCCTCTTCCTCTACCACCGCTTGAGA
GACTTACTCTTGATTGCAACGAGGATTGTGGAACTTCTGGGACGCAGGGGGTGGGAAACC
CTCAAATATCTGTGGAATCTCCTGCTGTATTGGAGTCAGGAACTACAAAAAAGTGCTGTT
AGTTTGCTTAATGCTATAGCTATAGCAGTAGCTGAGGGGACAGACAGGATTATAGAAATA
TTACAAAGATTTTGTAGGGGTATCCTTCACATACCTACAAGAATAAGACAGGGCTTGGAA
GGAGCTTTGCTTTGA
>chrA01.Q2.49M29C1
ATGAAAGCGAGGGAGACCATGAAGAATTGTCAAAGCTTGTGGAAATGGCAAGGCTTGTGG
AAATGGGGTATGATGCTCCTTGGAATGTTGATGATCTGTAGTGCTGCAGAACAATTGTGG
GTCACAGTCTATTATGGGGTACCTGTGTGGAAAGAAGCAACCACCACTCTATTTTGTGCA
TCAGATGCTAAAGCATATGATACAGAGGTACATAATGTTTGGGCCACACATGCCTGTGTA
CCCACAGACCCTAACCCACAAGAAGTAATATTGGTAAATGTGACAGAAAAATTTAATGCA
TGGAAAAATGACATGGTAGAACAGATGCATGAGGATATAATTAGTTTATGGGATCAAAGC
CTAAAGCCATGTGTCAAACTAACCCCACTTTGTGTTATTCTAAATTGCACTGATTTGAAG
AATACTACTAGGACCAATAATACCGCTACTAATTCCAACAAGACTATGGAAGAAGGAGAC
ATGAAAAACTGCTCTTTCAATGTCACCACAAACATAAGAAATAAATTGCAAAAAGAATAT
GCACTTTTCTATAAACTTGATATAGTACCAATAGATGGTGATAATAAAAGTTATGCTTTA
ATAAGTTGTAACACCTCAGTCATTACACAGGCCTGTCCAAAGGTATCCTTTGAACCAATT
CCCATACATTATTGTGCCCCGGCTGGTTTTGCGATTCTAAAGTGTAATGAAAAGAATTTC
AATGGAACAGGACCATGTACAAATGTCAGCACAGTACAATGTACACATGGAATTAAGCCA
GTAGTGTCAACTCAGTTGTTATTAAATGGCAGCCTAGCAGAAAAGGAGGTAGTAATTAGG
TCTGAAAATATCACAGACAATGCTAAAACCATAATAGTGCATCTGAATAAATCTGTAATA
ATTAATTGTGCAAGATACAATAACAACACAAGAAGAAGTATACATCTAGGACCAGGGAAA
GCATTTTATGCAACAGGGGATATAATAGGAGATATAAGAAAATCACATTGTAATGTTAGT
AAAGCAGATTGGATGAGAACTTTAAAAGATGTAGCTCAAAAATTAAGAGAAAAATTTGAG
AATGCTACAAAAATAGCCTTTAATAAATCCTCAGGAGGAGACCCAGAAATTGTAATGCAC
AGTTTTAATTGTGGAGGGGAATTTTTCTACTGTAATACAACAGAGCTGTTTAATGATACT
TGGCTGGGTAATAATACCTGGCTATCAAATTATACTGAGAATAATAATACTGCTAATATC
ACACTCCCATGCAGAATAAAACAAATTATAAACAGATGGCAGGAAGTAGGAAAAGCAATG
TATGCCCCTCCCATCAGTGGACTAATTAGATGCTCATCAAATATTACAGGGCTGCTCTTA
ACAAGAGATGGTGGTAATCATAACACTAGTAATGGCACCGAGACTTTCAGACCAGGAGGA
GGAGATATGAGGGATAATTGGAGAAGTGAATTATATAAATATAAAGTAGTAAAAATTGAG
CCATTAGGAGTAGCACCCACCAAGGCAAGGAGAAGAGTGGTGCAGAGAGAAAAAAGAGCA
GTGGGAGTAGGAGCTATGTTCCTTGGGTTCTTGGGAGCAGCAGGAAGCACTATGGGCGCA
GCATCAGTGATGCTGACGGTACAAGCCAGACAATTATTGTCTGGTATAGTGCAACAGCAA
AACAATTTGCTGAGGGCTATTGAGGCGCAACAGCATATGTTGCAACTCACAGTCTGGGGC
ATTAAGCAGCTCCAGGCAAGAGTCCTGGCTGTGGAAAGATACCTAAAGGATCAACAGCTC
CTAGGAATTTGGGGTTGCTCTGGAAAACTCATCTGCACCACTAATGTGCCTTGGAATGTT
ACTTGGAGTAATAAATCTCTAGATGACATTTGGAATAACATGACCTGGATGGAGTGGGAG
AGAGAAATTGACAATTACACAGGCCTAATATACTCCTTAATTGAAGAATCGCAGAACCAA
CAGGAAAAGAATGAACAAGAATTATTAGAATTGGATAAGTGGGCAAGTTTGTGGAATTGG
TTTGACATATCAAATTGGCTGTGGTACATAAAAATATTCATAATGATAGTAGGAGGCTTG
ATAGGGTTAAGAATAGTTTTTACTGTGCTTTCTATAGTGAATAGAGTTAGGCAGGGGTAC
TCACCATTATCGTTTCAGACCCTCCTCCCAACCCAGAGGGGACCAGACAGGCCCGGAGGA
ATCGAAGAAGAAGGTGGAGAGAGAGACAGAGACACATCCGGACAATTAGTGACTGGATTC
TTAGCAATCATCTGGGTCGACCTACGGAACCTGTTCCTCTTCCTCTACCACCGCTTGAGA
GACTTACTCTTGATTGCAACGAGGATTGTGGAACTTCTGGGACGCAGGGGGTGGGAAACC
CTCAAATATCTGTGGAATCTCCTGCTGTATTGGAGTCAGGAACTACAAAAAAGTGCTGTT
AGTTTGCTTAATGCTATAGCTATAGCAGTAGCTGAGGGGACAGACAGGATTATAGAAATA
TTACAAAGATTTTGTAGGGGTATCCTTCACATACCTACAAGAATAAGACAGGGCTTGGAA
GGAGCTTTGCTTTGA
>chrA01.CD4T.C2.26F12
ATGAAAGCGAGGGAGACCATGAAGAATTGTCAAAGCTTGTGGAAATGGCAAGGCTTGTGG
AAATGGGGTATGATGCTCCTTGGAATGTTGATGATCTGTAGTGCTGCAGAACAATTGTGG
GTCACAGTCTATTATGGGGTACCTGTGTGGAAAGAAGCAACCACCACTCTATTTTGTGCA
TCAGATGCTAAAGCATATGATACAGAGGTACATAATGTTTGGGCCACACATGCCTGTGTA
CCCACAGACCCTAACCCACAAGAAGTAATATTGGTAAATGTGACAGAAAAATTTAATGCA
TGGAAAAATGACATGGTAGAACAGATGCATGAGGATATAATTAGTTTATGGGATCAAAGC
CTAAAGCCATGTGTCAAACTAACCCCACTTTGTGTTATTCTAAATTGCACTGATTTGAAG
AATACTACTAGGACCAATAATACCGCTACTAATTCCAACAAGACTATGGAAGAAGGAGAC
ATGAAAAACTGCTCTTTCAATGTCACCACAAACATAAGAAATAAATTGCAAAAAGAATAT
GCACTTTTCTATAAACTTGATATAGTACCAATAGATGGTGATAATAAAAGTTATGCTTTA
ATAAGTTGTAACACCTCAGTCATTACACAGGCCTGTCCAAAGGTATCCTTTGAACCAATT
CCCATACATTATTGTGCCCCGGCTGGTTTTGCGATTCTAAAGTGTAATGAAAAGAATTTC
AATGGAACAGGACCATGTACAAATGTCAGCACAGTACAATGTACACATGGAATTAAGCCA
GTAGTGTCAACTCAGTTGTTATTAAATGGCAGCCTAGCAGAAAAGGAGGTAGTAATTAGG
TCTGAAAATATCACAGACAATGCTAAAACCATAATAGTGCATCTGAATAAATCTGTAATA
ATTAATTGTGCAAGATACAATAACAACACAAGAAGAAGTATACATCTAGGACCAGGGAAA
GCATTTTATGCAACAGGGGATATAATAGGAGATATAAGAAAATCACATTGTAATGTTAGT
AAAGCAGATTGGATGAGAACTTTAAAAGATGTAGCTCAAAAATTAAGAGAAAAATTTGAG
AATGCTACAAAAATAGCCTTTAATAAATCCTCAGGAGGAGACCCAGAAATTGTAATGCAC
AGTTTTAATTGTGGAGGGGAATTTTTCTACTGTAATACAACAGAGCTGTTTAATGATACT
TGGCTGGGTAATAATACCTGGCTATCAAATTATACTGAGAATAATAATACTGCTAATATC
ACACTCCCATGCAGAATAAAACAAATTATAAACAGATGGCAGGAAGTAGGAAAAGCAATG
TATGCCCCTCCCATCAGTGGACTAATTAGATGCTCATCAAATATTACAGGGCTGCTCTTA
ACAAGAGATGGTGGTAATCATAACACTAGTAATGGCACCGAGACTTTCAGACCAGGAGGA
GGAGATATGAGGGATAATTGGAGAAGTGAATTATATAAATATAAAGTAGTAAAAATTGAG
CCATTAGGAGTAGCACCCACCAAGGCAAGGAGAAGAGTGGTGCAGAGAGAAAAAAGAGCA
GTGGGAGTAGGAGCTATGTTCCTTGGGTTCTTGGGAGCAGCAGGAAGCACTATGGGCGCA
GCATCAGTGATGCTGACGGTACAAGCCAGACAATTATTGTCTGGTATAGTGCAACAGCAA
AACAATTTGCTGAGGGCTATTGAGGCGCAACAGCATATGTTGCAACTCACAGTCTGGGGC
ATTAAGCAGCTCCAGGCAAGAGTCCTGGCTGTGGAAAGATACCTAAAGGATCAACAGCTC
CTAGGAATTTGGGGTTGCTCTGGAAAACTCATCTGCACCACTAATGTGCCTTGGAATGTT
ACTTGGAGTAATAAATCTCTAGATGACATTTGGAATAACATGACCTGGATGGAGTGGGAG
AGAGAAATTGACAATTACACAGGCCTAATATACTCCTTAATTGAAGAATCGCAGAACCAA
CAGGAAAAGAATGAACAAGAATTATTAGAATTGGATAAGTGGGCAAGTTTGTGGAATTGG
TTTGACATATCAAATTGGCTGTGGTACATAAAAATATTCATAATGATAGTAGGAGGCTTG
ATAGGGTTAAGAATAGTTTTTACTGTGCTTTCTATAGTGAATAGAGTTAGGCAGGGGTAC
TCACCATTATCGTTTCAGACCCTCCTCCCAACCCAGAGGGGACCAGACAGGCCCGGAGGA
ATCGAAGAAGAAGGTGGAGAGAGAGACAGAGACACATCCGGACAATTAGTGACTGGATTC
TTAGCAATCATCTGGGTCGACCTACGGAACCTGTTCCTCTTCCTCTACCACCGCTTGAGA
GACTTACTCTTGATTGCAACGAGGATTGTGGAACTTCTGGGACGCAGGGGGTGGGAAACC
CTCAAATATCTGTGGAATCTCCTGCTGTATTGGAGTCAGGAACTACAAAAAAGTGCTGTT
AGTTTGCTTAATGCTATAGCTATAGCAGTAGCTGAGGGGACAGACAGGATTATAGAAATA
TTACAAAGATTTTGTAGGGGTATCCTTCACATACCTACAAGAATAAGACAGGGCTTGGAA
GGAGCTTTGCTTTGA
>chrA01.Q1.13M27B6
ATGAAAGCGAGGGAGACCATGAAGAATTGTCAAAGCTTGTGGAAATGGCAAGGCTTGTGG
AAATGGGGTATGATGCTCCTTGGAATGTTGATGATCTGTAGTGCTGCAGAACAATTGTGG
GTCACAGTCTATTATGGGGTACCTGTGTGGAAAGAAGCAACCACCACTCTATTTTGTGCA
TCAGATGCTAAAGCATATGATACAGAGGTACATAATGTTTGGGCCACACATGCCTGTGTA
CCCACAGACCCTAACCCACAAGAAGTAATATTGGTAAATGTGACAGAAAAATTTAATGCA
TGGAAAAATGACATGGTAGAACAGATGCATGAGGATATAATTAGTTTATGGGATCAAAGC
CTAAAGCCATGTGTCAAACTAACCCCACTTTGTGTTATTCTAAATTGCACTGATTTGAAG
AATACTACTAGGACCAATAATACCGCTACTAATTCCAACAAGACTATGGAAGAAGGAGAC
ATGAAAAACTGCTCTTTCAATGTCACCACAAACATAAGAAATAAATTGCAAAAAGAATAT
GCACTTTTCTATAAACTTGATATAGTACCAATAGATGGTGATAATAAAAGTTATGCTTTA
ATAAGTTGTAACACCTCAGTCATTACACAGGCCTGTCCAAAGGTATCCTTTGAACCAATT
CCCATACATTATTGTGCCCCGGCTGGTTTTGCGATTCTAAAGTGTAATGAAAAGAATTTC
AATGGAACAGGACCATGTACAAATGTCAGCACAGTACAATGTACACATGGAATTAAGCCA
GTAGTGTCAACTCAGTTGTTATTAAATGGCAGCCTAGCAGAAAAGGAGGTAGTAATTAGG
TCTGAAAATATCACAGACAATGCTAAAACCATAATAGTGCATCTGAATAAATCTGTAATA
ATTAATTGTGCAAGATACAATAACAACACAAGAAGAAGTATACATCTAGGACCAGGGAAA
GCATTTTATGCAACAGGGGATATAATAGGAGATATAAGAAAATCACATTGTAATGTTAGT
AAAGCAGATTGGATGAGAACTTTAAAAGATGTAGCTCAAAAATTAAGAGAAAAATTTGAG
AATGCTACAAAAATAGCCTTTAATAAATCCTCAGGAGGAGACCCAGAAATTGTAATGCAC
AGTTTTAATTGTGGAGGGGAATTTTTCTACTGTAATACAACAGAGCTGTTTAATGATACT
TGGCTGGGTAATAATACCTGGCTATCAAATTATACTGAGAATAATAATACTGCTAATATC
ACACTCCCATGCAGAATAAAACAAATTATAAACAGATGGCAGGAAGTAGGAAAAGCAATG
TATGCCCCTCCCATCAGTGGACTAATTAGATGCTCATCAAATATTACAGGGCTGCTCTTA
ACAAGAGATGGTGGTAATCATAACACTAGTAATGGCACCGAGACTTTCAGACCAGGAGGA
GGAGATATGAGGGATAATTGGAGAAGTGAATTATATAAATATAAAGTAGTAAAAATTGAG
CCATTAGGAGTAGCACCCACCAAGGCAAGGAGAAGAGTGGTGCAGAGAGAAAAAAGAGCA
GTGGGAGTAGGAGCTATGTTCCTTGGGTTCTTGGGAGCAGCAGGAAGCACTATGGGCGCA
GCATCAGTGATGCTGACGGTACAAGCCAGACAATTATTGTCTGGTATAGTGCAACAGCAA
AACAATTTGCTGAGGGCTATTGAGGCGCAACAGCATATGTTGCAACTCACAGTCTGGGGC
ATTAAGCAGCTCCAGGCAAGAGTCCTGGCTGTGGAAAGATACCTAAAGGATCAACAGCTC
CTAGGAATTTGGGGTTGCTCTGGAAAACTCATCTGCACCACTAATGTGCCTTGGAATGTT
ACTTGGAGTAATAAATCTCTAGATGACATTTGGAATAACATGACCTGGATGGAGTGGGAG
AGAGAAATTGACAATTACACAGGCCTAATATACTCCTTAATTGAAGAATCGCAGAACCAA
CAGGAAAAGAATGAACAAGAATTATTAGAATTGGATAAGTGGGCAAGTTTGTGGAATTGG
TTTGACATATCAAATTGGCTGTGGTACATAAAAATATTCATAATGATAGTAGGAGGCTTG
ATAGGGTTAAGAATAGTTTTTACTGTGCTTTCTATAGTGAATAGAGTTAGGCAGGGGTAC
TCACCATTATCGTTTCAGACCCTCCTCCCAACCCAGAGGGGACCAGACAGGCCCGGAGGA
ATCGAAGAAGAAGGTGGAGAGAGAGACAGAGACACATCCGGACAATTAGTGACTGGATTC
TTAGCAATCATCTGGGTCGACCTACGGAACCTGTTCCTCTTCCTCTACCACCGCTTGAGA
GACTTACTCTTGATTGCAACGAGGATTGTGGAACTTCTGGGACGCAGGGGGTGGGAAACC
CTCAAATATCTGTGGAATCTCCTGCTGTATTGGAGTCAGGAACTACAAAAAAGTGCTGTT
AGTTTGCTTAATGCTATAGCTATAGCAGTAGCTGAGGGGACAGACAGGATTATAGAAATA
TTACAAAGATTTTGTAGGGGTATCCTTCACATACCTACAAGAATAAGACAGGGCTTGGAA
GGAGCTTTGCTTTGA
>chrA01.CD4T.C1.15G8
ATGAAAGCGAGGGAGACCAGGAAGAATTGTCAAAGCTTGTGGAAAGGTCAAAGCTTGTGG
AAATGGGGTACGATGCTCCTTGGAATGTTGATGATCTGTAGTGCTGCAGAACAATTGTGG
GTCACAGTCTATTATGGGGTACCTGTGTGGAAAGAAGCAACCACCACTCTATTTTGTGCA
TCAGATGCTAAAGCATATGATACAGAGGTGCATAATGTTTGGGCCACACATGCCTGTGTA
CCCACAGACCCTAACCCACAAGAAGTAGTATTGGTAAATGTGACAGAAAAGTTTAATGCA
TGGAAAAATGACATGGTAGAACAGATGCATGAGGATATAATTAGTTTATGGGATCAAAGC
CTAAAGCCATGTGTCAAATTAACCCCACTTTGTGTTGCTCTAAATTGCACTGATTTGAAG
AATACTACTAGTATCAATGCTCTAAATTGCACTGATTTGAAGAATACTACTAGTATCAAT
GCTACTAGGCTCAACAATACTATGGAAGAAGGRGACATGAAAAACTGCTCTTTCAATGTC
ACCACAAGCATAAGAAATAAATTGCAAAAAGAATATGCACTCTTCTATAAACTTGATATA
GTACCAATAGATGGTGATAATGAAAGCTATGCTTTAATAAGTTGCAACACCTCAGTCATT
ACACAGGCCTGTCCAAAGGTATCCTTTGAACCAATTCCCATACATTATTGTGCCCCGGCT
GGTTTTGCGATCCTAAAGTGTAATGAAAAGAATTTCAATGGAACAGGACCATGTACAAAT
GTCAGCACAGTACAATGTACACATGGAATTAAGCCAGTAGTGTCAACTCAGTTGTTATTA
AATGGTAGCCTAGCAGAAAAGGAGGTAGTAATTAGGTCTGAAAATATCACAGACAATGCT
AAAACCATAATAGTGCATCTGAATAAATCTGTAATAATTAATTGTACAAGATACAATAAC
AACACAAGAAGAAGTATACATATAGGACCAGGGAAAGCATTTTATGCAACAGGGGATATA
ATAGGAGATATAAGAAAATCACATTGTAATGTTAGTAAAGCAGATTGGATGAGAACTTTA
AACGATGTAGCTCAAAAATTAAGAGAAAAATTTGAGAATAATACAAAAATAGCCTTTAAT
AAATCCTCAGGAGGAGACCCAGAAATTGTAATGCACAGTTTTAATTGTGGAGGGGAATTT
TTCTACTGTAATACAACAGAGCTGTTTAATGATACGTGGCTGGATAATAATACTTGGCTA
TCAAATTATACTGAGAGTAATAATGATACTACTATCGTACTCCCATGCAGAATAAAACAA
ATTATAAACAGATGGCAGGAAGTAGGAAAAGCAATGTATGCCCCTCCCATCAGTGGACTA
ATTAGATGCTCATCAAATATTACAGGGCTGCTCTTAACAAGAGATGGTGGTAATCATAAC
ACTAGTAATAACACCGAGACTTTCAGACCAGGAGGAGGAGATATGAGGGATAATTGGAGA
AGTGAATTATATAAATATAAAGTAGTAAAAATTGAGCCATTAGGAGTAGCACCCACCAAG
GCAAGGAGAAGAGTGGTGCAGAGAGAAAAAAGAGCAGTGGGAGTAGGAGCTATGTTCCTT
GGGTTCTTGGGAGCAGCAGGAAGCACTATGGGCGCAGCATCAGTGATGCTGACGGTACAA
GCCAGACAATTATTGTCTGGTATAGTGCAACAGCAAAACAATTTGCTGAGGGCTATTGAG
GCGCAACAGCATATGTTGCAACTCACAGTCTGGGGCATTAAGCAGCTCCAGGCAAGAGTC
CTGGCTGTGGAAAGATACCTAAAGGATCAACAACTCCTAGGAATTTGGGGTTGCTCTGGA
AAACTCATCTGCACCACTAATGTGCCTTGGAATGTTACTTGGAGTAATAAATCTCTAGAT
GACATTTGGAATAACATGACCTGGATGGAGTGGGAGAGAGAAATTGACAATTACACAGAC
CTAATATACTCCTTAATTGAAGAATCGCAGAACYAACAGGAAAAGAATGAACAAGAATTA
TTGGCATTGGATAAGTGGGCAAGTTTGTGGAATTGGTTTAACATATCACATTGGCTGTGG
TACATAAAAATATTCATAATGATAGTAGGAGGCTTGATAGGGTTAAGAATAGTTTTTACT
GTGCTTTCTATAGTGAATAGAGTTAGGCAGGGGTACTCACCATTATCGTTTCAGACCCTC
CTCCCAACCCAGAGGGGACCAGACAGGCCCGGAGGAATCGAAGAAGAAGGTGGAGAGAGA
GACAGAGACACATCCGGACAATTAGTGACTGGATTCTTAGCAATCATCTGGGTCGATCTA
CGGAACCTGTTCCTCTTCCTCTACCACCGCTTGAGAGACTTACTCTTGATTGCAACGAGG
ATTGTGGAACTTCTGGGACGCAGGGGGTGGGAAACCCTCAAATATCTGTGGAATCTCCTG
CTGTATTGGAGTCAGGAACTACAGAAAAGTGCTGTTAGTTTGCTTAATGCTATAGCTATA
GCAGTAGCTGAGGGGACAGACAGGATTATAGAAATATTACAAAGATTTTATAGGGGTATC
CTTCACATACCTACAAGAATAAGACAGGGCTTGGAAGGAGCTTTGCTTTGA
>chrA01.CD4T.C1.15G9
ATGAAAGCGAGGGAGACCAGGAAGAATTGTCAAAGCTTGTGGAAATGGCAAGGCTTGTGG
AAATGGGGTACGATGCTCCTTGGAATGTTGATGATCTGTAGTGCTGCAGAACAATTGTGG
GTCACAGTCTATTATGGGGTACCTGTGTGGAAAGAAGCAACCACTACTCTATTTTGTGCA
TCAGATGCTAGAGCATATGATACAGAGGTACATAACGTTTGGGCCACACATGCCTGTGTA
CCCACAGACCCTAACCCACAAGAAGTAGTATTGGAAAATGTGACAGAAGATTTTGATGCA
TGGAAAAATGACATGGTAGAACAGATGCATGAGGATATAATTAGTTTATGGGACCAAAGC
CTAAAGCCATGTGTCAAGTTAACCCCACTTTGTGTTATGCTAAATTGTACTGATTTGAAG
AATACTACTAGTGCCAATGCTACTAGTACAAATACTAATACTACTAGTCCCAACAATACT
RTGGAAGATGGAGACATGAAAAACTGCTCTTTCAATGTCACCACAAACATAAAAAATAAA
TTGCAAAAAGAATATGCACTTTTCTATAAACTTGATTTAGTACCAATAGATGGTGATAAT
AAAAGCTATGCTTTAATAAGTTGTAACACCTCAGTCATTACACAGGCCTGTCCAAAGGTA
TCCTTTGAACCAATTCCCATACATTATTGTGCCCCGGCTGGTTTTGCGATTCTAAAGTGT
AATGAGGAGAATTTCAATGGAACAGGACCATGTAAAAATGTCAGCACAGTACAATGTACA
CATGGAATTAAGCCAGTAGTGTCAACTCAGCTGTTACTAAATGGCAGCCTAGCAGAAAAG
GAGGTAGTAATTAGGTCTGAAAATATCTCAGACAATGCTAAAACCATAATAGTGCATCTG
AATAAATCTGTAATAATTAATTGTACAAGACACAATAACAACACAAGAAGAAGTCTACAT
CTAGGACCAGGGAAAGCATTTTATGCAACAGGGGATATAATAGGAGATATAAGACAATCA
CATTGTAATGTTAGTAAAGCAGATTGGATGAGAACTTTAAAAGATGTAGCTCAAAAATTA
AGTGAAAAATTTGGGAATAAGACAAAAATAGCCTTTAATAAATCCTCAGGAGGAGACCCA
GAAATTGTAATGCACAGTTTTAATTGTGGAGGGGAATTTTTCTACTGTAATACAACAAAG
CTGTTTAATGATACTTGGACGAGTAATAATACTTGGCTGTCAAATTATACTGAGAATAAT
AATGATACTATCACACTCCCATGCAGAATAAAACAAATTATAAACAGATGGCAGGAAGTA
GGAAAAGCAATGTATGCCCCTCCCATCAGTGGACTAATTAGATGCTCATCAAATATTACA
GGGCTGCTCTTAACAAGAGATGGTGGTAATCATAACACTAGTAATGACACCGAGACTTTC
AGACCTGGAGGAGGAGATATGAGGGATAATTGGAGAAGTGAATTATATAAATATAAAGTA
GTAAAAATTGAGCCATTAGGAGTAGCACCCACCAAGGCAAGGAGAAGAGTGGTGCAGAGA
GAAAAAAGAGCAGTGGGAGTAGGAGCTATGTTCCTTGGGTTCTTGGGAGCAGCAGGAAGC
ACTATGGGCGCAGCATCAGTGATGCTGACGGTACAAGCCAGACAATTATTGTCTGGTATA
GTGCAACAGCAAAACAATTTGCTGAGGGCTATTGAGGCGCAACAGCATATGTTGCAACTC
ACAGTCTGGGGCATTAAGCAGCTCCAGGCAAGAGTCCTGGCTGTGGAAAGATACCTAAAG
GATCAACAGCTCCTAGGAATTTGGGGTTGCTCTGGAAAACTCATCTGCACCACTAATGTG
CCTTGGAATGTTACTTGGAGTAATAAATCTCTAGATCACATTTGGAAGAACATGACCTGG
ATGGAGTGGGAGAGAGAAATTGACAATTACACAGACCTAATATACTCCTTAATTGAAAAA
TCGCAGAACCAACAGGAAAAGAATGAACAAGAATTATTGGAATTGGATAAGTGGGCAAGT
TTGTGGAATTGGTTTGACATATCAAATTGGCTGTGGTACATAAAAATATTCATAATGATA
GTAGGAGGCTTGATAGGGTTAAGAATAGTTTTTACTGTGCTTTCTATAGTGAATAGAGTT
AGGCAGGGGTACTCACCATTATCGTTTCAGACCCTCCTCCCAACCCAGAGGGAACCAGAC
AGGCCCGGAGGAATCGAAGAAGAAGGTGGAGAGAGAGACAGAGACACATCCGGACAATTA
GTGACTGGATTCTTAGCAATCATCTGGGTCGACCTACGGAACCTGTTCCTCTTCCTCTAC
CACCGCTTGAGAGACTTACTCTTGATTGCAACGAGGATTGTGGAACTTCTGGGACGCAGG
GGGTGGGAAACCCTCAAATATCTGTGGAATCTCCTGCTGTATTGGAGTCAGGAACTACAG
AAAAGTGCTGTTAGTTTGCTTAATGCTATAGCTATAGCAGTAGCTGAGGGGACAGACAGG
ATTATAGAAATATTACAAAGATTTGGTAGGGGTATCCTTCACATACCTACAAGAATAAGA
CAGGGCTTGGAAGGAGCTTTGCTTTGA
>chrA01.CD4T.C1.16A2
ATGAAAGCGAGGGAGACCAGGAAGAATTGTCAAAGCTTGTGGAAAGGGCAAAGCTTGTGG
AGATGGGGTATGATGCTCCTTGGAATGTTGATGATCTGTAGTGCTGCAGAACAATTGTGG
GTCACAGTTTATTATGGGGTACCTGTGTGGAAAGAAGCAACCACCACTCTATTTTGTGCA
TCAGATGCTAAAGCATATGATACAGAGGTACATAATGTTTGGGCCACACATGCCTGTGTA
CCCACAGACCCTAACCCACAAGAAGTAGTATTGGAAAATGTGACAGAACAGTTTAATGCA
TGGAAAAATGACATGGTAGAACAGATGCATGAGGATATAATTAGTTTATGGGATCAAAGC
CTAAAGCCATGTGTCAAATTAACCCCACTTTGTGTTACTCTAAATTGCACTAATTTGAAG
AATACTACTAGTACCAATGCTACTAGTCCCAATAATACTATGGAAGAAGGAGACATGAAA
AACTGCTCTTTCAATGTCACCACAAGCATAAGAAATAAATTGCAAAAAGAATATGCACTT
TTCTATAAACTTGATATAGTACCAATAGATGGTGATAATGAAAGCTATGCTTTAATAAGT
TGTAACACCTCAGTCATTACACAGGCCTGTCCAAAGGTATCCTTTGAACCAATTCCCATA
CATTATTGTGCCCCGGCTGGTTTTGCGATTCTAAAGTGTAATGAAAAGAATTTCAATGGG
AAAGGACCATGTACAAATGTCAGCACAGTACAATGTACACATGGAATTAAGCCAGTAGTG
TCAACTCAGTTGTTATTAAATGGCAGCCTAGCAGAAAAGGAGGTAGTAATTAGGTCTGAA
AATATCACAGACAATGCTAAAACCATAATAGTGCATCTGAATAAATCTGTAATAATTAAT
TGTACAAGATACAATAACAACACAAGAAGAAGTATAAATATAGGACCAGGAAGAGCATTT
TATGCAACAGGGGATATAATAGGAGATATAAGAAAATCACATTGTAATGTTAGTAAAGCA
GATTGGATGAGAACTTTAAAAGATGTAGCTCAAAAATTAAGAGAAAATTTTGGGAATGAT
ACAAAAATAGCCTTTAATAAATCCTCAGGAGGAGACCCAGAAATTATAATGCACAGTTTT
AATTGTGGAGGGGAATTTTTCTACTGTAATACAACAGAGCTGTTTAATGATACTTGGCTG
AGTAGTAATACTTGGCTGTCAAATTATACTGAGAGTAATAATAATACTGCTAAAAATATC
GTACTCCCATGCAGAATAAAACAAATTATAAACAGATGGCAGGAAGTAGGAAAAGCAATG
TATGCCCCTCCCATCAGTGGACTAATTAGATGCTCATCAAATATTACAGGGCTGCTCTTA
ACAAGAGATGGTGGTAATCATAACACTAGTAATGACACCGAGACTTTCAGACCTGGAGGA
GGAGATATGAGGGATAATTGGAGAAGTGAATTATATAAATATAAAGTAGTAAAAATTGAG
CCATTAGGAGTAGCACCCACCAAGGCAAGGAGAAGAGTGGTGCAGAGAGAAAAAAGAGCA
GTGGGAGTAGGAGCTTTGTTCCTTGGGTTCTTGGGAGCAGCAGGAAGCACTATGGGCGCA
GCATCAGTGATGCTGACGGTACAAGCCAGACAATTATTGTCTGGTATAGTGCAACAGCAA
AACAATTTGCTGAGGGCTATTGAGGCGCAACAGCATATGTTGCAACTCACAGTCTGGGGC
ATTAAGCAGCTCCAGGCAAGAGTCCTGGCTGTGGAAAGATACCTAAAGGATCAACAGCTC
CTAGGAATTTGGGGTTGCTCTGGAAAACTCATCTGCACCACTAATGTGCCTTGGAATGTT
ACTTGGAGTAATAAATCTCTAGATGACATTTGGAATAACATGACCTGGATGGAGTGGGAG
AGAGAAATTGACAATTACACAGACCTAATATACTCCTTAATTGAAAAATCGCAGAACCAA
CAGGAAAAGAATGAACAAGAATTATTGGCATTGGATAAGTGGGCAAGTTTGTGGAATTGG
TTTGACATATCAAATTGGCTGTGGTACATAAAAATATTCATAATGATAGTAGGAGGCTTG
ATAGGGTTAAGAATAGTTTTTACTGTGCTTTCTATAGTGAATAGAGTTAGGCAGGGGTAC
TCACCATTATCGTTTCAGACCCTCCTCCCAACCCAGAGGGGACCAGACAGGCCCGGAGGA
ATCGAAGAAGAAGGTGGAGAGAGAGACAGAGACACATCCGGACAATTAGTGACTGGATTC
TTAGCAATCATCTGGGTCGATCTACGGAACCTGTTCCTCTTCCTCTACCACCGCTTGAGA
GACTTACTCTTGATTGCAACGAGGATTGTGGAACTTCTGGGACGCAGGGGGTGGGAAACC
CTCAAATATTTGTGGAATCTCCTGCTGTATTGGAGTCAGGAACTACAGAAAAGTGCTGTT
AGTTTGCTTAATGCTATAGCTATAGCAGTAGCTGAGGGGACAGATAGGATTATAGAAATA
TTACAAAGATTTTGTAGGGGTATCCTTCACATACCTACAAGAATAAGACAGGGCTTTGAA
GGAGCTTTGCTTTGA
>chrA01.CD4T.C1.16A4
ATGAAAGCGAGGGAGACCAGGAAGAATTGTCAAAGCTTGTGGAAATGGCAAGGCTTGTGG
AAATGGGGTATGATGCTCCTTGGAATGTTGATGATCTGTAGTGCTGCAGAACAATTGTGG
GTCACAGTCTATTATGGGGTACCTGTGTGGAAAGAAGCAACCACCACTCTATTTTGTGCA
TCAGATGCTAAAGCATATGATACAGAGGTACATAATGTTTGGGCCACACATGCCTGTGTA
CCCACAGACCCTAACCCACAAGAAGTAGTATTGGTAAATGTGACAGAAAAGTTTAATGCA
TGGAAAAATGACATGGTAGAACAGATGCATGAGGATATAATTAGTTTATGGGATCAAAGC
CTAAAGCCATGTGTCAAGTTAACCCCACTTTGTGTTATGCTAAATTGCACTGATTTGAAG
AATACTACTAGTGCCAATGCTACTAGTACAAATACTAATACTACTAGTCCCAACAATACT
ATGGAAGATGGAGACATGAAAAACTGCTCTTTCAATGTCACCACAAACATAAGAAATAAA
TTGCAAAAAGAATATGCACTTTTCTATAAACTTGATTTAGTACCAATAGATGGTGATAAT
AAAAGCTATGCTTTAATAAGTTGTAACACCTCAGTCATTACACAGGCCTGTCCAAAGGTA
TCCTTTGAACCAATTCCCATACACTATTGTGCCCCGGCTGGTTTTGCGATTCTAAAGTGT
AATGAAAAGAATTTCAATGGAACAGAACCATGTAAAAATGTCAGCACAGTACAATGTACA
CATGGAATTAAGCCAGTAGTGTCAACTCAGTTGTTATTAAATGGTAGCCTAGCAGAAAAG
GAGGTAGTAATTATGTCTGAAAATATCACAGACAATGCTAAAACCATAATAGTGCATCTG
AATAAATCTGTAATAATTAATTGTACAAGAAACAATAACAACACAAGAAAAAGTATACAT
CTAGGACCAGGGAAAGCATTTTATGCAACAGGGGATATAATAGGAGATATAAGACAATCA
CATTGTAATGTTAGTAAAGCAGATTGGATGAGAACTTTAAAAGATGTAGCTCAAAAATTA
AGTGAAAAATTTGAGAATGCTACAAAAATAGCCTTTAATAAATCCTCAGGAGGAGACCCA
GAAATTGTAATGCACAGTTTTAATTGTGGAGGGGAATTTTTCTACTGTAATACAACAGAG
CTGTTTAATGATACTTGGACGATTAATAATACTTGGCTGTCAAATTATACTGAGAATAAT
AATGATACTATCACACTCCCATGCAGAATAAAACAAATTATAAACAGATGGCAGGAAGTA
GGAAAAGCAATGTATGCCCCTCCCATCAGTGGACTAATTAGATGCTCATCAAATATTACA
GGGCTGCTCTTAACAAGAGATGGTGGTAATCATAACACTAGTAATAACACCGAGACTTTC
AGACCTGGAGGAGGAGATATGAGGGATAATTGGAGAAGTGAATTATACAAATATAAAGTA
GTAAAAATTGAGCCATTAGGAGTAGCACCCACCAAGGCAAGGAGAAGAGTGGTGCAGAGA
GAAAAAAGAGCAGTGGGAGTAGGAGCTATGTTCCTTGGGTTCTTGGGAGCAGCAGGAAGC
ACTATGGGCGCAGCATCAGTGATGCTGACGGTACAAGCCAGACAATTATTGTCTGGTATA
GTGCAACAGCAAAGCAATTTGCTGAGGGCTATTGAGGCGCAACAGCATATGTTGCAACTC
ACGGTCTGGGGCATTAAGCAGCTCCAGGCAAGAGTCCTGGCTGTGGAAAGATACCTAAAG
GATCAACAGCTCCTAGGAATTTGGGGTTGCTCTGGAAAACTCATCTGCACCACTAATGTG
CCTTGGAATGTTACTTGGAGTAATAAATCTCTAGATCACATTTGGAAGAACATGACCTGG
ATGGAGTGGGAGAGAGAAATTGACAATTACACAGACCTAATATACTCCTTAATTGAAAAA
TCGCAGAACCAACAGGAAAAGAATGAACAAGAATTATTGGAATTGGATAAGTGGGCAAGT
TTGTGGAACTGGTTTGACATATCAAATTGGCTGTGGTACATAAGAATATTCATAATGATA
GTAGGAGGCTTGATAGGGTTAAGAATAGTTTTTACTGTGCTTTCTATAGTGAATAGAGTT
AGGCAGGGGTACTCACCATTATCGTTTCAGACCCTCCTCCCAACCCAGAGGGGACCAGAC
AGGCCCGGAGGAATCGAAGAAGAAGGTGGAGAGAGAGACAGAGACACATCCGGACAATTA
GTGACTGGATTCTTAGCAATCATCTGGGTCGACCTACGGAACCTGTTCCTCTTCCTCTAC
CACCGCTTGAGAGACTTACTCTTGATTGCAACGAGGATTGTGGAACTTCTGGGACGCAGG
GGGTGGGAAACCCTCAAATATCTGTGGAATCTCCTGCTGTATTGGAGTCAGGAACTACAG
AAAAGTGCTGTTAGTTTGCTTAATGCTATAGCTATAGCAGTAGCTGAGGGGACAGATAGG
ATTATAGAAATATTACAAAGATTTTGTAGGGGTATCCTTCACATACCTACAAGAATAAGA
CAGGGCTTGGAAGGAGCTTTGCTTTGA
>chrA01.CD4T.C1.2B11
ATGAAAGCGAGGGAGACCAGGAAGAATTGTCAAAGCTTGTGGAAATGGCAAGGCTTGTGG
AAATGGGGTATGATGCTCCTTGGAATGTTGATGATCTGTAGTGCTGCAGAACAATTGTGG
GTCACAGTCTATTATGGGGTACCTGTGTGGAAAGAAGCAACCACCACTCTATTTTGTGCA
TCAGATGCTAAAGCATATGATACAGAGGTACATAATGTTTGGGCCACACATGCCTGTGTA
CCCACAGACCCTAACCCACAAGAAGTAGTATTGGTAAATGTGACAGAAAAGTTTAATGCA
TGGAAAAATGACATGGTAGAACAGATGCATGAGGATATAATTAGTTTATGGGATCAAAGC
CTAAAGCCATGTGTCAAGTTAACCCCACTTTGTGTTATGCTAAATTGCACTGATTTGAAG
AATACTACTAGTGCCAATGCTACTAGTACAAATACTAATACTACTAGTCCCAACAATACT
ATGGAAGATGGAGACATGAAAAACTGCTCTTTCAATGTCACCACAAACATAAGAAATAAA
TTGCAAAAAGAATATGCACTTTTCTATAAACTTGATTTAGTACCAATAGATGGTGATAAT
AAAAGCTATGCTTTAATAAGTTGTAACACCTCAGTCATTACACAGGCCTGTCCAAAGGTA
TCCTTTGAACCAATTCCCATACACTATTGTGCCCCGGCTGGTTTTGCGATTCTAAAGTGT
AATGAAAAGAATTTCAATGGAACAGAACCATGTAAAAATGTCAGCACAGTACAATGTACA
CATGGAATTAAGCCAGTAGTGTCAACTCAGTTGTTATTAAATGGTAGCCTAGCAGAAAAG
GAGGTAGTAATTATGTCTGAAAATATCACAGACAATGCTAAAACCATAATAGTGCATCTG
AATAAATCTGTAATAATTAATTGTACAAGAAACAATAACAACACAAGAAAAAGTATACAT
CTAGGACCAGGGAAAGCATTTTATGCAACAGGGGATATAATAGGAGATATAAGACAATCA
CATTGTAATGTTAGTAAAGCAGATTGGATGAGAACTTTAAAAGATGTAGCTCAAAAATTA
AGTGAAAAATTTGAGAATGCTACAAAAATAGCCTTTAATAAATCCTCAGGAGGAGACCCA
GAAATTGTAATGCACAGTTTTAATTGTGGAGGGGAATTTTTCTACTGTAATACAACAGAG
CTGTTTAATGATACTTGGACGATTAATAATACTTGGCTGTCAAATTATACTGAGAATAAT
AATGATACTATCACACTCCCATGCAGAATAAAACAAATTATAAACAGATGGCAGGAAGTA
GGAAAAGCAATGTATGCCCCTCCCATCAGTGGACTAATTAGATGCTCATCAAATATTACA
GGGCTGCTCTTAACAAGAGATGGTGGTAATCATAACACTAGTAATAACACCGAGACTTTC
AGACCTGGAGGAGGAGATATGAGGGATAATTGGAGAAGTGAATTATACAAATATAAAGTA
GTAAAAATTGAGCCATTAGGAGTAGCACCCACCAAGGCAAGGAGAAGAGTGGTGCAGAGA
GAAAAAAGAGCAGTGGGAGTAGGAGCTATGTTCCTTGGGTTCTTGGGAGCAGCAGGAAGC
ACTATGGGCGCAGCATCAGTGATGCTGACGGTACAAGCCAGACAATTATTGTCTGGTATA
GTGCAACAGCAAAGCAATTTGCTGAGGGCTATTGAGGCGCAACAGCATATGTTGCAACTC
ACGGTCTGGGGCATTAAGCAGCTCCAGGCAAGAGTCCTGGCTGTGGAAAGATACCTAAAG
GATCAACAGCTCCTAGGAATTTGGGGTTGCTCTGGAAAACTCATCTGCACCACTAATGTG
CCTTGGAATGTTACTTGGAGTAATAAATCTCTAGATCACATTTGGAAGAACATGACCTGG
ATGGAGTGGGAGAGAGAAATTGACAATTACACAGACCTAATATACTCCTTAATTGAAAAA
TCGCAGAACCAACAGGAAAAGAATGAACAAGAATTATTGGAATTGGATAAGTGGGCAAGT
TTGTGGAACTGGTTTGACATATCAAATTGGCTGTGGTACATAAGAATATTCATAATGATA
GTAGGAGGCTTGATAGGGTTAAGAATAGTTTTTACTGTGCTTTCTATAGTGAATAGAGTT
AGGCAGGGGTACTCACCATTATCGTTTCAGACCCTCCTCCCAACCCAGAGGGGACCAGAC
AGGCCCGGAGGAATCGAAGAAGAAGGTGGAGAGAGAGACAGAGACACATCCGGACAATTA
GTGACTGGATTCTTAGCAATCATCTGGGTCGACCTACGGAACCTGTTCCTCTTCCTCTAC
CACCGCTTGAGAGACTTACTCTTGATTGCAACGAGGATTGTGGAACTTCTGGGACGCAGG
GGGTGGGAAACCCTCAAATATCTGTGGAATCTCCTGCTGTATTGGAGTCAGGAACTACAG
AAAAGTGCTGTTAGTTTGCTTAATGCTATAGCTATAGCAGTAGCTGAGGGGACAGATAGG
ATTATAGAAATATTACAAAGATTTTGTAGGGGTATCCTTCACATACCTACAAGAATAAGA
CAGGGCTTGGAAGGAGCTTTGCTTTGA
>chrA01.CD4T.C1.2B12
ATGAAAGCGAGGGAGACCAGGAAGAATTGTCAAAGCTTGTGGAAATGGCAAGGCTTGTGG
AAATGGGGTATGATGCTCCTTGGAATGTTGATGATCTGTAGTGCTGCAGAACAATTGTGG
GTCACAGTCTATTATGGGGTACCTGTGTGGAAAGAAGCAACCACCACTCTATTTTGTGCA
TCAGATGCTAAAGCATATGATACAGAGGTACATAATGTTTGGGCCACACATGCCTGTGTA
CCCACAGACCCTAACCCACAAGAAGTAGTATTGGTAAATGTGACAGAAAAGTTTAATGCA
TGGAAAAATGACATGGTAGAACAGATGCATGAGGATATAATTAGTTTATGGGATCAAAGC
CTAAAGCCATGTGTCAAGTTAACCCCACTTTGTGTTATGCTAAATTGCACTGATTTGAAG
AATACTACTAGTGCCAATGCTACTAGTACAAATACTAATACTACTAGTCCCAACAATACT
ATGGAAGATGGAGACATGAAAAACTGCTCTTTCAATGTCACCACAAACATAAGAAATAAA
TTGCAAAAAGAATATGCACTTTTCTATAAACTTGATTTAGTACCAATAGATGGTGATAAT
AAAAGCTATGCTTTAATAAGTTGTAACACCTCAGTCATTACACAGGCCTGTCCAAAGGTA
TCCTTTGAACCAATTCCCATACACTATTGTGCCCCGGCTGGTTTTGCGATTCTAAAGTGT
AATGAAAAGAATTTCAATGGAACAGAACCATGTAAAAATGTCAGCACAGTACAATGTACA
CATGGAATTAAGCCAGTAGTGTCAACTCAGTTGTTATTAAATGGTAGCCTAGCAGAAAAG
GAGGTAGTAATTATGTCTGAAAATATCACAGACAATGCTAAAACCATAATAGTGCATCTG
AATAAATCTGTAATAATTAATTGTACAAGAAACAATAACAACACAAGAAAAAGTATACAT
CTAGGACCAGGGAAAGCATTTTATGCAACAGGGGATATAATAGGAGATATAAGACAATCA
CATTGTAATGTTAGTAAAGCAGATTGGATGAGAACTTTAAAAGATGTAGCTCAAAAATTA
AGTGAAAAATTTGAGAATGCTACAAAAATAGCCTTTAATAAATCCTCAGGAGGAGACCCA
GAAATTGTAATGCACAGTTTTAATTGTGGAGGGGAATTTTTCTACTGTAATACAACAGAG
CTGTTTAATGATACTTGGACGATTAATAATACTTGGCTGTCAAATTATACTGAGAATAAT
AATGATACTATCACACTCCCATGCAGAATAAAACAAATTATAAACAGATGGCAGGAAGTA
GGAAAAGCAATGTATGCCCCTCCCATCAGTGGACTAATTAGATGCTCATCAAATATTACA
GGGCTGCTCTTAACAAGAGATGGTGGTAATCATAACACTAGTAATAACACCGAGACTTTC
AGACCTGGAGGAGGAGATATGAGGGATAATTGGAGAAGTGAATTATACAAATATAAAGTA
GTAAAAATTGAGCCATTAGGAGTAGCACCCACCAAGGCAAGGAGAAGAGTGGTGCAGAGA
GAAAAAAGAGCAGTGGGAGTAGGAGCTATGTTCCTTGGGTTCTTGGGAGCAGCAGGAAGC
ACTATGGGCGCAGCATCAGTGATGCTGACGGTACAAGCCAGACAATTATTGTCTGGTATA
GTGCAACAGCAAAGCAATTTGCTGAGGGCTATTGAGGCGCAACAGCATATGTTGCAACTC
ACGGTCTGGGGCATTAAGCAGCTCCAGGCAAGAGTCCTGGCTGTGGAAAGATACCTAAAG
GATCAACAGCTCCTAGGAATTTGGGGTTGCTCTGGAAAACTCATCTGCACCACTAATGTG
CCTTGGAATGTTACTTGGAGTAATAAATCTCTAGATCACATTTGGAAGAACATGACCTGG
ATGGAGTGGGAGAGAGAAATTGACAATTACACAGACCTAATATACTCCTTAATTGAAAAA
TCGCAGAACCAACAGGAAAAGAATGAACAAGAATTATTGGAATTGGATAAGTGGGCAAGT
TTGTGGAACTGGTTTGACATATCAAATTGGCTGTGGTACATAAGAATATTCATAATGATA
GTAGGAGGCTTGATAGGGTTAAGAATAGTTTTTACTGTGCTTTCTATAGTGAATAGAGTT
AGGCAGGGGTACTCACCATTATCGTTTCAGACCCTCCTCCCAACCCAGAGGGGACCAGAC
AGGCCCGGAGGAATCGAAGAAGAAGGTGGAGAGAGAGACAGAGACACATCCGGACAATTA
GTGACTGGATTCTTAGCAATCATCTGGGTCGACCTACGGAACCTGTTCCTCTTCCTCTAC
CACCGCTTGAGAGACTTACTCTTGATTGCAACGAGGATTGTGGAACTTCTGGGACGCAGG
GGGTGGGAAACCCTCAAATATCTGTGGAATCTCCTGCTGTATTGGAGTCAGGAACTACAG
AAAAGTGCTGTTAGTTTGCTTAATGCTATAGCTATAGCAGTAGCTGAGGGGACAGATAGG
ATTATAGAAATATTACAAAGATTTTGTAGGGGTATCCTTCACATACCTACAAGAATAAGA
CAGGGCTTGGAAGGAGCTTTGCTTTGA
>chrA01.CD4T.C2.26D11
ATGAAAGCGAGGGAGACCAGGAAGAATTGTCAAAGCTTGTGGAAATGGCAAGGCTTGTGG
AAATGGGGTATGATGCTCCTTGGAATGTTGATGATCTGTAGTGCTGCAGAACAATTGTGG
GTCACAGTCTATTATGGGGTACCTGTGTGGAAAGAAGCAACCACCACTCTATTTTGTGCA
TCAGATGCTAAAGCATATGATACAGAGGTACATAATGTTTGGGCCACACATGCCTGTGTA
CCCACAGACCCTAACCCACAAGAAGTAGTATTGGTAAATGTGACAGAAAAGTTTAATGCA
TGGAAAAATGACATGGTAGAACAGATGCATGAGGATATAATTAGTTTATGGGATCAAAGC
CTAAAGCCATGTGTCAAGTTAACCCCACTTTGTGTTATGCTAAATTGCACTGATTTGAAG
AATACTACTAGTGCCAATGCTACTAGTACAAATACTAATACTACTAGTCCCAACAATACT
ATGGAAGATGGAGACATGAAAAACTGCTCTTTCAATGTCACCACAAACATAAGAAATAAA
TTGCAAAAAGAATATGCACTTTTCTATAAACTTGATTTAGTACCAATAGATGGTGATAAT
AAAAGCTATGCTTTAATAAGTTGTAACACCTCAGTCATTACACAGGCCTGTCCAAAGGTA
TCCTTTGAACCAATTCCCATACACTATTGTGCCCCGGCTGGTTTTGCGATTCTAAAGTGT
AATGAAAAGAATTTCAATGGAACAGAACCATGTAAAAATGTCAGCACAGTACAATGTACA
CATGGAATTAAGCCAGTAGTGTCAACTCAGTTGTTATTAAATGGTAGCCTAGCAGAAAAG
GAGGTAGTAATTATGTCTGAAAATATCACAGACAATGCTAAAACCATAATAGTGCATCTG
AATAAATCTGTAATAATTAATTGTACAAGAAACAATAACAACACAAGAAAAAGTATACAT
CTAGGACCAGGGAAAGCATTTTATGCAACAGGGGATATAATAGGAGATATAAGACAATCA
CATTGTAATGTTAGTAAAGCAGATTGGATGAGAACTTTAAAAGATGTAGCTCAAAAATTA
AGTGAAAAATTTGAGAATGCTACAAAAATAGCCTTTAATAAATCCTCAGGAGGAGACCCA
GAAATTGTAATGCACAGTTTTAATTGTGGAGGGGAATTTTTCTACTGTAATACAACAGAG
CTGTTTAATGATACTTGGACGATTAATAATACTTGGCTGTCAAATTATACTGAGAATAAT
AATGATACTATCACACTCCCATGCAGAATAAAACAAATTATAAACAGATGGCAGGAAGTA
GGAAAAGCAATGTATGCCCCTCCCATCAGTGGACTAATTAGATGCTCATCAAATATTACA
GGGCTGCTCTTAACAAGAGATGGTGGTAATCATAACACTAGTAATAACACCGAGACTTTC
AGACCTGGAGGAGGAGATATGAGGGATAATTGGAGAAGTGAATTATACAAATATAAAGTA
GTAAAAATTGAGCCATTAGGAGTAGCACCCACCAAGGCAAGGAGAAGAGTGGTGCAGAGA
GAAAAAAGAGCAGTGGGAGTAGGAGCTATGTTCCTTGGGTTCTTGGGAGCAGCAGGAAGC
ACTATGGGCGCAGCATCAGTGATGCTGACGGTACAAGCCAGACAATTATTGTCTGGTATA
GTGCAACAGCAAAGCAATTTGCTGAGGGCTATTGAGGCGCAACAGCATATGTTGCAACTC
ACGGTCTGGGGCATTAAGCAGCTCCAGGCAAGAGTCCTGGCTGTGGAAAGATACCTAAAG
GATCAACAGCTCCTAGGAATTTGGGGTTGCTCTGGAAAACTCATCTGCACCACTAATGTG
CCTTGGAATGTTACTTGGAGTAATAAATCTCTAGATCACATTTGGAAGAACATGACCTGG
ATGGAGTGGGAGAGAGAAATTGACAATTACACAGACCTAATATACTCCTTAATTGAAAAA
TCGCAGAACCAACAGGAAAAGAATGAACAAGAATTATTGGAATTGGATAAGTGGGCAAGT
TTGTGGAACTGGTTTGACATATCAAATTGGCTGTGGTACATAAGAATATTCATAATGATA
GTAGGAGGCTTGATAGGGTTAAGAATAGTTTTTACTGTGCTTTCTATAGTGAATAGAGTT
AGGCAGGGGTACTCACCATTATCGTTTCAGACCCTCCTCCCAACCCAGAGGGGACCAGAC
AGGCCCGGAGGAATCGAAGAAGAAGGTGGAGAGAGAGACAGAGACACATCCGGACAATTA
GTGACTGGATTCTTAGCAATCATCTGGGTCGACCTACGGAACCTGTTCCTCTTCCTCTAC
CACCGCTTGAGAGACTTACTCTTGATTGCAACGAGGATTGTGGAACTTCTGGGACGCAGG
GGGTGGGAAACCCTCAAATATCTGTGGAATCTCCTGCTGTATTGGAGTCAGGAACTACAG
AAAAGTGCTGTTAGTTTGCTTAATGCTATAGCTATAGCAGTAGCTGAGGGGACAGATAGG
ATTATAGAAATATTACAAAGATTTTGTAGGGGTATCCTTCACATACCTACAAGAATAAGA
CAGGGCTTGGAAGGAGCTTTGCTTTGA
>chrA01.CD4T.C1.16A7
ATGAAAGCGAGGGAGACCAGGAAGAGTTGTCAAAGCTTGTGGAAATGGCAAGGCTTGTGG
AAATGGGGTACGATGCTCCTTGGAATGTTGATGATCTGTAGTGCTGCAGAACAATTGTGG
GTCACAGTCTATTATGGGGTACCTGTGTGGAAAGAAGCAACCACCACTCTATTTTGTGCA
TCAGATGCTAAAGCATATGATACAGAGGTACATAATGTTTGGGCCACACATGCCTGTGTA
CCCACAGACCCTAACCCACAAGAAGTAATATTGGTAAATGTGACAGAAAAATTTAATGCA
TGGAAAAATGACATGGTAGAACAGATGCATGAGGATATAATTAGTTTATGGGATCAAAGC
CTAAAGCCATGTGTCAAATTAACCCCACTTTGTGTAATTCTAAATTGCACTGATTTGAAG
AATACTACTAGTATCAAGAATACTACTAGTATCAATGATACTAGGCTCAACAATACTATG
GAAGAAGGAGACATGAAAAACTGCTCTTTCAATGTCACCACAAACATAAGAAATAAATTG
CAAAAAGAATATGCACTTTTCTATAAACTTGATATAGTACCAATAGATGGTGATAATAAA
AGCTATGCTTTAGTAAGTTGTAACACCTCAGTCATTACACAGGCCTGTCCAAAGGTATCC
TTTGAACCAATTCCCATACATTATTGTGCCCCGGCTGGTTTTGCGATTCTAAAGTGTAAT
GAAAAGAATTTCAATGGAACAGGACCATGTAAAAATGTCAGCACAGTACAATGTACACAT
GGAATTAAGCCAGTAGTGTCAACTCAGTTGTTACTAAATGGCAGCCTAGCAGAAAAGGAG
GTAGTAATTAGGTCTGAAAATATCACAGACAATGCTAAAACCATAATAGTGCATCTGAAT
AAATCTGTAATAATTAATTGTACAAGACACAATAACAACACAAGAAGAAGTATACATCTA
GGACCAGGGAAAGCATTTTATGCAACAGGGGATATAATAGGAGATATAAGACAATCACAT
TGTAATGTTAGTAAAGCAGATTGGATGAGAACTTTAAAAGATGTAGCTCTAAAATTAAGA
GAAAAATTTAGGAATGATACAAAAATAGCCTTTAATAAATCCTCAGGAGGAGACCCAGAA
ATTATAATGCACAGTTTTAATTGTGGAGGGGAATTTTTCTACTGTAATACAACAAAGCTG
TTTAATGATACTTGGACGAATAATAATACTTGGCTGTCAAATTATACTGAGAGTAATAAT
GATACTATCACACTCCCATGCAGAATAAAACAAATTATAAACAGATGGCAGGAAGTAGGA
AAAGCAATGTATGCCCCTCCCATCAGTGGACTAATTAGATGCTCATCAAATATTACAGGG
CTGCTCTTAACAAGAGATGGTGGTAATCATAACACTAGTAATGACACCGAGACTTTCAGA
CCTGGAGGAGGAGATATGAGGGATAATTGGAGAAGTGAATTATACAAATATAAAGTAGTA
AAAATTGAGCCATTAGGAGTAGCACCCACCAAGGCAAGGAGAAGAGTGGTGCAGAGAGAA
AAAAGAGCAGTGGGAGTAGGAGCTATGTTCCTTGGGTTCTTGGGAGCAGCAGGAAGCACT
ATGGGCGCAGCATCAGTGATGCTGACGGTACAAGCCAGACAATTATTGTCTGGTATAGTG
CAACAGCAAAACAATTTGCTGAGGGCTATTGAGGCGCAACAGCATATGTTGCAACTCACA
GTCTGGGGCATTAAGCAGCTCCAGGCAAGAGTCCTGGCTGTGGAAAGATACCTAAAGGAT
CAACAGCTCCTAGGAATTTGGGGTTGCTCTGGAAAACTCATCTGCACCACTAATGTGCCT
TGGAATGTTACTTGGAGTAATAGATCTCTAGATCACATTTGGAATAACATGACCTGGATG
GAGTGGGAGAGAGAAATTGACAATTACACAGGCCTAATATACTCCTTAATTGAAGAATCG
CAGAACCAACAGGAAAAGAATGAACAAGAATTATTGGAATTGGATAAGTGGGCAAGCTTA
TGGAATTGGTTTGACATATCAAATTGGCTGTGGTACATAAAAATATTCATAATGATAGTA
GGAGGCTTGATAGGGTTAAGAATAGTTTTTACTGTGCTTTCTATAGTGAATAGAGTTAGG
CAGGGGTACTCACCATTATCGTTTCAGACCCTCCTCCCAACCCAGAGGGGACCAGACAGG
CCCGGAGGAATCGAAGAAGAAGGTGGAGAGAGAGACAGAGACACATCCGGACAATTAGTG
ACTGGATTCTTAGCAATCATCTGGGTCGATCTACGGAACCTGTTCCTCTTCCTCTACCAC
CGCTTGAGAGACTTACTCTTGATTGCAACGAGGATTGTGGAACTTCTGGGACGCAGGGGG
TGGGAAACCCTCAAATATCTGTGGAATCTCCTGCTGTATTGGAGTCAGGAACTACAGAAG
AGTGCTGTTAGTTTGCTTAATGCTATAGCTATAGCAGTAGCTGAGGGGACAGATAGGATT
ATAGAAATATTACAAAGATTTGGTAGGGGTATCCTTCACATACCTACAAGAATAAGACAG
GGCTTGGAAGGAGCTTTGCTTTGA
>chrA01.CD4T.C1.16B1
ATGAAAGCGAGGGAGACCAGGAAGAGTTGTCAAAGCTTGTGGAAAGGTCAAAGCTTGTGG
AAATGGGGTACGATGCTCCTTGGAATGTTGATGATCTGTAGTGCTGCAGAACAATTGTGG
GTCACAGTCTATTATGGGGTACCTGTGTGGAAAGAAGCAACCACCACTCTATTTTGTGCA
TCAGATGCTAAAGCATATGATACAGAGGTACATAATGTTTGGGCCACACATGCCTGTGTA
CCCACAGACCCTAACCCACAAGAAGTAGTATTGGTAAATGTGACAGAAAAGTTTAATGCA
TGGAAAAATGACATGGTAGAACAGATGCATGAGGATATAATTAGTTTATGGGATCAAAGC
CTAAAGCCATGTGTCAAATTAACCCCACTTTGTGTTGCTCTAAATTGCACTGATTTGAAG
AATACTACTAGGACCAATACCACTGCTACTAGTCCCAACAATGCTACTAGTCCCAACAAG
ACTATGGAAGAAGGAGACATGAAAAACTGCTCTTTCAATGTCACCACAGGCATAAGAAAT
AAATTGCAAAAAGAATATGCACTTTTCTATAAACTTGATATAGTACCAATAGATGGTGAT
AATAAAAGCTATGCTTTAATAAGTTGTAACACCTCAGTCATTACACAGGCCTGTCCAAAG
GTATCCTTTGAACCAATTCCCATACATTATTGTGCCCCGGCTGGTTTTGCGATTCTAAGG
TGTAATGAAGAGAATTTCAATGGAACAGGACCATGTAAAAATGTCAGCACAGTACAATGT
ACACATGGAATTAAGCCAGTAGTGTCAACTCAGTTGTTACTAAATGGCAGCCTAGCAGAA
AAGGAGGTAGTAATTAGGTCTGAAAATATCACAGACAATGCTAAAACCATAATAGTGCAT
CTGAATAAATCTGTAATAATTAATTGTACAAGACACAATAACAACACAAGAAGAAGTATA
CATCTAGGACCAGGGAAAGCATTTTATGCAACAGGGGATATAATAGGAGATATAAGACAA
TCACATTGTAATGTTAGTAAAGCAGATTGGATGAGAACTTTAAAAGATGTAGCTCTAAAA
TTAAGAGAAAAATTTAGGAATGATACAACAATAGCCTTTAATAAATCCTCTGGAGGAGAC
CCAGAAATTATAATGCACAGTTTTAATTGTGGAGGGGAATTTTTCTACTGTAATACAACA
AAGCTGTTTAATGATACTTGGACGAATAATAATACTTGGCTGTCAAATTATACTGAGAGT
AATAATGATACTATCACACTCCCATGCAGAATAAAACAAATTATAAACAGATGGCAGGAA
GTAGGAAAAGCAATGTATGCCCCTCCCATCAGTGGACTAATTAGATGCTCATCAAATATT
ACAGGGCTGCTCTTAACAAGAGATGGTGGTAATCATAACACTAGTAATAACACCGAGACT
TTCAGACCTGGAGGAGGAGATATGAGGGATAATTGGAGAAGTGAATTATATAAATATAAA
GTAGTAAAAATTGAGCCATTAGGAGTAGCACCCACCAAGGCAAGGAGAAGAGTGGTGCAG
AGAGAAAAAAGAGCAGTGGGAGTAGGAGCTATGTTCCTTGGGTTCTTGGGAGCAGCAGGA
AGCACTATGGGCGCAGCATCAGTGATGCTGACGGTACAAGCCAGACAATTATTGTCTGGT
ATAGTGCAACAGCAAAACAATTTGCTGAGGGCTATTGAGGCGCAACAGCATATGTTGCAA
CTCACAGTCTGGGGCATTAAGCAGCTCTAGGCAAGAGTCCTGGCTGTGGAAAGATACCTA
AAGGATCAACAGCTCCTAGGAATTTGGGGTTGCTCTGGAAAACTCATCTGCACCACTAAT
GTGCCTTGGAATGTTACTTGGAGTAATAAATCTCTAGATCACATTTGGAATAACATGACC
TGGATGGAGTGGGAGAGAGAAATTGACAATTACACAGGCCTAATATACTCCTTAATTGAA
GAATCGCAGAACCAACAGGAAAAGAATGAACAAGAATTATTGGAATTGGATAAGTGGGCA
AGCTTATGGAATTGGTTTGACATATCAAATTGGCTGTGGTACATAAAAATATTCATAATG
ATAGTAGGAGGCTTGATAGGGTTAAGAATAGTTTTTACTGTGCTTTCTATAGTGAATAGA
GTTAGGCAGGGGTACTCACCATTATCGTTTCAGACCCTCCTCCCAACCCAGAGGGGACCA
GACAGGCCCGGAGGAATCGAAGAAGAAGGTGGAGAGAGAGACAGAGACACATCCGGACAA
TTAGTGACTGGATTCTTAGCAATCATCTGGGTCGATCTACGGAACCTGTTCCTCTTCCTC
TACCACCGCTTGAGAGACTTACTCTTGATTGCAACGAGGATTGTGGAACTTCTGGGACGC
AGGGGGTGGGAAACCCTCAAATATCTGTGGAATCTCCTGCTGTATTGGAGTCAGGAACTA
CAGAAGAGTGCTGTTAGTTTGCTTAATGCTATAGCTATAGCAGTAGCTGAGGGAACAGAT
AGGATTATAGAAATATTACAAAGATTTTGTAGGGGTATCCTTCACATACCTACAAGAATA
AGACAGGGCTTGGAAGGAGCTTTGCTTTGA
>chrA01.CD4T.C1.16B2
ATGAAAGCGAGGGAGACCAGGAAGAATTGTCAAAGCTTGTGGAAATGGCAAAGCTTGTGG
AAATGGGGTACGATGCTCCTTGGAATGTTGATGATCTGTAGTGCTACAGAACAATTGTGG
GTCACAGTCTATTATGGGGTACCTGTGTGGAAAGAAGCAACCACCACTCTATTTTGTGCA
TCAGATGCTAAAGCATATGATACAGAGGTACATAATGTTTGGGCCACACATGCCTGTGTA
CCCACAGACCCTAACCCACAAGAAGTAGTATTGGGAAATGTGACAGAATATTTTAATGCA
TGGAAAAATGACATGGTAGAACAGATGCATGAGGATATAATTAGTTTATGGGATCAAAGC
CTAAAGCCATGTGTCAAATTAACCCCACTTTGTGTTACTCTAAATTGCACTGATTTGAAG
AATACTACTAGTACCAATGCTACTAGGCCCACTACTAGTCCCAACAATACTATGGAAGAA
GGAGACATGAAAAACTGCTCTTTCAATGTCACCACAAGCATAAGAAATAAATTGCAAAAA
GAATATGCACTTTTCTATAAACTTGATATAGTACCAATAGATGGTGATAATGAAAGCTAT
GCTTTAATAAGTTGTAACGCCTCAGTCATTACACAGGCCTGTCCAAAGGTATCCTTTGAA
CCAATTCCCATACATTATTGTGCCCCGGCTGGTTTTGCGATTCTAAAGTGTAATGAGGAG
AATTTCAATGGAACAGGACCATGTACAAATGTCAGCACAGTACAATGTACACATGGAATT
AAGCCAGTAGTGTCAACTCAGTTGTTATTAAATGGCAGCCTAGCAGAAAAGGAGGTAGTA
ATTAGGTCTGAAAATATCACAGACAATGCTAAAACCATAATAGTGCATCTGAATAAATCT
GTAATAATTAATTGTACAAGATACAATAACAACACAAGAAGAAGTATAAATATAGGACCA
GGGAGAGCATTTTATGCAACAGGGGATATAATAGGAGATATAAGAAAATCACATTGTAAT
GTTAGTAAAGCAGATTGGATGAGAACTTTAAAAGATGTAGCTCAAAAATTAAGAGAAAAA
TTTGGGAATGATACAAAAATAGCCTTTAATAAATCCTCAGGAGGAGACCCAGAAATTGTA
ATGCACAGTTTTAATTGTGGAGGGGAATTTTTCTACTGTAATACAACAGAGCTGTTTAAT
GATACTTGGCTGAGTAATAATACTTGGCTGTCAAATTATACTGAGAGTAATAATAATACT
GCTAAAAATATCGAACTCCCATGCAGAATAAAACAAATTATAAACAGATGGCAGGAAGTA
GGAAAAGCAATGTATGCCCCTCCCATCAGTGGACTAATTAGATGCTCATCAAATATTACA
GGGCTGCTCTTAACAAGAGATGGTGGTAATCATAACACTAGTAATGACACCGAGACTTTC
AGACCTGGAGGAGGAGATATGAGGGATAATTGGAGAAGTGAATTATATAAATATAAAGTA
GTAAAAATTGAGCCATTAGGAGTAGCACCCACCAAGGCAAGGAGAAGAGTGGTGCAGAGA
GAAAAAAGAGCAGTGGGACTAGGAGCTTTGTTCCTTGGGTTCTTGGGAGCAGCAGGAAGC
ACTATGGGCGCAGCATCAGTGACGCTGACGGTACAAGCCAGACAATTATTGTCTGGTATA
GTGCAACAGCAAAACAATTTGCTGAGGGCTATTGAGGCGCAACAGCATATGTTGCAACTC
ACAGTCTGGGGCATTAAGCAGCTCCAGGCAAGAGTCCTGGCTGTGGAAAGATACCTAAAG
GATCAACAGCTCCTAGGAATTTGGGGTTGCTCTGGAAAACTCATCTGCACCACTAATGTG
CCTTGGAATGTTACTTGGAGTAATAAATCTCTAGATAACATTTGGAATAACATGACCTGG
ATGGAGTGGGAGAGAGAAATTGACAATTACACAGGCCTAATATACTCCTTAATTGAAGAA
TCGCAGAACCAACAGGAAAAGAATGAACAAGAATTATTGGCATTGGATAAGTGGGCAAGT
TTGTGGAATTGGTTTAACATATCAAATTGGCTGTGGTACATAAAAATATTCATAATGATA
GTAGGAGGCTTGATAGGGTTAAGAATAGTTTTTACTGTGCTTTCTATAGTGAATAGAGTT
AGGCAGGGGTACTCACCATTATCGTTTCAGACCCTCCTCCCAACCCAGAGGGGACCAGAC
AGGCCCGGAGGAATCGAAGAAGAAGGTGGAGAGAGAGACAGAGACACATCCGGACAATTA
GTGACTGGATTCTTAGCAATCATCTGGGTCGATCTGCGGAACCTGTTCCTCTTCCTCTAC
CACCGCTTGAGAGACTTACTCTTGATTGCAACGAGGATTGTGGAACTTCTGGGACGCAGG
GGGTGGGAAATCCTCAAATATTTGTGGAATCTCCTGCTGTATTGGAGTCAGGAACTAAAG
AAAAGTGCTGTTAGTTTGCTTAATGCTATAGCTATAGCAGTAGCTGAGGGGACAGATAGG
ATTATAGAAATATTACAAAGATTTTGTAGGGGTATCCTTCACATACCTACAAGAATAAGA
CAGGGCTTTGAAAGAGCTTTGCTTTGA
>chrA01.CD4T.C1.16C4
ATGAAAGCGAGGGAGACCAGGAAGAATTGTCAAAGCTTGTGGAAAGGTCAAAGCTTGTGG
AAATGGGGTATGATGCTCCTTGGAATGTTGATGATCTGTAGTGCTGCAGAACAATTGTGG
GTCACAGTCTATTATGGGGTACCTGTGTGGAAAGAAGCAACCACCACTCTATTTTGTGCA
TCAGATGCTAGAGCATATGATACAGAGGTACATAATGTTTGGGCCACACATGCCTGTGTA
CCCACAGACCCTAACCCACAAGAAGTAGTACTGGTAAATGTGACAGAAAAGTTTAATGCA
TGGAAAAATGACATGGTAGAACAGATGCATGAGGATATAATTAGTTTATGGGATCAAAGC
CTAAAGCCATGTGTCAAGTTAACCCCACTTTGTGTTATGCTAAATTGCACTGATTTGAAG
AATACTACTAGTGCCAATGCTACTAGTACAAATACTAATACTACTAGTCCCAACAATACT
ATGGAAGATGGAGACATGAAAAACTGCTCTTTCAATGTCACCACAAACATAAGAAATAAA
TTGCAAAAAGAATATGCACTTTTCTATAAACTTGATTTAGTACCAATAGATGGTGATAAT
AAAAGCTATGCTTTAATAAGTTGTAACACCTCAGTCATTACACAGGCCTGTCCAAAGGTA
TCCTTTGAACCAATTCCCATACACTATTGTGCCCCGGCTGGTTTTGCGATTCTAAAGTGT
AATGAAAAGAATTTCAATGGAACAGAACCATGTAAAAATGTCAGCACAGTACAATGTACA
CATGGAATTAAGCCAGTAGTGTCAACTCAGTTGTTATTAAATGGTAGCCTAGCAGAAAAG
GAGGTAGTAATTATGTCTGAAAATATCACAGACAATGCTAAAACCATAATAGTGCATCTG
AATAAATCTGTAATAATTAATTGTACAAGAAACAATAACAACACAAGAAAAAGTATACAT
CTAGGACCAGGGAAAGCATTTTATGCAACAGGGGATATAATAGGAGATATAAGACAATCA
CATTGTAATGTTAGTAAAGCAGATTGGATGAGAACTTTAAAGGATGTCGCTCAAAAATTA
AGTGGAAAATTTGGGAATAAGACAAAAATAGCCTTTAATAAATCCTCAGGAGGAGACCCA
GAAATTGTAATGCACAGTTTTAATTGTGGAGGGGAATTTTTCTACTGTAATACAACAGAG
CTGTTTAATGATACTTGGACGATTAATAATACTTGGCTGTCAAATTATACTGAGAATAAT
AATGATACTATCACACTCCCATGCAGAATAAAACAAATTATAAACAGATGGCAGGAAGTA
GGAAAAGCAATGTATGCCCCTCCCATCAGTGGACTAATTAGATGCTCATCAAATATTACA
GGGCTGCTCTTAACAAGAGATGGTGGTAATCATAACACTAGTAATGACACCGAGACTTTC
AGACCTGGAGGAGGAGATATGAGGGATAATTGGAGAAGTGAATTATATAAATATAAAGTA
GTAAAAATTGAGCCATTAGGAGTAGCACCCACCAAGGCAAGGAGAAGAGTGGTGCAGAGA
GAAAAAAGAGCAGTGGGAGTAGGAGCTATGTTCCTTGGGTTCTTGGGAGCAGCAGGAAGC
ACTATGGGCGCAGCATCAGTGATGCTGACGGTACAAGCCAGACAATTATTGTCTGGTATA
GTGCAACAGCAAAACAATTTGCTGAGGGCTATTGAGGCGCAACAGCATATGTTGCAACTC
ACAGTCTGGGGCATTAAGCAGCTCCAGGCAAGAGTCCTGGCTGTGGAAAGATACCTAAAG
GATCAACAGCTCCTAGGAATTTGGGGTTGCTCTGGAAAACTCATCTGTACCACTAACGTG
CCTTGGAATGTTACTTGGAGTAATAAATCTCTAGATGACATTTGGGATAACATGACCTGG
ATGGAGTGGGAGAGAGAAATTGACAATTACACAGACCTAATATACTCCTTAATTGAAGAA
TCGCAGAACCAACAGGAAAAGAATGAACAAGACTTATTGGCATTGGATAAGTGGGCAAGT
TTGTGGAATTGGTTTAACATATCAAATTGGCTGTGGTACATAAAAATATTCATAATGATA
GTAGGAGGCTTGATAGGGTTAAGAATAGTTTTTACTGTGCTTTCTATAGTGAATAGAGTT
AGGCAGGGGTACTCACCATTATCGTTTCAGACCCTCCTCCCAACCCAGAGGGAACCAGAC
AGGCCCGGAGGAATCGAAGAAGAAGGTGGAGAGAGAGACAGAGACACATCCGGACAATTA
GTGACTGGATTCTTAGCAATCATCTGGGTCGACCTACGGAACCTGTTCCTCTTCCTCTAC
CACCGCTTGAGAGACTTACTCTTGATTGCAACGAGGATTGTGGAACTTCTGGGACGCAGG
GGGTGGGAAACCCTCAAATATCTGTGGAATCTCCTGCTGTATTGGAGTCAGGAACTACAG
AAAAGTGCTGTTAGTTTGCTTAATGCTATAGCTATAGCAGTAGCTGAGGGGACAGACAGG
ATTATAGAAATATTACAAAGATTTGGTAGGGGTATCCTTCACATACCTACAAGAATAAGA
CAGGGCGTGGAAGGAGCGTTGCTTTGA
>chrA01.CD4T.C1.16C8
ATGAAAGCGAGGGAGACCAGGAAGAGTTGTCAAAGCTTGTGGAAAGGGCAAAGCTTGTGG
AAATGGGGTATGATGCTCCTTGGAATGTTGATGATCTGTAGTGCTGCAGAACAATTGTGG
GTCACAGTCTATTATGGGGTACCTGTGTGGAAAGAAGCAACCACCACTCTATTTTGTGCA
TCAGATGCTAAAGCATATGATACAGAGGTACATAATGTTTGGGCCACACATGCCTGTGTA
CCCACAGACCCTAACCCACAAGAAGTAGTATTGATAAATGTGACAGAAAAGTTTAATGCA
TGGAAAAATGACATGGTAGAACAGATGCATGAGGATATAATTAGTTTATGGGATCAAAGC
CTAAAGCCATGTGTCAAATTAACCCCACTTTGTGTTATGCTAAATTGCACTGATTTGAAG
AATACTACTAGTGCCAATGCTACTAGTACAAATACTAATACTATTAGTCCCAACAATACT
ATGGAAGATGGAGACATGAAAAACTGCTCTTTCAATGTCACCACAAACATAAGAAATAAA
TTGCAAAAAGAATATGCACTTTTCTATAAACTTGATATAGTACCAATAGATAGTGATAAT
GAAAGCTATGCTTTAATAAGTTGTAACACCTCAGTCATTACACAGGCCTGTCCAAAGGTA
TCCTTTGAACCAATTCCCATACACTATTGTGCCCCGGCTGGTTTTGCGATTCTAAAGTGT
AATGAAAAGAATTTCAATGGAACAGAACCATGTAAAAATGTCAGCACAGTACAATGTACA
CATGGAATTAAGCCAGTAGTGTCAACTCAGTTGTTATTAAATGGTAGCCTAGCAGAAAAG
GAGGTAGTAATTATGTCTGAAAATATCACAGACAATGCTAAAACCATAATAGTGCATCTG
AATAAATCTGTAATAATTAATTGTACAAGAAACAATAACAACACAAGAAAAAGTATACAT
CTAGGACCAGGGAAAGCATTTTATGCAACAGGGGATATAATAGGAGATATAAGAAAATCA
CATTGTAATGTTAGTAAAGCAGATTGGATGAGAACTTTAAAAGATGTAGCTCTAAAATTA
AGAGAAAAATTTGGGAATGCTACAAAAATAGCCTTTAATAAATCCTCAGGAGGAGACCCA
GAAATTGTAATGCACAGTTTTAATTGTGGAGGGGAATTTTTCTACTGTAATACAACAGAG
CTGTTTAATGATACTTGGCTGGGTAATAATGATACCTGGCTATCAAGTTATACTGAGAGT
GATAATAATACTGCTAATATCACACTCCCATGCAGAATAAAACAAATTATAAACAGATGG
CAGGAAGTAGGAAAAGCAATGTATGCCCCTCCCATCAGTGGACTAATTAGATGCTCATCA
AATATTACAGGGCTGCTCTTAACAAGAGATGGTGGTAATCATAACACTAGTAATGACACC
GAGACTTTCAGACCTGGAGGAGGAGATATGAGGGATAATTGGAGAAGTGAATTATATAAA
TATAAAGTAGTAAAAATTGAGCCATTAGGAGTAGCACCCACCAAGGCAAGGAGAAGAGTG
GTGCAGAGAGAAAAAAGAGCAGTGGGAGTAGGAGCTATGTTCCTTGGGTTCTTGGGAGCA
GCAGGAAGCACTATGGGCGCAGCATCAGTGATGCTGACGGTACAAGCCAGACAATTATTG
TCTGGTATAGTGCAACAGCAAAACAATTTGCTGAGGGCTATTGAGGCGCAACAGCATATG
TTGCAACTCACAGTCTGGGGCATTAAGCAGCTCCAGGCAAGAGTCCTGGCTGTGGAAAGA
TACCTAAAGGATCAACAGCTCCTAGGAATTTGGGGTTGCTCTGGAAAACTCATCTGCACC
ACTAATGTGCCTTGGAATGTTACTTGGAGTAATAAATCTCTAGATCACATTTGGAAGAAC
ATGACCTGGATGGAGTGGGAGAGAGAAATTGACAATTACACAGACCTAATATACTCCTTA
ATTGAAAAATCGCAGAACCAACAGGAAAAGAATGAACAAGAATTATTGGAATTGGATAAG
TGGGCAAGTTTGTGGAATTGGTTTGACATATCAAATTGGCTGTGGTACATAAAAATATTC
ATAATGATAGTAGGAGGCTTGATAGGGTTAAGAATAGTTTTTACTGTGCTTTCTATAGTG
AATAGAGTTAGGCAGGGGTACTCACCATTATCGTTTCAGACCCTCCTCCCAACCCAGAGG
GAACCAGACAGGCCCGGAGGAATCGAAGAAGAAGGTGGAGAGAGAGACAGAGACACATCC
GGACAATTAGTGACTGGATTCTTAGCAATCATCTGGGTCGACCTACGGAACCTGTTCCTC
TTCCTCTACCACCGCTTGAGAGACTTACTCTTGATTGCAACGAGGATTGTGGAACTTCTG
GGACGCAGGGGGTGGGAAACCCTCAAATATCTGTGGAATCTCCTGCTGTATTGGAGTCAG
GAACTACAGAAAAGTGCTGTTAGTTTGCTTAATGCTATAGCTATAGCAGTAGCTGAGGGG
ACAGACAGGGTTATAGAAATATTACAAAGATTTGGTAGGGGTATCCTTCACATACCTACA
AGAATAAGACAGGGCTTGGAAGGAGCTTTGCTTTGA
>chrA01.CD4T.C1.2D12
ATGAAAGCGAGGGAGACCAGGAAGAGTTGTCAAAGCTTGTGGAAAGGGCAAAGCTTGTGG
AAATGGGGTATGATGCTCCTTGGAATGTTGATGATCTGTAGTGCTGCAGAACAATTGTGG
GTCACAGTCTATTATGGGGTACCTGTGTGGAAAGAAGCAACCACCACTCTATTTTGTGCA
TCAGATGCTAAAGCATATGATACAGAGGTACATAATGTTTGGGCCACACATGCCTGTGTA
CCCACAGACCCTAACCCACAAGAAGTAGTATTGATAAATGTGACAGAAAAGTTTAATGCA
TGGAAAAATGACATGGTAGAACAGATGCATGAGGATATAATTAGTTTATGGGATCAAAGC
CTAAAGCCATGTGTCAAATTAACCCCACTTTGTGTTATGCTAAATTGCACTGATTTGAAG
AATACTACTAGTGCCAATGCTACTAGTACAAATACTAATACTATTAGTCCCAACAATACT
ATGGAAGATGGAGACATGAAAAACTGCTCTTTCAATGTCACCACAAACATAAGAAATAAA
TTGCAAAAAGAATATGCACTTTTCTATAAACTTGATATAGTACCAATAGATAGTGATAAT
GAAAGCTATGCTTTAATAAGTTGTAACACCTCAGTCATTACACAGGCCTGTCCAAAGGTA
TCCTTTGAACCAATTCCCATACACTATTGTGCCCCGGCTGGTTTTGCGATTCTAAAGTGT
AATGAAAAGAATTTCAATGGAACAGAACCATGTAAAAATGTCAGCACAGTACAATGTACA
CATGGAATTAAGCCAGTAGTGTCAACTCAGTTGTTATTAAATGGTAGCCTAGCAGAAAAG
GAGGTAGTAATTATGTCTGAAAATATCACAGACAATGCTAAAACCATAATAGTGCATCTG
AATAAATCTGTAATAATTAATTGTACAAGAAACAATAACAACACAAGAAAAAGTATACAT
CTAGGACCAGGGAAAGCATTTTATGCAACAGGGGATATAATAGGAGATATAAGAAAATCA
CATTGTAATGTTAGTAAAGCAGATTGGATGAGAACTTTAAAAGATGTAGCTCTAAAATTA
AGAGAAAAATTTGGGAATGCTACAAAAATAGCCTTTAATAAATCCTCAGGAGGAGACCCA
GAAATTGTAATGCACAGTTTTAATTGTGGAGGGGAATTTTTCTACTGTAATACAACAGAG
CTGTTTAATGATACTTGGCTGGGTAATAATGATACCTGGCTATCAAGTTATACTGAGAGT
GATAATAATACTGCTAATATCACACTCCCATGCAGAATAAAACAAATTATAAACAGATGG
CAGGAAGTAGGAAAAGCAATGTATGCCCCTCCCATCAGTGGACTAATTAGATGCTCATCA
AATATTACAGGGCTGCTCTTAACAAGAGATGGTGGTAATCATAACACTAGTAATGACACC
GAGACTTTCAGACCTGGAGGAGGAGATATGAGGGATAATTGGAGAAGTGAATTATATAAA
TATAAAGTAGTAAAAATTGAGCCATTAGGAGTAGCACCCACCAAGGCAAGGAGAAGAGTG
GTGCAGAGAGAAAAAAGAGCAGTGGGAGTAGGAGCTATGTTCCTTGGGTTCTTGGGAGCA
GCAGGAAGCACTATGGGCGCAGCATCAGTGATGCTGACGGTACAAGCCAGACAATTATTG
TCTGGTATAGTGCAACAGCAAAACAATTTGCTGAGGGCTATTGAGGCGCAACAGCATATG
TTGCAACTCACAGTCTGGGGCATTAAGCAGCTCCAGGCAAGAGTCCTGGCTGTGGAAAGA
TACCTAAAGGATCAACAGCTCCTAGGAATTTGGGGTTGCTCTGGAAAACTCATCTGCACC
ACTAATGTGCCTTGGAATGTTACTTGGAGTAATAAATCTCTAGATCACATTTGGAAGAAC
ATGACCTGGATGGAGTGGGAGAGAGAAATTGACAATTACACAGACCTAATATACTCCTTA
ATTGAAAAATCGCAGAACCAACAGGAAAAGAATGAACAAGAATTATTGGAATTGGATAAG
TGGGCAAGTTTGTGGAATTGGTTTGACATATCAAATTGGCTGTGGTACATAAAAATATTC
ATAATGATAGTAGGAGGCTTGATAGGGTTAAGAATAGTTTTTACTGTGCTTTCTATAGTG
AATAGAGTTAGGCAGGGGTACTCACCATTATCGTTTCAGACCCTCCTCCCAACCCAGAGG
GAACCAGACAGGCCCGGAGGAATCGAAGAAGAAGGTGGAGAGAGAGACAGAGACACATCC
GGACAATTAGTGACTGGATTCTTAGCAATCATCTGGGTCGACCTACGGAACCTGTTCCTC
TTCCTCTACCACCGCTTGAGAGACTTACTCTTGATTGCAACGAGGATTGTGGAACTTCTG
GGACGCAGGGGGTGGGAAACCCTCAAATATCTGTGGAATCTCCTGCTGTATTGGAGTCAG
GAACTACAGAAAAGTGCTGTTAGTTTGCTTAATGCTATAGCTATAGCAGTAGCTGAGGGG
ACAGACAGGGTTATAGAAATATTACAAAGATTTGGTAGGGGTATCCTTCACATACCTACA
AGAATAAGACAGGGCTTGGAAGGAGCTTTGCTTTGA
>chrA01.Q2.48M17F7
ATGAAAGCGAGGGAGACCAGGAAGAGTTGTCAAAGCTTGTGGAAAGGGCAAAGCTTGTGG
AAATGGGGTATGATGCTCCTTGGAATGTTGATGATCTGTAGTGCTGCAGAACAATTGTGG
GTCACAGTCTATTATGGGGTACCTGTGTGGAAAGAAGCAACCACCACTCTATTTTGTGCA
TCAGATGCTAAAGCATATGATACAGAGGTACATAATGTTTGGGCCACACATGCCTGTGTA
CCCACAGACCCTAACCCACAAGAAGTAGTATTGATAAATGTGACAGAAAAGTTTAATGCA
TGGAAAAATGACATGGTAGAACAGATGCATGAGGATATAATTAGTTTATGGGATCAAAGC
CTAAAGCCATGTGTCAAATTAACCCCACTTTGTGTTATGCTAAATTGCACTGATTTGAAG
AATACTACTAGTGCCAATGCTACTAGTACAAATACTAATACTATTAGTCCCAACAATACT
ATGGAAGATGGAGACATGAAAAACTGCTCTTTCAATGTCACCACAAACATAAGAAATAAA
TTGCAAAAAGAATATGCACTTTTCTATAAACTTGATATAGTACCAATAGATAGTGATAAT
GAAAGCTATGCTTTAATAAGTTGTAACACCTCAGTCATTACACAGGCCTGTCCAAAGGTA
TCCTTTGAACCAATTCCCATACACTATTGTGCCCCGGCTGGTTTTGCGATTCTAAAGTGT
AATGAAAAGAATTTCAATGGAACAGAACCATGTAAAAATGTCAGCACAGTACAATGTACA
CATGGAATTAAGCCAGTAGTGTCAACTCAGTTGTTATTAAATGGTAGCCTAGCAGAAAAG
GAGGTAGTAATTATGTCTGAAAATATCACAGACAATGCTAAAACCATAATAGTGCATCTG
AATAAATCTGTAATAATTAATTGTACAAGAAACAATAACAACACAAGAAAAAGTATACAT
CTAGGACCAGGGAAAGCATTTTATGCAACAGGGGATATAATAGGAGATATAAGAAAATCA
CATTGTAATGTTAGTAAAGCAGATTGGATGAGAACTTTAAAAGATGTAGCTCTAAAATTA
AGAGAAAAATTTGGGAATGCTACAAAAATAGCCTTTAATAAATCCTCAGGAGGAGACCCA
GAAATTGTAATGCACAGTTTTAATTGTGGAGGGGAATTTTTCTACTGTAATACAACAGAG
CTGTTTAATGATACTTGGCTGGGTAATAATGATACCTGGCTATCAAGTTATACTGAGAGT
GATAATAATACTGCTAATATCACACTCCCATGCAGAATAAAACAAATTATAAACAGATGG
CAGGAAGTAGGAAAAGCAATGTATGCCCCTCCCATCAGTGGACTAATTAGATGCTCATCA
AATATTACAGGGCTGCTCTTAACAAGAGATGGTGGTAATCATAACACTAGTAATGACACC
GAGACTTTCAGACCTGGAGGAGGAGATATGAGGGATAATTGGAGAAGTGAATTATATAAA
TATAAAGTAGTAAAAATTGAGCCATTAGGAGTAGCACCCACCAAGGCAAGGAGAAGAGTG
GTGCAGAGAGAAAAAAGAGCAGTGGGAGTAGGAGCTATGTTCCTTGGGTTCTTGGGAGCA
GCAGGAAGCACTATGGGCGCAGCATCAGTGATGCTGACGGTACAAGCCAGACAATTATTG
TCTGGTATAGTGCAACAGCAAAACAATTTGCTGAGGGCTATTGAGGCGCAACAGCATATG
TTGCAACTCACAGTCTGGGGCATTAAGCAGCTCCAGGCAAGAGTCCTGGCTGTGGAAAGA
TACCTAAAGGATCAACAGCTCCTAGGAATTTGGGGTTGCTCTGGAAAACTCATCTGCACC
ACTAATGTGCCTTGGAATGTTACTTGGAGTAATAAATCTCTAGATCACATTTGGAAGAAC
ATGACCTGGATGGAGTGGGAGAGAGAAATTGACAATTACACAGACCTAATATACTCCTTA
ATTGAAAAATCGCAGAACCAACAGGAAAAGAATGAACAAGAATTATTGGAATTGGATAAG
TGGGCAAGTTTGTGGAATTGGTTTGACATATCAAATTGGCTGTGGTACATAAAAATATTC
ATAATGATAGTAGGAGGCTTGATAGGGTTAAGAATAGTTTTTACTGTGCTTTCTATAGTG
AATAGAGTTAGGCAGGGGTACTCACCATTATCGTTTCAGACCCTCCTCCCAACCCAGAGG
GAACCAGACAGGCCCGGAGGAATCGAAGAAGAAGGTGGAGAGAGAGACAGAGACACATCC
GGACAATTAGTGACTGGATTCTTAGCAATCATCTGGGTCGACCTACGGAACCTGTTCCTC
TTCCTCTACCACCGCTTGAGAGACTTACTCTTGATTGCAACGAGGATTGTGGAACTTCTG
GGACGCAGGGGGTGGGAAACCCTCAAATATCTGTGGAATCTCCTGCTGTATTGGAGTCAG
GAACTACAGAAAAGTGCTGTTAGTTTGCTTAATGCTATAGCTATAGCAGTAGCTGAGGGG
ACAGACAGGGTTATAGAAATATTACAAAGATTTGGTAGGGGTATCCTTCACATACCTACA
AGAATAAGACAGGGCTTGGAAGGAGCTTTGCTTTGA
>chrA01.CD4T.C2.26A4
ATGAAAGCGAGGGAGACCAGGAAGAGTTGTCAAAGCTTGTGGAAAGGGCAAAGCTTGTGG
AAATGGGGTATGATGCTCCTTGGAATGTTGATGATCTGTAGTGCTGCAGAACAATTGTGG
GTCACAGTCTATTATGGGGTACCTGTGTGGAAAGAAGCAACCACCACTCTATTTTGTGCA
TCAGATGCTAAAGCATATGATACAGAGGTACATAATGTTTGGGCCACACATGCCTGTGTA
CCCACAGACCCTAACCCACAAGAAGTAGTATTGATAAATGTGACAGAAAAGTTTAATGCA
TGGAAAAATGACATGGTAGAACAGATGCATGAGGATATAATTAGTTTATGGGATCAAAGC
CTAAAGCCATGTGTCAAATTAACCCCACTTTGTGTTATGCTAAATTGCACTGATTTGAAG
AATACTACTAGTGCCAATGCTACTAGTACAAATACTAATACTATTAGTCCCAACAATACT
ATGGAAGATGGAGACATGAAAAACTGCTCTTTCAATGTCACCACAAACATAAGAAATAAA
TTGCAAAAAGAATATGCACTTTTCTATAAACTTGATATAGTACCAATAGATAGTGATAAT
GAAAGCTATGCTTTAATAAGTTGTAACACCTCAGTCATTACACAGGCCTGTCCAAAGGTA
TCCTTTGAACCAATTCCCATACACTATTGTGCCCCGGCTGGTTTTGCGATTCTAAAGTGT
AATGAAAAGAATTTCAATGGAACAGAACCATGTAAAAATGTCAGCACAGTACAATGTACA
CATGGAATTAAGCCAGTAGTGTCAACTCAGTTGTTATTAAATGGTAGCCTAGCAGAAAAG
GAGGTAGTAATTATGTCTGAAAATATCACAGACAATGCTAAAACCATAATAGTGCATCTG
AATAAATCTGTAATAATTAATTGTACAAGAAACAATAACAACACAAGAAAAAGTATACAT
CTAGGACCAGGGAAAGCATTTTATGCAACAGGGGATATAATAGGAGATATAAGAAAATCA
CATTGTAATGTTAGTAAAGCAGATTGGATGAGAACTTTAAAAGATGTAGCTCTAAAATTA
AGAGAAAAATTTGGGAATGCTACAAAAATAGCCTTTAATAAATCCTCAGGAGGAGACCCA
GAAATTGTAATGCACAGTTTTAATTGTGGAGGGGAATTTTTCTACTGTAATACAACAGAG
CTGTTTAATGATACTTGGCTGGGTAATAATGATACCTGGCTATCAAGTTATACTGAGAGT
GATAATAATACTGCTAATATCACACTCCCATGCAGAATAAAACAAATTATAAACAGATGG
CAGGAAGTAGGAAAAGCAATGTATGCCCCTCCCATCAGTGGACTAATTAGATGCTCATCA
AATATTACAGGGCTGCTCTTAACAAGAGATGGTGGTAATCATAACACTAGTAATGACACC
GAGACTTTCAGACCTGGAGGAGGAGATATGAGGGATAATTGGAGAAGTGAATTATATAAA
TATAAAGTAGTAAAAATTGAGCCATTAGGAGTAGCACCCACCAAGGCAAGGAGAAGAGTG
GTGCAGAGAGAAAAAAGAGCAGTGGGAGTAGGAGCTATGTTCCTTGGGTTCTTGGGAGCA
GCAGGAAGCACTATGGGCGCAGCATCAGTGATGCTGACGGTACAAGCCAGACAATTATTG
TCTGGTATAGTGCAACAGCAAAACAATTTGCTGAGGGCTATTGAGGCGCAACAGCATATG
TTGCAACTCACAGTCTGGGGCATTAAGCAGCTCCAGGCAAGAGTCCTGGCTGTGGAAAGA
TACCTAAAGGATCAACAGCTCCTAGGAATTTGGGGTTGCTCTGGAAAACTCATCTGCACC
ACTAATGTGCCTTGGAATGTTACTTGGAGTAATAAATCTCTAGATCACATTTGGAAGAAC
ATGACCTGGATGGAGTGGGAGAGAGAAATTGACAATTACACAGACCTAATATACTCCTTA
ATTGAAAAATCGCAGAACCAACAGGAAAAGAATGAACAAGAATTATTGGAATTGGATAAG
TGGGCAAGTTTGTGGAATTGGTTTGACATATCAAATTGGCTGTGGTACATAAAAATATTC
ATAATGATAGTAGGAGGCTTGATAGGGTTAAGAATAGTTTTTACTGTGCTTTCTATAGTG
AATAGAGTTAGGCAGGGGTACTCACCATTATCGTTTCAGACCCTCCTCCCAACCCAGAGG
GAACCAGACAGGCCCGGAGGAATCGAAGAAGAAGGTGGAGAGAGAGACAGAGACACATCC
GGACAATTAGTGACTGGATTCTTAGCAATCATCTGGGTCGACCTACGGAACCTGTTCCTC
TTCCTCTACCACCGCTTGAGAGACTTACTCTTGATTGCAACGAGGATTGTGGAACTTCTG
GGACGCAGGGGGTGGGAAACCCTCAAATATCTGTGGAATCTCCTGCTGTATTGGAGTCAG
GAACTACAGAAAAGTGCTGTTAGTTTGCTTAATGCTATAGCTATAGCAGTAGCTGAGGGG
ACAGACAGGGTTATAGAAATATTACAAAGATTTGGTAGGGGTATCCTTCACATACCTACA
AGAATAAGACAGGGCTTGGAAGGAGCTTTGCTTTGA
>chrA01.CD4T.C2.26B11
ATGAAAGCGAGGGAGACCAGGAAGAGTTGTCAAAGCTTGTGGAAAGGGCAAAGCTTGTGG
AAATGGGGTATGATGCTCCTTGGAATGTTGATGATCTGTAGTGCTGCAGAACAATTGTGG
GTCACAGTCTATTATGGGGTACCTGTGTGGAAAGAAGCAACCACCACTCTATTTTGTGCA
TCAGATGCTAAAGCATATGATACAGAGGTACATAATGTTTGGGCCACACATGCCTGTGTA
CCCACAGACCCTAACCCACAAGAAGTAGTATTGATAAATGTGACAGAAAAGTTTAATGCA
TGGAAAAATGACATGGTAGAACAGATGCATGAGGATATAATTAGTTTATGGGATCAAAGC
CTAAAGCCATGTGTCAAATTAACCCCACTTTGTGTTATGCTAAATTGCACTGATTTGAAG
AATACTACTAGTGCCAATGCTACTAGTACAAATACTAATACTATTAGTCCCAACAATACT
ATGGAAGATGGAGACATGAAAAACTGCTCTTTCAATGTCACCACAAACATAAGAAATAAA
TTGCAAAAAGAATATGCACTTTTCTATAAACTTGATATAGTACCAATAGATAGTGATAAT
GAAAGCTATGCTTTAATAAGTTGTAACACCTCAGTCATTACACAGGCCTGTCCAAAGGTA
TCCTTTGAACCAATTCCCATACACTATTGTGCCCCGGCTGGTTTTGCGATTCTAAAGTGT
AATGAAAAGAATTTCAATGGAACAGAACCATGTAAAAATGTCAGCACAGTACAATGTACA
CATGGAATTAAGCCAGTAGTGTCAACTCAGTTGTTATTAAATGGTAGCCTAGCAGAAAAG
GAGGTAGTAATTATGTCTGAAAATATCACAGACAATGCTAAAACCATAATAGTGCATCTG
AATAAATCTGTAATAATTAATTGTACAAGAAACAATAACAACACAAGAAAAAGTATACAT
CTAGGACCAGGGAAAGCATTTTATGCAACAGGGGATATAATAGGAGATATAAGAAAATCA
CATTGTAATGTTAGTAAAGCAGATTGGATGAGAACTTTAAAAGATGTAGCTCTAAAATTA
AGAGAAAAATTTGGGAATGCTACAAAAATAGCCTTTAATAAATCCTCAGGAGGAGACCCA
GAAATTGTAATGCACAGTTTTAATTGTGGAGGGGAATTTTTCTACTGTAATACAACAGAG
CTGTTTAATGATACTTGGCTGGGTAATAATGATACCTGGCTATCAAGTTATACTGAGAGT
GATAATAATACTGCTAATATCACACTCCCATGCAGAATAAAACAAATTATAAACAGATGG
CAGGAAGTAGGAAAAGCAATGTATGCCCCTCCCATCAGTGGACTAATTAGATGCTCATCA
AATATTACAGGGCTGCTCTTAACAAGAGATGGTGGTAATCATAACACTAGTAATGACACC
GAGACTTTCAGACCTGGAGGAGGAGATATGAGGGATAATTGGAGAAGTGAATTATATAAA
TATAAAGTAGTAAAAATTGAGCCATTAGGAGTAGCACCCACCAAGGCAAGGAGAAGAGTG
GTGCAGAGAGAAAAAAGAGCAGTGGGAGTAGGAGCTATGTTCCTTGGGTTCTTGGGAGCA
GCAGGAAGCACTATGGGCGCAGCATCAGTGATGCTGACGGTACAAGCCAGACAATTATTG
TCTGGTATAGTGCAACAGCAAAACAATTTGCTGAGGGCTATTGAGGCGCAACAGCATATG
TTGCAACTCACAGTCTGGGGCATTAAGCAGCTCCAGGCAAGAGTCCTGGCTGTGGAAAGA
TACCTAAAGGATCAACAGCTCCTAGGAATTTGGGGTTGCTCTGGAAAACTCATCTGCACC
ACTAATGTGCCTTGGAATGTTACTTGGAGTAATAAATCTCTAGATCACATTTGGAAGAAC
ATGACCTGGATGGAGTGGGAGAGAGAAATTGACAATTACACAGACCTAATATACTCCTTA
ATTGAAAAATCGCAGAACCAACAGGAAAAGAATGAACAAGAATTATTGGAATTGGATAAG
TGGGCAAGTTTGTGGAATTGGTTTGACATATCAAATTGGCTGTGGTACATAAAAATATTC
ATAATGATAGTAGGAGGCTTGATAGGGTTAAGAATAGTTTTTACTGTGCTTTCTATAGTG
AATAGAGTTAGGCAGGGGTACTCACCATTATCGTTTCAGACCCTCCTCCCAACCCAGAGG
GAACCAGACAGGCCCGGAGGAATCGAAGAAGAAGGTGGAGAGAGAGACAGAGACACATCC
GGACAATTAGTGACTGGATTCTTAGCAATCATCTGGGTCGACCTACGGAACCTGTTCCTC
TTCCTCTACCACCGCTTGAGAGACTTACTCTTGATTGCAACGAGGATTGTGGAACTTCTG
GGACGCAGGGGGTGGGAAACCCTCAAATATCTGTGGAATCTCCTGCTGTATTGGAGTCAG
GAACTACAGAAAAGTGCTGTTAGTTTGCTTAATGCTATAGCTATAGCAGTAGCTGAGGGG
ACAGACAGGGTTATAGAAATATTACAAAGATTTGGTAGGGGTATCCTTCACATACCTACA
AGAATAAGACAGGGCTTGGAAGGAGCTTTGCTTTGA
>chrA01.CD4T.C2.26E6
ATGAAAGCGAGGGAGACCAGGAAGAGTTGTCAAAGCTTGTGGAAAGGGCAAAGCTTGTGG
AAATGGGGTATGATGCTCCTTGGAATGTTGATGATCTGTAGTGCTGCAGAACAATTGTGG
GTCACAGTCTATTATGGGGTACCTGTGTGGAAAGAAGCAACCACCACTCTATTTTGTGCA
TCAGATGCTAAAGCATATGATACAGAGGTACATAATGTTTGGGCCACACATGCCTGTGTA
CCCACAGACCCTAACCCACAAGAAGTAGTATTGATAAATGTGACAGAAAAGTTTAATGCA
TGGAAAAATGACATGGTAGAACAGATGCATGAGGATATAATTAGTTTATGGGATCAAAGC
CTAAAGCCATGTGTCAAATTAACCCCACTTTGTGTTATGCTAAATTGCACTGATTTGAAG
AATACTACTAGTGCCAATGCTACTAGTACAAATACTAATACTATTAGTCCCAACAATACT
ATGGAAGATGGAGACATGAAAAACTGCTCTTTCAATGTCACCACAAACATAAGAAATAAA
TTGCAAAAAGAATATGCACTTTTCTATAAACTTGATATAGTACCAATAGATAGTGATAAT
GAAAGCTATGCTTTAATAAGTTGTAACACCTCAGTCATTACACAGGCCTGTCCAAAGGTA
TCCTTTGAACCAATTCCCATACACTATTGTGCCCCGGCTGGTTTTGCGATTCTAAAGTGT
AATGAAAAGAATTTCAATGGAACAGAACCATGTAAAAATGTCAGCACAGTACAATGTACA
CATGGAATTAAGCCAGTAGTGTCAACTCAGTTGTTATTAAATGGTAGCCTAGCAGAAAAG
GAGGTAGTAATTATGTCTGAAAATATCACAGACAATGCTAAAACCATAATAGTGCATCTG
AATAAATCTGTAATAATTAATTGTACAAGAAACAATAACAACACAAGAAAAAGTATACAT
CTAGGACCAGGGAAAGCATTTTATGCAACAGGGGATATAATAGGAGATATAAGAAAATCA
CATTGTAATGTTAGTAAAGCAGATTGGATGAGAACTTTAAAAGATGTAGCTCTAAAATTA
AGAGAAAAATTTGGGAATGCTACAAAAATAGCCTTTAATAAATCCTCAGGAGGAGACCCA
GAAATTGTAATGCACAGTTTTAATTGTGGAGGGGAATTTTTCTACTGTAATACAACAGAG
CTGTTTAATGATACTTGGCTGGGTAATAATGATACCTGGCTATCAAGTTATACTGAGAGT
GATAATAATACTGCTAATATCACACTCCCATGCAGAATAAAACAAATTATAAACAGATGG
CAGGAAGTAGGAAAAGCAATGTATGCCCCTCCCATCAGTGGACTAATTAGATGCTCATCA
AATATTACAGGGCTGCTCTTAACAAGAGATGGTGGTAATCATAACACTAGTAATGACACC
GAGACTTTCAGACCTGGAGGAGGAGATATGAGGGATAATTGGAGAAGTGAATTATATAAA
TATAAAGTAGTAAAAATTGAGCCATTAGGAGTAGCACCCACCAAGGCAAGGAGAAGAGTG
GTGCAGAGAGAAAAAAGAGCAGTGGGAGTAGGAGCTATGTTCCTTGGGTTCTTGGGAGCA
GCAGGAAGCACTATGGGCGCAGCATCAGTGATGCTGACGGTACAAGCCAGACAATTATTG
TCTGGTATAGTGCAACAGCAAAACAATTTGCTGAGGGCTATTGAGGCGCAACAGCATATG
TTGCAACTCACAGTCTGGGGCATTAAGCAGCTCCAGGCAAGAGTCCTGGCTGTGGAAAGA
TACCTAAAGGATCAACAGCTCCTAGGAATTTGGGGTTGCTCTGGAAAACTCATCTGCACC
ACTAATGTGCCTTGGAATGTTACTTGGAGTAATAAATCTCTAGATCACATTTGGAAGAAC
ATGACCTGGATGGAGTGGGAGAGAGAAATTGACAATTACACAGACCTAATATACTCCTTA
ATTGAAAAATCGCAGAACCAACAGGAAAAGAATGAACAAGAATTATTGGAATTGGATAAG
TGGGCAAGTTTGTGGAATTGGTTTGACATATCAAATTGGCTGTGGTACATAAAAATATTC
ATAATGATAGTAGGAGGCTTGATAGGGTTAAGAATAGTTTTTACTGTGCTTTCTATAGTG
AATAGAGTTAGGCAGGGGTACTCACCATTATCGTTTCAGACCCTCCTCCCAACCCAGAGG
GAACCAGACAGGCCCGGAGGAATCGAAGAAGAAGGTGGAGAGAGAGACAGAGACACATCC
GGACAATTAGTGACTGGATTCTTAGCAATCATCTGGGTCGACCTACGGAACCTGTTCCTC
TTCCTCTACCACCGCTTGAGAGACTTACTCTTGATTGCAACGAGGATTGTGGAACTTCTG
GGACGCAGGGGGTGGGAAACCCTCAAATATCTGTGGAATCTCCTGCTGTATTGGAGTCAG
GAACTACAGAAAAGTGCTGTTAGTTTGCTTAATGCTATAGCTATAGCAGTAGCTGAGGGG
ACAGACAGGGTTATAGAAATATTACAAAGATTTGGTAGGGGTATCCTTCACATACCTACA
AGAATAAGACAGGGCTTGGAAGGAGCTTTGCTTTGA
>chrA01.CD4T.C2.26D1
ATGAAAGCGAGGGAGACCAGGAAGAGTTGTCAAAGCTTGTGGAAAGGGCAAAGCTTGTGG
AAATGGGGTATGATGCTCCTTGGAATGTTGATGATCTGTAGTGCTGCAGAACAATTGTGG
GTCACAGTCTATTATGGGGTACCTGTGTGGAAAGAAGCAACCACCACTCTATTTTGTGCA
TCAGATGCTAAAGCATATGATACAGAGGTACATAATGTTTGGGCCACACATGCCTGTGTA
CCCACAGACCCTAACCCACAAGAAGTAGTATTGATAAATGTGACAGAAAAGTTTAATGCA
TGGAAAAATGACATGGTAGAACAGATGCATGAGGATATAATTAGTTTATGGGATCAAAGC
CTAAAGCCATGTGTCAAATTAACCCCACTTTGTGTTATGCTAAATTGCACTGATTTGAAG
AATACTACTAGTGCCAATGCTACTAGTACAAATACTAATACTATTAGTCCCAACAATACT
ATGGAAGATGGAGACATGAAAAACTGCTCTTTCAATGTCACCACAAACATAAGAAATAAA
TTGCAAAAAGAATATGCACTTTTCTATAAACTTGATATAGTACCAATAGATAGTGATAAT
GAAAGCTATGCTTTAATAAGTTGTAACACCTCAGTCATTACACAGGCCTGTCCAAAGGTA
TCCTTTGAACCAATTCCCATACACTATTGTGCCCCGGCTGGTTTTGCGATTCTAAAGTGT
AATGAAAAGAATTTCAATGGAACAGAACCATGTAAAAATGTCAGCACAGTACAATGTACA
CATGGAATTAAGCCAGTAGTGTCAACTCAGTTGTTATTAAATGGTAGCCTAGCAGAAAAG
GAGGTAGTAATTATGTCTGAAAATATCACAGACAATGCTAAAACCATAATAGTGCATCTG
AATAAATCTGTAATAATTAATTGTACAAGAAACAATAACAACACAAGAAAAAGTATACAT
CTAGGACCAGGGAAAGCATTTTATGCAACAGGGGATATAATAGGAGATATAAGAAAATCA
CATTGTAATGTTAGTAAAGCAGATTGGATGAGAACTTTAAAAGATGTAGCTCTAAAATTA
AGAGAAAAATTTGGGAATGCTACAAAAATAGCCTTTAATAAATCCTCAGGAGGAGACCCA
GAAATTGTAATGCACAGTTTTAATTGTGGAGGGGAATTTTTCTACTGTAATACAACAGAG
CTGTTTAATGATACTTGGCTGGGTAATAATGATACCTGGCTATCAAGTTATACTGAGAGT
GATAATAATACTGCTAATATCACACTCCCATGCAGAATAAAACAAATTATAAACAGATGG
CAGGAAGTAGGAAAAGCAATGTATGCCCCTCCCATCAGTGGACTAATTAGATGCTCATCA
AATATTACAGGGCTGCTCTTAACAAGAGATGGTGGTAATCATAACACTAGTAATGACACC
GAGACTTTCAGACCTGGAGGAGGAGATATGAGGGATAATTGGAGAAGTGAATTATATAAA
TATAAAGTAGTAAAAATTGAGCCATTAGGAGTAGCACCCACCAAGGCAAGGAGAAGAGTG
GTGCAGAGAGAAAAAAGAGCAGTGGGAGTAGGAGCTATGTTCCTTGGGTTCTTGGGAGCA
GCAGGAAGCACTATGGGCGCAGCATCAGTGATGCTGACGGTACAAGCCAGACAATTATTG
TCTGGTATAGTGCAACAGCAAAACAATTTGCTGAGGGCTATTGAGGCGCAACAGCATATG
TTGCAACTCACAGTCTGGGGCATTAAGCAGCTCCAGGCAAGAGTCCTGGCTGTGGAAAGA
TACCTAAAGGATCAACAGCTCCTAGGAATTTGGGGTTGCTCTGGAAAACTCATCTGCACC
ACTAATGTGCCTTGGAATGTTACTTGGAGTAATAAATCTCTAGATCACATTTGGAAGAAC
ATGACCTGGATGGAGTGGGAGAGAGAAATTGACAATTACACAGACCTAATATACTCCTTA
ATTGAAAAATCGCAGAACCAACAGGAAAAGAATGAACAAGAATTATTGGAATTGGATAAG
TGGGCAAGTTTGTGGAATTGGTTTGACATATCAAATTGGCTGTGGTACATAAAAATATTC
ATAATGATAGTAGGAGGCTTGATAGGGTTAAGAATAGTTTTTACTGTGCTTTCTATAGTG
AATAGAGTTAGGCAGGGGTACTCACCATTATCGTTTCAGACCCTCCTCCCAACCCAGAGG
GAACCAGACAGGCCCGGAGGAATCGAAGAAGAAGGTGGAGAGAGAGACAGAGACACATCC
GGACAATTAGTGACTGGATTCTTAGCAATCATCTGGGTCGACCTACGGAACCTGTTCCTC
TTCCTCTACCACCGCTTGAGAGACTTACTCTTGATTGCAACGAGGATTGTGGAACTTCTG
GGACGCAGGGGGTGGGAAACCCTCAAATATCTGTGGAATCTCCTGCTGTATTGGAGTCAG
GAACTACAGAAAAGTGCTGTTAGTTTGCTTAATGCTATAGCTATAGCAGTAGCTGAGGGG
ACAGACAGGGTTATAGAAATATTACAAAGATTTGGTAGGGGTATCCTTCACATACCTACA
AGAATAAGACAGGGCTTGGAAGGAGCTTTGCTTTGA
>chrA01.CD4T.C2.26A1
ATGAAAGCGAGGGAGACCAGGAAGAGTTGTCAAAGCTTGTGGAAAGGGCAAAGCTTGTGG
AAATGGGGTATGATGCTCCTTGGAATGTTGATGATCTGTAGTGCTGCAGAACAATTGTGG
GTCACAGTCTATTATGGGGTACCTGTGTGGAAAGAAGCAACCACCACTCTATTTTGTGCA
TCAGATGCTAAAGCATATGATACAGAGGTACATAATGTTTGGGCCACACATGCCTGTGTA
CCCACAGACCCTAACCCACAAGAAGTAGTATTGATAAATGTGACAGAAAAGTTTAATGCA
TGGAAAAATGACATGGTAGAACAGATGCATGAGGATATAATTAGTTTATGGGATCAAAGC
CTAAAGCCATGTGTCAAATTAACCCCACTTTGTGTTATGCTAAATTGCACTGATTTGAAG
AATACTACTAGTGCCAATGCTACTAGTACAAATACTAATACTATTAGTCCCAACAATACT
ATGGAAGATGGAGACATGAAAAACTGCTCTTTCAATGTCACCACAAACATAAGAAATAAA
TTGCAAAAAGAATATGCACTTTTCTATAAACTTGATATAGTACCAATAGATAGTGATAAT
GAAAGCTATGCTTTAATAAGTTGTAACACCTCAGTCATTACACAGGCCTGTCCAAAGGTA
TCCTTTGAACCAATTCCCATACACTATTGTGCCCCGGCTGGTTTTGCGATTCTAAAGTGT
AATGAAAAGAATTTCAATGGAACAGAACCATGTAAAAATGTCAGCACAGTACAATGTACA
CATGGAATTAAGCCAGTAGTGTCAACTCAGTTGTTATTAAATGGTAGCCTAGCAGAAAAG
GAGGTAGTAATTATGTCTGAAAATATCACAGACAATGCTAAAACCATAATAGTGCATCTG
AATAAATCTGTAATAATTAATTGTACAAGAAACAATAACAACACAAGAAAAAGTATACAT
CTAGGACCAGGGAAAGCATTTTATGCAACAGGGGATATAATAGGAGATATAAGAAAATCA
CATTGTAATGTTAGTAAAGCAGATTGGATGAGAACTTTAAAAGATGTAGCTCTAAAATTA
AGAGAAAAATTTGGGAATGCTACAAAAATAGCCTTTAATAAATCCTCAGGAGGAGACCCA
GAAATTGTAATGCACAGTTTTAATTGTGGAGGGGAATTTTTCTACTGTAATACAACAGAG
CTGTTTAATGATACTTGGCTGGGTAATAATGATACCTGGCTATCAAGTTATACTGAGAGT
GATAATAATACTGCTAATATCACACTCCCATGCAGAATAAAACAAATTATAAACAGATGG
CAGGAAGTAGGAAAAGCAATGTATGCCCCTCCCATCAGTGGACTAATTAGATGCTCATCA
AATATTACAGGGCTGCTCTTAACAAGAGATGGTGGTAATCATAACACTAGTAATGACACC
GAGACTTTCAGACCTGGAGGAGGAGATATGAGGGATAATTGGAGAAGTGAATTATATAAA
TATAAAGTAGTAAAAATTGAGCCATTAGGAGTAGCACCCACCAAGGCAAGGAGAAGAGTG
GTGCAGAGAGAAAAAAGAGCAGTGGGAGTAGGAGCTATGTTCCTTGGGTTCTTGGGAGCA
GCAGGAAGCACTATGGGCGCAGCATCAGTGATGCTGACGGTACAAGCCAGACAATTATTG
TCTGGTATAGTGCAACAGCAAAACAATTTGCTGAGGGCTATTGAGGCGCAACAGCATATG
TTGCAACTCACAGTCTGGGGCATTAAGCAGCTCCAGGCAAGAGTCCTGGCTGTGGAAAGA
TACCTAAAGGATCAACAGCTCCTAGGAATTTGGGGTTGCTCTGGAAAACTCATCTGCACC
ACTAATGTGCCTTGGAATGTTACTTGGAGTAATAAATCTCTAGATCACATTTGGAAGAAC
ATGACCTGGATGGAGTGGGAGAGAGAAATTGACAATTACACAGACCTAATATACTCCTTA
ATTGAAAAATCGCAGAACCAACAGGAAAAGAATGAACAAGAATTATTGGAATTGGATAAG
TGGGCAAGTTTGTGGAATTGGTTTGACATATCAAATTGGCTGTGGTACATAAAAATATTC
ATAATGATAGTAGGAGGCTTGATAGGGTTAAGAATAGTTTTTACTGTGCTTTCTATAGTG
AATAGAGTTAGGCAGGGGTACTCACCATTATCGTTTCAGACCCTCCTCCCAACCCAGAGG
GAACCAGACAGGCCCGGAGGAATCGAAGAAGAAGGTGGAGAGAGAGACAGAGACACATCC
GGACAATTAGTGACTGGATTCTTAGCAATCATCTGGGTCGACCTACGGAACCTGTTCCTC
TTCCTCTACCACCGCTTGAGAGACTTACTCTTGATTGCAACGAGGATTGTGGAACTTCTG
GGACGCAGGGGGTGGGAAACCCTCAAATATCTGTGGAATCTCCTGCTGTATTGGAGTCAG
GAACTACAGAAAAGTGCTGTTAGTTTGCTTAATGCTATAGCTATAGCAGTAGCTGAGGGG
ACAGACAGGGTTATAGAAATATTACAAAGATTTGGTAGGGGTATCCTTCACATACCTACA
AGAATAAGACAGGGCTTGGAAGGAGCTTTGCTTTGA
>chrA01.CD4T.C1.16D4
ATGAAAGCGAGGGAGACCAGGAAGAATTGTCAAAGCTTGTGGAAATGGCAAGGCTTGTGG
AAATGGGGTATGATGCTCCTTGGAATGTTGATGATCTGTAGTGCTGCAGAACAATTGTGG
GTCACAGTCTATTATGGGGTACCTGTGTGGAAAGAAGCAACCACCACTCTATTTTGTGCA
TCAGATGCTAAAGCATATGATACAGAGGTACATAATGTTTGGGCCACACATGCCTGTGTA
CCCACAGACCCTAACCCACAAGAAGTAGTATTGGTAAATGTGACAGAAAAGTTTAATGCA
TGGAAAAATGACATGGTAGAACAGATGCATGAGGATATAATTAGTTTATGGGATCAAAGC
CTAAAGCCATGTGTCAAATTAACCCCACTTTGTGTTACTCTAAATTGCACTGATTTGAAG
AATACTACTAGTGCCAATGCTACTAGTACAAATACTACTGGTGCCAATGCTACTAGTCCC
AACAAGACTATGGAAGATGGAGACATGAAAAACTGCTCTTTCAATGTCACCACAAACATA
AGGAATAAATTGCAAAAAGAATATGCACTTTTCTATAAACTTGATATAGTACCAATAGAT
GGTGATAATAAAAGCTATGCTTTAATAAGTTGTAACACCTCAGTCATTACACAGGCCTGT
CCAAAGGTATCCTTTGAACCAATTCCCATACATTATTGTGCCCCGGCTGGTTTTGCGATT
CTAAAGTGTAATGAAAAGAATTTCAATGGAACAGGACCATGTAAAAATGTCAGCACAGTA
CAATGTACACATGGAATTAAGCCAGTAGTGTCAACTCAGTTGTTATTAAATGGCAGCCTA
GCAGAAGAGGAGGTAGTAATTAGGTCTGAAAATATCACAGACAATGCTAAAACCATAATA
GTGCATCTGAATAAATCTGTAATAATTAATTGTACAAGATACAATAACAACACAAGAAGA
AGTATACATATGGGACCAGGGAAAGCATTTTATGTAACAGGGGATATAATAGGAGATATA
AGACAATCACATTGTAATGTTAGTAAAGCAGATTGGATGAGAACTTTAAAAGATGTAGCT
CAAAAATTAAGTGAAAAATTTGAGAATAATACAAAAATAGCCTTTAATAAATCCTCAGGA
GGAGACCCAGAAATTGTAATGCACAGTTTTAATTGTGGAGGGGAATTTTTCTACTGTAAT
ACAACAGAGCTGTTTAATGATACTTGGCTGGGTAATAGTACCTGGCTATCAAATTATACT
GAGAATAATAATACTGCTAATATCACACTCCCATGCAGAATAAAACAAATTATAAACAGA
TGGCAGGAAGTAGGAAAAGCAATGTATGCCCCTCCCATCAGTGGACTAATTAGATGCTCA
TCAAATATTACAGGGCTGCTCTTAACAAGAGATGGTGGTAATCATAACACTAGTAATAAC
ACCGAGACTTTCAGACCTGGAGGAGGAGATATGAGGGATAATTGGAGAAGTGAATTATAT
AAATATAAAGTAGTAAAAATTGAGCCATTAGGAGTAGCACCCACCAAGGCAAGGAGAAGA
GTGGTGCAGAGAGAAAAAAGAGCAGTGGGAGTAGGAGCTATGTTCCTTGGGTTCTTGGGA
GCGGCAGGAAGCACTATGGGCGCAGCATCAGTGATGCTGACGGTACAAGCCAGACAATTA
TTGTCTGGTATAGTGCAACAGCAAAACAATTTGCTGAGGGCTATTGAGGCGCAACAGCAT
ATGTTGCAACTCACAGTCTGGGGCATTAAGCAGCTCCAGGCAAGAGTCCTGGCTGTGGAA
AGATACCTAAAGGATCAACAGCTCCTAGGAATTTGGGGTTGCTCTGGAAAACTCATCTGT
ACCACTAACGTGCCTTGGAATGTTACTTGGAGTAATAAATCTCTAGATGACATTTGGAAT
AACATGACCTGGATGGAGTGGGAGAGAGAAATTGACAATTACACAGGCCTAATATACTCC
TTAATTGAAGAATCGCAGAACCAACAGGAAAAGAATGAACAAGAATTATTGGAATTGGAT
AAGTGGGCAAGTTTGTGGAACTGGTTTGACATATCAAATTGGCTGTGGTACATAAAAATA
TTCATAATGATAGTAGGAGGCTTGATAGGGTTAAGAATAGTTTTTACTGTGCTTTCTATA
GTGAATAGAGTTAGGCAGGGGTACTCACCATTATCGTTTCAGACCCTCCTCCCAACCCAG
AGGGGACCAGACAGGCCCGGAGGAATCGAAGAAGAAGGTGGAGAGAGAGACAGAGACACA
TCCGGACAATTAGTGACTGGATTCTTAGCAATCATCTGGGTCGACCTACGGAACCTGTTC
CTCTTCCTCTACCACCGCTTGAGAGACTTACTCTTGATTGCAACGAGGATTGTGGAACTT
CTGGGACGCAGGGGGTGGGAAACCCTCAAATATCTGTGGAATCTCCTGCTGTATTGGAGT
CAGGAACTACAGAAAAGTGCTGTTAGTTTGCTTAATACTATAGCTATAGCAGTAGCTGAG
GGGACAGATAGGATTATAGAAATATTACAAAGATTTTGTAGGGGTATCCTTCACATACCT
ACAAGAATAAGACAGGGCTTGGAAGGAGCTTTGCTTTGA
>chrA01.CD4T.C1.16D8
ATGAAAGCGAGGGAGACCAGGAAGAATTGTCAAAGCTTGTGGAAATGGCAAGGCTTGTGG
AAATGGGGTACGATGCTCCTTGGAATGTTGATGATCTGTAGTGCTGCAGAACAATTGTGG
GTCACAGTCTATTATGGGGTACCTGTGTGGAAAGAAGCAACCACCACTCTATTTTGTGCA
TCAGATGCTAAAGCATATGATACAGAGGTACATAATGTTTGGGCCACACATGCCTGTGTA
CCCACAGACCCTAACCCACAAGAAGTAGTATTGGAAAATGTGACAGAAGAATTTAATGCA
TGGAAAAATGACATGGTAGAACAGATGCATGAGGACATAATTAGTTTATGGGATCAAAGC
CTAAAGCCATGTGTCAAGTTAACCCCACTTTGTGTTACTCTAAATTGCACTGATTTGAAG
ACCAATATTACCGCTACTAGTCCCAACAATACTATGAAAGAAGGAGACATGAAAAACTGC
TCTTTCAATGTCACCACAAGCATAAGAAATAAATTGCAAAAAGAATATGCACTTTTCTAT
AAACTTGATATAGTACCAATAGATGGTGATAATGAAAGCTATGCTTTAATAAGTTGTAAC
ACCTCAGTCATTACACAGGCCTGTCCAAAGGTATCCTTTGAACCAATTCCCATACATTAT
TGTGCCCCGGCTGGTTTTGCGATTCTAAAGTGTAATGAGAAGAATTTCAATGGAAAAGGA
CCATGTACAAATGTCAGCACAGTACAATGTACACATGGAATTAAGCCAGTAGTGTCAACT
CAGTTGTTATTAAATGGCAGCCTAGCAGAAAAGGAGGTAGTAATTAGGTCTGAAAATATC
ACAGACAATGCTAAAACCATAATAGTGCATCTGAATAAATCTGTAATAATTAATTGTACA
AGATACAATAACAACACAAGAAGAAGTATACATATAGGACCAGGGAGAGCATTTTATGCA
ACAGGGGATATAATAGGAGACATAAGAAAATCACATTGTAATGTTAGTAAAGCAGATTGG
ATGAGAACTTTAAAAGATGTAGCTCAAAAATTAAGAGAAAAATTTGGGAATGATACAAAA
ATAGCCTTTAATAAATCCTCAGGAGGAGACCCAGAAATTATAATGCACAGTTTTAATTGT
GGAGGGGAATTTTTCTACTGTAATACAACAGAGATGTTTAATGATATTTGGCTGAGTAAT
AATACTTGGCTATCAAATTATACTGAGAGTAATAATAATACTGCTAAAAATATCGTACTC
CCATGCAGAATAAAACAAATTATAAACAGATGGCAGGAAGTAGGAAAAGCAATGTATGCC
CCTCCCATCAGTGGACTAATTAGATGCTCATCAAATATTACAGGGCTGCTCTTAACAAGA
GATGGTGGTAATCATAACACTAATAATGACACCGAGACTTTCAGACCAGGAGGAGGAGAT
ATGAGGGATAATTGGAGAAGTGAATTATATAAATATAAAGTAGTAAAAATTGAGCCATTA
GGAGTAGCACCCACCAAGGCAAGGAGAAGAGTGGTGCAGAGAGAAAAAAGAGCAGTGGGA
ATAGGAGCTATGTTCCTTGGGTTCTTGGGAGCAGCAGGAAGCACTATGGGCGCAGCATCA
GTGACGCTGACGGTACAAGCCAGACAATTATTGTCTGGTATAGTGCAACAGCAAAACAAT
TTGCTGAGGGCTATTGAGGCGCAACAGCATATGTTGCAACTCACAGTCTGGGGCATTAAG
CAGCTCCAGGCAAGAGTCCTGGCTGTGGAAAGATACCTAAAGGATCAACAGCTCCTAGGA
ATTTGGGGTTGCTCTGGAAAAATCATCTGCACCACTAATGTGCCTTGGAATGTTACTTGG
AGTAATAAATCTCTAGATAACATTTGGAATAACATGACCTGGATGGAGTGGGAGAGAGAA
ATTGACAATTACACAGGCCTAATATACTCCTTAATTGAAGAATCGCAGAACCAACAGGAA
AAGAATGAACAAGAATTATTGGCATTGGATAAGTGGGCAAGTTTGTGGAATTGGTTTAAC
ATATCACATTGGCTGTGGTACATAAAAATATTCATAATGATAGTAGGAGGCTTGATAGGG
TTAAGAATAGTTTTTACTGTGCTTTCTATAGTGAATAGAGTTAGGCAGGGGTACTCACCA
TTATCGTTTCAGACCCTCCTCCCAACCCAGAGGGGACCAGACAGGCCCGGAGGAATCGAA
GAAGAAGGTGGAGAGAGAGACAGAGACACATCCGGACAATTAGTGACTGGATTCTTAGCA
ATCATCTGGGTCGATCTACGGAACCTGTTCCTCTTCCTCTACCACCGCTTGAGAGACTTA
CTCTTGATTGCAACGAGGATTGTGGAACTTCTGGGACGCAGGGGGTGGGAAACCCTCAAA
TATTTGTGGAATCTCCTGCTGTATTGGAGTCAGGAACTACAGAAAAGTGCTGTTAGTTTG
CTTAATGCTATAGCTATAGCAGTAGCTGAGGGGACAGATAGGATTATAGAAATATTACAA
AGATTTTGTAGGGGTATCCTTCACATACCTACAAGAATAAGACAGGGCTTTGAAGGAGCT
TTGCTTTGA
>chrA01.CD4T.C1.16D9
ATGAAAGCGAGGGAGACCAGGAAGAATTGTCAAAGCTTGTGGAAATGGCAAGGCTTGTGG
AAATGGGGTACGATGCTCCTTGGAATGTTGATGATCTGTAGTGCTGCAGAACAATTGTGG
GTCACAGTCTATTATGGGGTACCTGTGTGGAAAGAAGCAACCACCACTCTATTTTGTGCA
TCAGATGCTAAAGCATATGATACAGAGGTACATAATGTTTGGGCCACACATGCCTGTGTA
CCCACAGACCCTAACCCACAAGAAGTAGTATTGGTAAATGTGACAGAAAAGTTTAATGCA
TGGAAAAATGACATGGTAGAACAGATGCATGAGGATATAATTAGTTTATGGGATCAAAGC
CTAAAGCCATGTGTCAAATTAACCCCACTTTGTGTTGTTCTAAATTGCACTGATTTGAAG
AATACTACTAGTATCAATGCTACTAGTCCCAATAATACTATGGAAGAAGGAGACATGAAA
AACTGCTCTTTCAATGTCACCACAAACATAAAAAATAAATTGCAAAAAGAATATGCACTT
TTCTATAAACTTGATATAGTACCAATAAATGGTGATAATAAAAGCTATGCTTTAATAAGT
TGTAACACCTCAGTCATTACACAGGCCTGTCCAAAGGTATCCTTTGAACCAATTCCCATA
CACTATTGTGCCCCGGCTGGTTTTGCGATCCTAAAGTGTAATGAAAAGAATTTCAATGGA
ACAGAACCATGTAAAAATGTCAGCACAGTACAATGTACACATGGAATTAGGCCAGTAGTG
TCAACTCAGTTGTTATTAAATGGTAGCCTAGCAGAAAAGGAGGTAGTAATTAGGTCTGAA
AATATCACAGACAATGCTAAAACCATAATAGTGCATCTGAATAAATCTGTAATAATTAAT
TGTACAAGACACAATAACAACACAAGAAGAAGTATACATATAGGACCAGGGAAAGCATTT
TATGCAACAGGGGATATAATAGGAAATATAAGACAATCACATTGTAATGTTAGTAGAGCA
GATTGGATGAGAACTTTAAAAGATGTAGCTCTAAAATTAAGAGAAAATTTTAGGAATGAT
ACACAAATAGCCTTTAATAAATCCTCAGGAGGAGACCCAGAAATTGTAATGCACAGTTTT
AATTGTGGAGGGGAATTTTTCTACTGTAATACAACAGAGCTGTTTAATGATACTTGGACG
AGTAATGATACTTGGCTGTCAAATTATACTGAGAGTAATAATAATACTATCACACTCCCA
TGCAGAATAAAACAAATTATAAACAGATGGCAGGAAGTAGGAAAAGCAATGTATGCCCCT
CCCATCAGTGGACTAATTAGATGCTCATCAAATATTACAGGGCTGCTCTTAACAAGAGAT
GGTGGTAATCATAACACTAGTAATAACACTGAGACTTTCAGACCTGGAGGAGGAGATATG
AGGGATAATTGGAGAAGTGAATTATATAAATATAAAGTAGTGAAAATTGAGCCATTAGGA
ATAGCACCCACCAAGGCAAGGAGAAGAGTGGTGCAGAGAGAAAAAAGAGCAGTGGGAGTA
GGAGCTATGTTCCTTGGGTTCTTGGGAGCAGCAGGAAGCACTATGGGCGCAGCATCAGTG
ATGCTGACGGTACAAGCCAGACAATTATTGTCTGGTATAGTGCAACAGCAAAGCAATTTG
CTGAGGGCTATTGAGGCGCAACAGCATATGTTGCAACTCACAGTCTGGGGCATTAAGCAG
CTCCAGGCAAGAGTCCTGGCTGTGGAAAGATACCTAAAGGATCAACAGCTCCTAGGAATT
TGGGGTTGCTCTGGAAAACTCATCTGCACCACTAATGTGCCTTGGAATGTTACGTGGAGT
AATAGATCTCTAGATCACATTTGGAATAACATGACCTGGATGGAATGGGAGAGAGAAATT
GACAATTACACAGGCCTAATATACTCCTTAATTGAAGAATCGCAGAACCAACAGGAAAAG
AATGAACAAGAATTATTGGCATTGGATAAGTGGGCAAGTTTGTGGAATTGGTTTAACATA
TCACATTGGCTGTGGTACATAAAAATATTCATAATGATAATAGGAGGCTTGATAGGGTTA
AGAATAGTTTTTACTGTGCTTTCTATAGTGAATAGAGTTAGGCAGGGGTACTCACCATTA
TCGTTTCAGACCCTCCTCCCAACCCAGAGGGGACCAGACAGGCCCGGAGGAATCGAAGAA
GAAGGTGGAGAGAGAGACAGAGACACATCCGGACAATTAGTGACTGGATTCTTAGCAATC
ATCTGGGTCGATCTACGGAACCTGTTCCTCTTCCTCTACCACCGCTTGAGAGACTTACTC
TTGATTGCAACGAGGATTGTGGAACTTCTGGGACGCAGGGGGTGGGAAACCCTCAAATAT
CTGTGGAATCTCCTGCTGTATTGGAGTCAGGAACTACAGAAGAGTGCTGTTAGTTTGCTT
AATACTATAGCTATAGCAGTAGCTGAGGGGACAGACAGGATTATAGAAATATTACAAAGA
TTTTGTAGGGGTATCCTTCACATACCCACAAGAATAAGACAGGGCTTGGAAGGAGCTTTG
CTTTGA
>chrA01.CD4T.C1.16E1
ATGAAAGCGAGGGAGACCAGGAAGAATTGTCAAAGCTTGTGGAAATGGCAAGGCTTGTGG
AAATGGGGTATGATGCTCCTTGGAATGTTGATGATCTGTAGTGCTGCAGAACAATTGTGG
GTCACAGTCTATTATGGGGTACCTGTGTGGAAAGAAGCAACCACCACTCTATTTTGTGCA
TCAGATGCTAAAGCATATGATACAGAGGTACATAATGTTTGGGCCACACATGCCTGTGTA
CCCACAGACCCTAACCCACAAGAAGTAGTATTGGAAAATGTGACAGAAGAATTTAATGCA
TGGAAAAATGACATGGTAGAACAGATGCATGAGGATATAATTAGTTTATGGGATCAAAGC
CTAAAGCCATGTGTCAAGTTAACCCCACTTTGTGTTATGCTAAATTGCACTGATTTGAAG
AATACTACTAGTGCCAATGATACTAGTACAAATACTAATACTACTAGTCCCAACAATACT
ATGGAAGATGGAGACATGAAAAATTGCTCTTTCAATGTCACCACAAACATAAGAAATAAA
TTGCAAAAAGAGTATGCACTTTTCTATAAACTTGATTTAGTACCAATAGATGGTGATAAT
AAAAGCTATGCTTTAATAAGTTGTAACACCTCAGTCATTACACAGGCCTGTCCAAAGGTA
TCCTTTGAACCAATTCCCATACATTATTGTGCCCCGGCTGGTTTTGCGATTCTAAAGTGT
AATGAGGAGAATTTCAATGGAACAGGACCATGTAAAAATGTCAGCACAGTACAATGTACA
CATGGAATTAAGCCAGTAGTGTCAACTCAGTTGTTATTAAATGGCAGCCTAGCAGAAAAG
GAGGTAGTAATTAGGTCTGAAAATATCACAGACAATGCTAAAACCATAATAGTGCATCTG
AATAAATCTGTAATAATTAATTGTACAAGACACAATAACAACACAAGAAGAAGTATACAT
ATGGGACCAGGGAAAACATTTTATGCAACAGGGGATATAATAGGAGATATAAGACAATCA
CATTGTAATGTTAGTAGAGCAGATTGGATGAGAACTTTAAATGATGTAGCTCTAAAATTA
AGAGAAAAATTTGAGAATAATACAAAAATAGCCTTTAATAAATCCTCAGGAGGAGACCCA
GAAGTTGTAATGCATAGTTTTAATTGTGGAGGGGAATTTTTCTACTGTAATACAACAGAG
CTGTTTAATGATACTTGGCTGGATAATAATACTTGGCGGTCAAATTATAATGAGAGTAAT
AATACTACTACTAAAAATATCACACTCCCATGCAGAATAAAACAAATTATAAACAGATGG
CAGGAAGTAGGAAAAGCAATGTATGCCCCTCCCATCAGTGGACTAATTAGATGCTCATCA
AATATTACAGGGCTGCTCTTAACAAGAGATGGTGGTAATCATAACACTAGTAATAACACC
GAGACTTTCAGACCAGGAGGAGGAGATATGAGGGATAATTGGAGAAGTGAATTATATAAA
TATAAAGTAGTAAAAATTGAGCCATTAGGAGTAGCACCCACCAAGGCAAGGAGAAGAGTG
GTGCAGAGAGAAAAAAGAGCAGTGGGAGTAGGAGCTATGTTCCTTGGGTTCTTGGGAGCA
GCAGGAAGCACTATGGGCGCAGCATCAGTGATGCTGACGGTACAAGCCAGACAATTATTG
TCTGGTATAGTGCAACAGCAAAACAATTTGCTGAGGGCTATTGAGGCGCAACAGCATATG
TTGCAACTCACAGTCTGGGGCATTAAGCAGCTCCAGGCAAGAGTCCTGGCTGTGGAAAGA
TACCTAAAGGATCAACAGCTCCTAGGAATTTGGGGTTGCTCTGGAAAACTCATCTGCACC
ACTAATGTGCCTTGGAATGTTACTTGGAGTAATAAATCTCTAGATCACATTTGGAAGAAC
ATGACCTGGATGGAGTGGGAGAGAGAAATTGACAATTACACAGACCTAATTTACTCCTTA
ATTGAAAAATCGCAGAACCAACAGGAAAAGAATGAACAAGAATTATTGGAATTGGATAAG
TGGGCAAGTTTGTGGAATTGGTTTGACATATCAAATTGGCTGTGGTACATAAAAATATTC
ATAATGATAGTAGGAGGCTTGATAGGGTTAAGAATAGTTTTTACTGTGCTTTCTATAGTG
AATAGAGTTAGGCAGGGGTACTCACCATTATCATTTCAGACCCTCCTCCCAACCCAGAGG
GAACCAGACAGGCCCGGAGGAATCGAAGAAGAAGGTGGAGAGAGAGACAGAGACACATCC
GGACAATTAGTGACTGGATTCTTAGCAATCATCTGGGTCGACCTACGGAACCTGTTCCTC
TTCCTCTACCACCGCTTGAGAGACTTACTCTTGATTGCAACGAGGATTGTGGAACTTCTG
GGACGCAGGGGGTGGGAAACCCTCAAATATCTGTGGAATCTCCTGCTGTATTGGAGTCAG
GAACTACAGAAAAGTGCTGTTAGTTTGCTTAATGCTATAGCTATAGCAGTAGCTGAGGGG
ACAGACAGGATTATAGAAATATTACAAAGATTTGGTAGGGGTATCCTTCACATACCTACA
AGAATAAGACAGGGCTTGGAAGGAGCTTTGCTTTGA
>chrA01.CD4T.C1.16G2
ATGAAAGCGAGGGAGACCAGGAAGAATTGTCAAAGCTTGTGGAAATGGCAAGGCTTGTGG
AAATGGGGTATGATGCTCCTTGGAATGTTGATGATCTGTAGTGCTGCAGAACAATTGTGG
GTCACAGTCTATTATGGGGTACCTGTGTGGAAAGAAGCAACCACCACTCTATTTTGTGCA
TCAGATGCTAAAGCATATGATACAGAGGTACATAATGTTTGGGCCACACATGCCTGTGTA
CCCACAGACCCTAACCCACAAGAAGTAGTATTGGAAAATGTGACAGAAGAATTTAATGCA
TGGAAAAATGACATGGTAGAACAGATGCATGAGGATATAATTAGTTTATGGGATCAAAGC
CTAAAGCCATGTGTCAAGTTAACCCCACTTTGTGTTATGCTAAATTGCACTGATTTGAAG
AATACTACTAGTGCCAATGATACTAGTACAAATACTAATACTACTAGTCCCAACAATACT
ATGGAAGATGGAGACATGAAAAATTGCTCTTTCAATGTCACCACAAACATAAGAAATAAA
TTGCAAAAAGAGTATGCACTTTTCTATAAACTTGATTTAGTACCAATAGATGGTGATAAT
AAAAGCTATGCTTTAATAAGTTGTAACACCTCAGTCATTACACAGGCCTGTCCAAAGGTA
TCCTTTGAACCAATTCCCATACATTATTGTGCCCCGGCTGGTTTTGCGATTCTAAAGTGT
AATGAGGAGAATTTCAATGGAACAGGACCATGTAAAAATGTCAGCACAGTACAATGTACA
CATGGAATTAAGCCAGTAGTGTCAACTCAGTTGTTATTAAATGGCAGCCTAGCAGAAAAG
GAGGTAGTAATTAGGTCTGAAAATATCACAGACAATGCTAAAACCATAATAGTGCATCTG
AATAAATCTGTAATAATTAATTGTACAAGACACAATAACAACACAAGAAGAAGTATACAT
ATGGGACCAGGGAAAACATTTTATGCAACAGGGGATATAATAGGAGATATAAGACAATCA
CATTGTAATGTTAGTAGAGCAGATTGGATGAGAACTTTAAATGATGTAGCTCTAAAATTA
AGAGAAAAATTTGAGAATAATACAAAAATAGCCTTTAATAAATCCTCAGGAGGAGACCCA
GAAGTTGTAATGCATAGTTTTAATTGTGGAGGGGAATTTTTCTACTGTAATACAACAGAG
CTGTTTAATGATACTTGGCTGGATAATAATACTTGGCGGTCAAATTATAATGAGAGTAAT
AATACTACTACTAAAAATATCACACTCCCATGCAGAATAAAACAAATTATAAACAGATGG
CAGGAAGTAGGAAAAGCAATGTATGCCCCTCCCATCAGTGGACTAATTAGATGCTCATCA
AATATTACAGGGCTGCTCTTAACAAGAGATGGTGGTAATCATAACACTAGTAATAACACC
GAGACTTTCAGACCAGGAGGAGGAGATATGAGGGATAATTGGAGAAGTGAATTATATAAA
TATAAAGTAGTAAAAATTGAGCCATTAGGAGTAGCACCCACCAAGGCAAGGAGAAGAGTG
GTGCAGAGAGAAAAAAGAGCAGTGGGAGTAGGAGCTATGTTCCTTGGGTTCTTGGGAGCA
GCAGGAAGCACTATGGGCGCAGCATCAGTGATGCTGACGGTACAAGCCAGACAATTATTG
TCTGGTATAGTGCAACAGCAAAACAATTTGCTGAGGGCTATTGAGGCGCAACAGCATATG
TTGCAACTCACAGTCTGGGGCATTAAGCAGCTCCAGGCAAGAGTCCTGGCTGTGGAAAGA
TACCTAAAGGATCAACAGCTCCTAGGAATTTGGGGTTGCTCTGGAAAACTCATCTGCACC
ACTAATGTGCCTTGGAATGTTACTTGGAGTAATAAATCTCTAGATCACATTTGGAAGAAC
ATGACCTGGATGGAGTGGGAGAGAGAAATTGACAATTACACAGACCTAATTTACTCCTTA
ATTGAAAAATCGCAGAACCAACAGGAAAAGAATGAACAAGAATTATTGGAATTGGATAAG
TGGGCAAGTTTGTGGAATTGGTTTGACATATCAAATTGGCTGTGGTACATAAAAATATTC
ATAATGATAGTAGGAGGCTTGATAGGGTTAAGAATAGTTTTTACTGTGCTTTCTATAGTG
AATAGAGTTAGGCAGGGGTACTCACCATTATCATTTCAGACCCTCCTCCCAACCCAGAGG
GAACCAGACAGGCCCGGAGGAATCGAAGAAGAAGGTGGAGAGAGAGACAGAGACACATCC
GGACAATTAGTGACTGGATTCTTAGCAATCATCTGGGTCGACCTACGGAACCTGTTCCTC
TTCCTCTACCACCGCTTGAGAGACTTACTCTTGATTGCAACGAGGATTGTGGAACTTCTG
GGACGCAGGGGGTGGGAAACCCTCAAATATCTGTGGAATCTCCTGCTGTATTGGAGTCAG
GAACTACAGAAAAGTGCTGTTAGTTTGCTTAATGCTATAGCTATAGCAGTAGCTGAGGGG
ACAGACAGGATTATAGAAATATTACAAAGATTTGGTAGGGGTATCCTTCACATACCTACA
AGAATAAGACAGGGCTTGGAAGGAGCTTTGCTTTGA
>chrA01.CD4T.C1.16E10
ATGAAAGCGAGGGAGACCAGGAAGAATTGTCAAAGCTTGTGGAAATGGCAAAGCTTGTGG
AGATGGGGTATGATGCTCCTTGGGATGTTGATGATCTGTAGTGCTACAGAACAATTGTGG
GTCACAGTCTATTATGGGGTACCTGTGTGGAAAGAAGCAACCACCACTCTATTTTGTGCA
TCAGATGCTAAAGCATATGATACAGAGGTACATAATGTTTGGGCCACACATGCCTGTGTA
CCCACAGACCCTAACCCACAAGAAGTAGTATTGGGAAATGTGACAGAATATTTTAATGCA
TGGAAAAATGACATGGTAGAACAGATGCATGAGGATATAATTAGTTTATGGGATCAAAGC
CTAAAGCCATGTGTCAAATTAACCCCACTTTGTGTTACTCTAAATTGCACTGATTTGAAG
AATACTACTAGTACCAATGCTACTAGGCCCACTACTAGTCCCAATAATACTATGGAAGAA
GGAGACATGAAAAACTGCTCTTTCAATGTCACCACAAGCATAAGAAATAAATTGCAAAAA
GAATATGCACTTTTCTATAAACTTGATATAGTACCAATAGATGGTGATAATGAAAGCTAT
GCTTTAATAAGTTGTAACACCTCAGTCATTACACAGGCCTGTCCAAAGGTATCCTTTGAA
CCAATTCCCATACATTATTGTGCCCCGGCTGGTTTTGCGATTCTAAAGTGTAATGAGGAG
AATTTCAATGGAACAGGACCATGTACAAATGTCAGCACAGTACAATGTACACATGGAATT
AAGCCAGTAGTGTCAACTCAGCTGTTATTAAATGGCAGCCTAGCAGAAAAGGAGGTAGTA
ATTAGGTCTGAAAATATCACAGACAATGCTAAAACCATAATAGTGCATCTGAATAAATCT
GTAATAATTAATTGTACAAGATACAATAACAACACAAGAAGAAGTATAAATATAGGACCA
GGGAGAGCATTTTATGCAACAGGGGATATAATAGGAGATATAAGAAAATCACATTGTAAT
GTTAGTAAAGCAGATTGGATGAAAACTTTACAAGATGTAGCTCAAAAATTAAGAGAAAAA
TTTGGGAATGATACAAAAATAGCCTTTAATAAATCCTCAGGAGGAGACCCAGAAATTGTA
ATGCACAGTTTTAATTGTGGAGGGGAATTTTTCTACTGTAATACAACAGAGCTGTTTAAT
GATACTTGGCTGAGTAATAATACTTGGCTGTCAAATTATACTGAGAGTAATAATAATACT
GCTAAAAATATCGAACTCCCATGCAGAATAAAACAAATTATAAACAGATGGCAGGAAGTA
GGAAAAGCAATGTATGCCCCTCCCATCAGTGGACTAATTAGATGCTCATCAAATATTACA
GGGCTGCTCTTAACAAGAGATGGTGGTAATCATAACACTAGTAATGACACCGAGACTTTC
AGACCAGGAGGAGGAGATATGAGGGATAATTGGAGAAGTGAATTATATAAATATAAAGTA
GTAAAAATTGAGCCATTAGGAGTAGCACCCACCAAGGCAAGGAGAAGAGTGGTGCAGAGA
GAAAAAAGAGCAGTGGGACTAGGAGCTTTGTTCCTTGGGTTCTTGGGAGCAGCAGGAAGC
ACTATGGGCGCAGCATCAGTGACGCTGACGGTACAAGCCAGACAATTATTGTCTGGTATA
GTGCAACAGCAAAACAATTTGCTGAGGGCTATTGAGGCGCAACAGCATATGTTGCAACTC
ACAGTCTGGGGCATTAAGCAGCTCCAGGCAAGAGTCCTGGCTGTGGAAAGATACCTAAAG
GATCAACAGCTCCTAGGAATTTGGGGTTGCTCTGGAAAACTCATCTGCACCACTAATGTG
CCTTGGAATGTTACTTGGAGTAATAAATCTCTAGATAACATTTGGAATAACATGACCTGG
ATGGAGTGGGAGAGAGAAATTGACAATTACACAGGCCTAATATACTCCTTAATTGAAGAA
TCGCAGAACCAACAGGAAAAGAATGAACAAGAATTATTGGCATTGGATAAGTGGGCAAGT
TTGTGGAATTGGTTTAACATATCAAATTGGCTGTGGTACATAAAAATATTCATAATGATA
GTAGGAGGCTTGATAGGGTTAAGAATAGTTTTTACTGTGCTTTCTATAGTGAATAGAGTT
AGGCAGGGGTACTCACCATTATCGTTTCAGACCCTCCTCCCAACCCAGAGGGGACCAGAC
AGGCCCGGAGGAATCGAAGAAGAAGGTGGAGAGAGAGACAGAGACACATCCGGACAATTA
GTGACTGGATTCTTAGCAATCATCTGGGTCGATCTGCGGAACCTGTTCCTCTTCCTCTAC
CACCGCTTGAGAGACTTACTCTTGATTGCAACGAGGATTGTGGAACTTCTGGGACGCAGG
GGGTGGGAAATCCTCAAATATTTGTGGAATCTCCTGCTGTATTGGAGTCAGGAACTAAAG
AATAGTACTGTTAGTTTGCTTAATGCTACAGCTATAACAGTAGCTGAGGGGACAGATAGG
ATTATAGAAATATTACAAAGATTTTGTAGGGGTATCCTTCACATACCTACAAGAATAAGA
CAGGGCTTTGAAAGGGCTTTGCTTTGA
>chrA01.CD4T.C1.16G6
ATGAAAGCGAGGGAGACCAGGAAGAATTGTCAAAGCTTGTGGAAATGGCAAAGCTTGTGG
AGATGGGGTATGATGCTCCTTGGGATGTTGATGATCTGTAGTGCTACAGAACAATTGTGG
GTCACAGTCTATTATGGGGTACCTGTGTGGAAAGAAGCAACCACCACTCTATTTTGTGCA
TCAGATGCTAAAGCATATGATACAGAGGTACATAATGTTTGGGCCACACATGCCTGTGTA
CCCACAGACCCTAACCCACAAGAAGTAGTATTGGGAAATGTGACAGAATATTTTAATGCA
TGGAAAAATGACATGGTAGAACAGATGCATGAGGATATAATTAGTTTATGGGATCAAAGC
CTAAAGCCATGTGTCAAATTAACCCCACTTTGTGTTACTCTAAATTGCACTGATTTGAAG
AATACTACTAGTACCAATGCTACTAGGCCCACTACTAGTCCCAATAATACTATGGAAGAA
GGAGACATGAAAAACTGCTCTTTCAATGTCACCACAAGCATAAGAAATAAATTGCAAAAA
GAATATGCACTTTTCTATAAACTTGATATAGTACCAATAGATGGTGATAATGAAAGCTAT
GCTTTAATAAGTTGTAACACCTCAGTCATTACACAGGCCTGTCCAAAGGTATCCTTTGAA
CCAATTCCCATACATTATTGTGCCCCGGCTGGTTTTGCGATTCTAAAGTGTAATGAGGAG
AATTTCAATGGAACAGGACCATGTACAAATGTCAGCACAGTACAATGTACACATGGAATT
AAGCCAGTAGTGTCAACTCAGCTGTTATTAAATGGCAGCCTAGCAGAAAAGGAGGTAGTA
ATTAGGTCTGAAAATATCACAGACAATGCTAAAACCATAATAGTGCATCTGAATAAATCT
GTAATAATTAATTGTACAAGATACAATAACAACACAAGAAGAAGTATAAATATAGGACCA
GGGAGAGCATTTTATGCAACAGGGGATATAATAGGAGATATAAGAAAATCACATTGTAAT
GTTAGTAAAGCAGATTGGATGAAAACTTTACAAGATGTAGCTCAAAAATTAAGAGAAAAA
TTTGGGAATGATACAAAAATAGCCTTTAATAAATCCTCAGGAGGAGACCCAGAAATTGTA
ATGCACAGTTTTAATTGTGGAGGGGAATTTTTCTACTGTAATACAACAGAGCTGTTTAAT
GATACTTGGCTGAGTAATAATACTTGGCTGTCAAATTATACTGAGAGTAATAATAATACT
GCTAAAAATATCGAACTCCCATGCAGAATAAAACAAATTATAAACAGATGGCAGGAAGTA
GGAAAAGCAATGTATGCCCCTCCCATCAGTGGACTAATTAGATGCTCATCAAATATTACA
GGGCTGCTCTTAACAAGAGATGGTGGTAATCATAACACTAGTAATGACACCGAGACTTTC
AGACCAGGAGGAGGAGATATGAGGGATAATTGGAGAAGTGAATTATATAAATATAAAGTA
GTAAAAATTGAGCCATTAGGAGTAGCACCCACCAAGGCAAGGAGAAGAGTGGTGCAGAGA
GAAAAAAGAGCAGTGGGACTAGGAGCTTTGTTCCTTGGGTTCTTGGGAGCAGCAGGAAGC
ACTATGGGCGCAGCATCAGTGACGCTGACGGTACAAGCCAGACAATTATTGTCTGGTATA
GTGCAACAGCAAAACAATTTGCTGAGGGCTATTGAGGCGCAACAGCATATGTTGCAACTC
ACAGTCTGGGGCATTAAGCAGCTCCAGGCAAGAGTCCTGGCTGTGGAAAGATACCTAAAG
GATCAACAGCTCCTAGGAATTTGGGGTTGCTCTGGAAAACTCATCTGCACCACTAATGTG
CCTTGGAATGTTACTTGGAGTAATAAATCTCTAGATAACATTTGGAATAACATGACCTGG
ATGGAGTGGGAGAGAGAAATTGACAATTACACAGGCCTAATATACTCCTTAATTGAAGAA
TCGCAGAACCAACAGGAAAAGAATGAACAAGAATTATTGGCATTGGATAAGTGGGCAAGT
TTGTGGAATTGGTTTAACATATCAAATTGGCTGTGGTACATAAAAATATTCATAATGATA
GTAGGAGGCTTGATAGGGTTAAGAATAGTTTTTACTGTGCTTTCTATAGTGAATAGAGTT
AGGCAGGGGTACTCACCATTATCGTTTCAGACCCTCCTCCCAACCCAGAGGGGACCAGAC
AGGCCCGGAGGAATCGAAGAAGAAGGTGGAGAGAGAGACAGAGACACATCCGGACAATTA
GTGACTGGATTCTTAGCAATCATCTGGGTCGATCTGCGGAACCTGTTCCTCTTCCTCTAC
CACCGCTTGAGAGACTTACTCTTGATTGCAACGAGGATTGTGGAACTTCTGGGACGCAGG
GGGTGGGAAATCCTCAAATATTTGTGGAATCTCCTGCTGTATTGGAGTCAGGAACTAAAG
AATAGTACTGTTAGTTTGCTTAATGCTACAGCTATAACAGTAGCTGAGGGGACAGATAGG
ATTATAGAAATATTACAAAGATTTTGTAGGGGTATCCTTCACATACCTACAAGAATAAGA
CAGGGCTTTGAAAGGGCTTTGCTTTGA
>chrA01.CD4T.C1.16E5
ATGAAAGCGAGGGAGACCAGGAAGAATTGTCAAAGCTTGTGGAAAGGTCAAGGCTTGTGG
AAATGGGGTATGATGCTCCTTGGAATGTTGATGATCTGTAGTGCTGCAGAACAATTGTGG
GTCACAGTCTATTATGGGGTACCTGTGTGGAAAGAAGCAACCACCACTCTATTTTGTGCA
TCAGATGCTAAAGCATATGATACAGAGGTACATAATGTTTGGGCCACACATGCCTGTGTA
CCCACAGACCCTAACCCACAAGAAGTAGTATTGGTAAATGTGACAGAAAAGTTTAATGCA
TGGAAAAATGACATGGTAGAACAGATGCATGAGGATATAATTAGTTTATGGGATCAAAGC
CTAAAGCCATGTGTCAAATTAACCCCACTTTGTGTTACTCTAAATTGCACTGATTTGAAG
AATACTACTAGGACCAATACTAATACTACTAGTATCAATGCTACTAGGCTCAACAATACT
ATGGAAGAAGGAGACATGAAAAACTGCTCTTTCAATGTCACCACAAACATAAGAAATAAA
TTGCAAAAAGAATATGCACTTTTCTATAAACTTGATATAGTACCAATAGATGGTGATAAT
GAAAGCTATGCTTTAATAAGTTGTAACACCTCAGTCATTACACAGGCCTGTCCAAAGGTA
TCCTTTGAACCAATTCCCATACATTATTGTGCCCCGGCTGGTTTTGCGATTCTAAAGTGT
AATGAGAAGAATTTCAATGGAACAGGACCATGTACAAATGTCAGCACAGTACAATGTACA
CATGGAATTAAGCCAGTAGTGTCAACTCAGTTGTTATTAAATGGCAGCCTAGCAGAAAAG
GAGGTAGTAATTAGGTCTGAAAATATCACAGACAATGCTAAAACCATAATAGTGCATCTG
AATAAATCTGTAATAATTAATTGTACAAGATACAATAACAACACAAGAAGAAGTATACAT
ATAGGACCAGGGAAAGCATTTTATGCAACAGGGGATATAATAGGAGATATAAGAAAATCA
CATTGTAATGTTAGTAAAGCAGATTGGATGAGAACTTTAAACGATGTAGCTCAAAAATTA
AGAGAAAAATTTAGGAATAATACAAAAATAGCCTTTAATAAATCCTCAGGAGGAGACCCA
GAAATTGTAATGCACAGTTTTAATTGTGGAGGGGAATTTTTCTACTGTAATACAACAGAG
CTGTTTAATGATACTTGGCTAGGTAATAATACTTGGCTGTCAAATTATACTGAGAGTAAT
AATGATACTGATATCGTACTCCCATGCAGAATAAAACAAATTATAAACAGATGGCAGGAA
GTAGGAAAAGCAATGTATGCCCCTCCCATCAGTGGACTAATTAGATGCTCATCAAATATT
ACAGGGCTGCTCTTAACAAGAGATGGTGGTAATCATAACACTAGTAATAACACCGAGACT
TTCAGACCAGGAGGAGGAGATATGAGGGATAATTGGAGAAGTGAATTATATAAATACAAA
GTAGTAAAAATTGAGCCATTAGGAGTAGCACCCACCAAGGCAAGGAGAAGAGTGGTGCAG
AGAGAAAAAAGAGCAGTGGGAGTAGGAGCTATGTTCCTTGGGTTCTTGGGAGCAGCAGGA
AGCACTATGGGCGCAGCATCAGTGATGCTGACGGTACAAGCCAGACAATTATTGTCTGGT
ATAGTGCAACAGCAAAACAATTTGCTGAGGGCTATTGAGGCGCAACAGCATATGTTGCAA
CTCACAGTCTGGGGCATTAAGCAGCTCCAGGCAAGAGTCCTGGCTGTGGAAAGATACCTA
AAGGATCAACAGCTCCTAGGAATTTGGGGTTGCTCTGGAAAACTTATCTGCACCACTAAT
GTGCCTTGGAATGTTACTTGGAGTAATAAATCTCTAGATGACATTTGGAATAACATGACC
TGGATGGAGTGGGAGAGAGAAATTGACAATTACACAGGCCTAATATACTCCTTAATTGAA
GAATCGCAGAACCAACAGGAAAAGAATGAACAAGAATTATTAGAATTGGATAAGTGGGCA
AGTTTGTGGAATTGGTTTGACATATCAAATTGGCTGTGGTACATAAAAATATTCATAATG
ATAGTAGGAGGCTTGATAGGGTTAAGAATAGTTTTTACTGTGCTTTCTATAGTGAATAGA
GTTAGGCAGGGGTACTCACCATTATCGTTTCAGACCCTCCTCCCAACCCAGAGGGGACCA
GACAGGCCCGGAGGAATCGAAGAAGAAGGTGGAGAGAGAGACAGAGACACATCCGGACAA
TTAGTGACTGGATTCTTAGCAATCATCTGGGTCGATCTACGGAACCTGTTCCTCTTCCTC
TACCACCGCTTGAGAGACTTACTCTTGATTGCAACGAGGATTGTGGAACTTCTGGGACGC
AGGGGGTGGGAAACCCTCAAATATCTGTGGAATCTCCTGCTGTATTGGAGTCAGGAACTA
CAGAAAAGTGCTGTTAGTTTGCTTAATGCTATAGCTATAGCAGTAGCTGAGGGGACAGAC
AGGATTATAGAAATATTACAAAGATTTTGTAGGGGTATCCTTCACATACCTACAAGAATA
AGACAGGGCTTTGAAGGAGCTTTGCTTTGA
>chrA01.CD4T.C1.16G4
ATGAAAGCGAGGGAGACCAGGAAGAATTGTCAAAGCTTGTGGAAAGGTCAAGGCTTGTGG
AAATGGGGTATGATGCTCCTTGGAATGTTGATGATCTGTAGTGCTGCAGAACAATTGTGG
GTCACAGTCTATTATGGGGTACCTGTGTGGAAAGAAGCAACCACCACTCTATTTTGTGCA
TCAGATGCTAAAGCATATGATACAGAGGTACATAATGTTTGGGCCACACATGCCTGTGTA
CCCACAGACCCTAACCCACAAGAAGTAGTATTGGTAAATGTGACAGAAAAGTTTAATGCA
TGGAAAAATGACATGGTAGAACAGATGCATGAGGATATAATTAGTTTATGGGATCAAAGC
CTAAAGCCATGTGTCAAATTAACCCCACTTTGTGTTACTCTAAATTGCACTGATTTGAAG
AATACTACTAGGACCAATACTAATACTACTAGTATCAATGCTACTAGGCTCAACAATACT
ATGGAAGAAGGAGACATGAAAAACTGCTCTTTCAATGTCACCACAAACATAAGAAATAAA
TTGCAAAAAGAATATGCACTTTTCTATAAACTTGATATAGTACCAATAGATGGTGATAAT
GAAAGCTATGCTTTAATAAGTTGTAACACCTCAGTCATTACACAGGCCTGTCCAAAGGTA
TCCTTTGAACCAATTCCCATACATTATTGTGCCCCGGCTGGTTTTGCGATTCTAAAGTGT
AATGAGAAGAATTTCAATGGAACAGGACCATGTACAAATGTCAGCACAGTACAATGTACA
CATGGAATTAAGCCAGTAGTGTCAACTCAGTTGTTATTAAATGGCAGCCTAGCAGAAAAG
GAGGTAGTAATTAGGTCTGAAAATATCACAGACAATGCTAAAACCATAATAGTGCATCTG
AATAAATCTGTAATAATTAATTGTACAAGATACAATAACAACACAAGAAGAAGTATACAT
ATAGGACCAGGGAAAGCATTTTATGCAACAGGGGATATAATAGGAGATATAAGAAAATCA
CATTGTAATGTTAGTAAAGCAGATTGGATGAGAACTTTAAACGATGTAGCTCAAAAATTA
AGAGAAAAATTTAGGAATAATACAAAAATAGCCTTTAATAAATCCTCAGGAGGAGACCCA
GAAATTGTAATGCACAGTTTTAATTGTGGAGGGGAATTTTTCTACTGTAATACAACAGAG
CTGTTTAATGATACTTGGCTAGGTAATAATACTTGGCTGTCAAATTATACTGAGAGTAAT
AATGATACTGATATCGTACTCCCATGCAGAATAAAACAAATTATAAACAGATGGCAGGAA
GTAGGAAAAGCAATGTATGCCCCTCCCATCAGTGGACTAATTAGATGCTCATCAAATATT
ACAGGGCTGCTCTTAACAAGAGATGGTGGTAATCATAACACTAGTAATAACACCGAGACT
TTCAGACCAGGAGGAGGAGATATGAGGGATAATTGGAGAAGTGAATTATATAAATACAAA
GTAGTAAAAATTGAGCCATTAGGAGTAGCACCCACCAAGGCAAGGAGAAGAGTGGTGCAG
AGAGAAAAAAGAGCAGTGGGAGTAGGAGCTATGTTCCTTGGGTTCTTGGGAGCAGCAGGA
AGCACTATGGGCGCAGCATCAGTGATGCTGACGGTACAAGCCAGACAATTATTGTCTGGT
ATAGTGCAACAGCAAAACAATTTGCTGAGGGCTATTGAGGCGCAACAGCATATGTTGCAA
CTCACAGTCTGGGGCATTAAGCAGCTCCAGGCAAGAGTCCTGGCTGTGGAAAGATACCTA
AAGGATCAACAGCTCCTAGGAATTTGGGGTTGCTCTGGAAAACTTATCTGCACCACTAAT
GTGCCTTGGAATGTTACTTGGAGTAATAAATCTCTAGATGACATTTGGAATAACATGACC
TGGATGGAGTGGGAGAGAGAAATTGACAATTACACAGGCCTAATATACTCCTTAATTGAA
GAATCGCAGAACCAACAGGAAAAGAATGAACAAGAATTATTAGAATTGGATAAGTGGGCA
AGTTTGTGGAATTGGTTTGACATATCAAATTGGCTGTGGTACATAAAAATATTCATAATG
ATAGTAGGAGGCTTGATAGGGTTAAGAATAGTTTTTACTGTGCTTTCTATAGTGAATAGA
GTTAGGCAGGGGTACTCACCATTATCGTTTCAGACCCTCCTCCCAACCCAGAGGGGACCA
GACAGGCCCGGAGGAATCGAAGAAGAAGGTGGAGAGAGAGACAGAGACACATCCGGACAA
TTAGTGACTGGATTCTTAGCAATCATCTGGGTCGATCTACGGAACCTGTTCCTCTTCCTC
TACCACCGCTTGAGAGACTTACTCTTGATTGCAACGAGGATTGTGGAACTTCTGGGACGC
AGGGGGTGGGAAACCCTCAAATATCTGTGGAATCTCCTGCTGTATTGGAGTCAGGAACTA
CAGAAAAGTGCTGTTAGTTTGCTTAATGCTATAGCTATAGCAGTAGCTGAGGGGACAGAC
AGGATTATAGAAATATTACAAAGATTTTGTAGGGGTATCCTTCACATACCTACAAGAATA
AGACAGGGCTTTGAAGGAGCTTTGCTTTGA
>chrA01.CD4T.C1.16F10
ATGAAAGCGAGGGAGACCAGGAAGAATTGTCAAAGCTTGTGGAAATGGCAAAGCTTGTGG
AGATGGGGTATGATGCTCCTTGGGATGTTGATGATCTGTAGTGCTACAGAACCATTGTGG
GTCACAGTCTATTATGGGGTACCTGTGTGGAAAGAAGCAACCACCACTCTATTTTGTGCA
TCAGATGCTAAAGCATATGATACAGAGGTACATAATGTTTGGGCCACACATGCCTGTGTA
CCCACAGACCCTAACCCACAAGAAGTAGTATTGGGAAATGTGACAGAAAATTTTAATGCA
TGGAAAAATGACATGGTAGAACAGATGCATGAGGATATAATTAGTTTATGGGATCAAAGC
CTAAAGCCATGTGTCAAATTAACCCCACTTTGTGTTACTCTAAATTGCACTGATTTGAAG
AATACTACTAGTACCAATGCTACTAGGCCCAATACTAGTCCCAACAATACTATGGAAGAA
GGAGACATGAAAAACTGCTCTTTCAATGTCACCACAAGCATAAGAAATAAATTGCAAAAA
GAATATGCACTTTTCTATAAACTTGATATAGTACCAATAGATGGTGATAATGAAAGCTAT
GCTTTAATAAGTTGTAACGCCTCAGTCATTACACAGGCCTGTCCAAAGGTATCCTTTGAA
CCAATTCCCATACATTATTGTGCCCCGGCTGGTTTTGCGATTCTAAAGTGTAATGAGGAG
AATTTCAATGGAACAGGACCATGTACAAATGTCAGCACAGTACAATGTACACATGGAATT
AAGCCAGTAGTGTCAACTCAGCTGTTATTAAATGGCAGCCTAGCAGAAAAGGAGGTAGTA
ATTAGGTCTGAAAATATCACAGACAATGCTAAAACCATAATAGTGCATCTGAATAAATCT
GTAATAATTAATTGTACAAGATACAATAACAACACAAGAAGAAGTATAAATATAGGACCA
GGGAGAGCATTTTATGCAACAGGGGATATAATAGGAGATATAAGAAAATCACATTGTAAT
GTTAGTAAAGCAGATTGGATGAGAACTTTAAAAGATGTAGCTCAAAAATTAAGAGAAAAA
TTCGGGAATGATACAAAAATAGCATTTAATAAATCCTCAGGAGGAGACCCAGAAATTGTA
ATGCACAGTTTTAATTGTGGAGGGGAATTTTTCTATTGTAATACAACAGAGCTGTTTAAT
GATACTTGGCTGAGTAATAATACTTGGCTGTCAAATTATACTGAGAGTAATAATAATACT
GCTAAAAATATCGAACTCCCATGCAGAATAAAACAAATTATAAACAGATGGCAGGAAGTA
GGAAAAGCAATGTATGCCCCTCCCATCAGTGGACTAATTAGATGCTCATCAAATATTACA
GGGCTGCTCTTAACAAGAGATGGTGGTAATCATAACACTAGTAATGACACCGAGACTTTC
AGACCTGGAGGAGGAGATATGAGGGATAATTGGAGAAGTGAATTATATAAATATAAAGTA
GTAAAAATTGAGCCATTAGGAATAGCACCCACCAAGGCAAGGAGAAGAGTGGTGCAGAGA
GAAAAAAGAGCAGTGGGACTAGGAGCTTTGTTCCTTGGGTTCTTGGGAGCAGCAGGAAGC
ACTATGGGCGCAGCATCAGTGACGCTGACGGTACAAGCCAGACAATTATTGTCTGGTATA
GTGCAACAGCAAAACAATTTGCTGAGGGCTATTGAGGCGCAACAGCATATGTTGCAACTC
ACAGTCTGGGGCATTAAGCAGCTCCAGGCAAGAGTCCTGGCTGTGGAAAGATACCTAAAG
GATCAACAGCTCCTAGGAATTTGGGGTTGCTCTGGAAAACTCATCTGCACCACTAATGTG
CCTTGGAATGTTACTTGGAGTAATAAATCTCTAGATAACATTTGGAATAACATGACCTGG
ATGGAGTGGGAGAGAGAAATTGACAATTACACAGGCCTAATATACTCCTTAATTGAAGAA
TCGCAGAACCAACAGGAAAAGAATGAACAAGAATTATTGGCATTGGATAAGTGGGCAAGT
TTGTGGAATTGGTTTAACATATCAAATTGGCTGTGGTACATAAAAATATTCATAATGATA
GTAGGAGGCTTGATAGGGTTAAGAATAGTTTTTACTGTGCTTTCTATAGTGAATAGAGTT
AGGCAGGGGTACTCACCATTATCGTTTCAGACCCTCCTCCCAACCCAGAGGGGACCAGAC
AGGCCCGGAGGAATCGAAGAAGAAGGTGGAGAGAGAGACAGAGACACATCCGGACAATTA
GTGACTGGATTCTTAGCAATCATCTGGGTCGATCTGCGGAACCTGTTCCTCTTCCTCTAC
CACCGCTTGAGAGACTTACTCTTGATTGCAACGAGGATTGTGGAACTTCTGGGACGCAGG
GGGCGGGAAATCCTCAAATATTTGTGGAATCTCCTGCTGTATTGGAGTCAGGAACTAAAG
AAAAGTGCTGTTAGTTTGCTTAATGCTATAGCTATAGCAGTAGCTGAGGGGACAGATAGG
ATTATAGAAATATTACAAAGATTTTGTAGGGGTATCCTTCACATACCTACAAGAATAAGA
CAGGGCTTTGAAGGAGCTTTGCTTTGA
>chrA01.CD4T.C1.16F11
ATGAAAGCGAGGGAGACCAGGAAGAATTGTCAAAGCTTGTGGAAAGGGCAAAGCTTGTGG
AGATGGGGTATGATGCTCCTTGGAATGTTGATGATCTGTAGTGCTGCAGAACAATTGTGG
GTCACAGTCTATTATGGGGTACCTGTGTGGAAAGAAGCAACCACCACTCTATTTTGTGCA
TCAGATGCTAAAGCATATGATACAGAGGTACATAATGTTTGGGCCACACATGCCTGTGTA
CCCACAGACCCTAGCCCACAAGAAGTAGTATTGGAAAATGTGACAGAAACTTTTGATGCA
TGGAAAAATGACATGGTAGAACAGATGCATGAGGATATAATTAGTTTATGGGATCAAAGC
CTAAAGCCATGTGTCAAATTAACCCCACTTTGTGTTACTCTAAATTGCACTGATTTGAAG
AATACTACTAGTACCAATGCTACTAGTCTCAACAATACTATGGAAGAAGGAGACATGAAA
AACTGCTCTTTCAATGTCACCACAAGCATAAGGAATAAATTGCAAAAAGAATATGCACTT
TTCTATAAACTTGATATAGTACCAATAGATGGTGATAATGAAAGCTATGCTTTAATAAGT
TGTAACACCTCAGTCATTACACAGGCCTGTCCAAAGGTATCCTTTGAACCAATTCCCATA
CATTATTGTGCCCCGGCTGGTTTTGCGATTCTAAAGTGTAATAAAAAGAATTTCAATGGA
AMAGGACCATGTACAAATGTCAGCACAGTACAATGTACACATGGAATTAAGCCAGTAGTG
TCAACTCAGTTGTTATTAAATGGCAGCCTAGCAGAAAAGGAGGTAGTAATTAGGTCTGAA
AATATCACAGACAATGCTAAAACCATAATAGTGCATCTGAATAAATCTGTAATAATTAAT
TGTACAAGATACAATAACAACACAAGAAGAAGTATACATATAGGACCAGGGAAAGCATTT
TATGCAACAGGGGATATAATAGGAGATATAAGAAAATCACATTGTAATGTTAGTAAAGCA
GATTGGATGAGAACTTTAAACGATGTAGCTCAAAAATTAAGAGAAAAATTTGGGAATAAT
ACAAAAATAGCCTTTAATAAATCCTCAGGAGGAGACCCAGAAATTGTAATGCACAGTTTT
AATTGTGGAGGGGAATTTTTCTACTGTAATACAACAGAGCTGTTTAATGATACTTGGCTG
GGTAATAATACTTGGCTATCAAATTATACTGAGAGTAAAAATAATACTGCTAAAAATATC
GTACTCCCATGCAGAATAAAACAAATTATAAACAGATGGCAGGAAGTAGGAAAAGCAATG
TATGCCCCTCCCATCAGTGGACTAATTAGATGCTCATCAAATATTACAGGGCTGCTCTTA
ACAAGAGATGGTGGTAATCATAACACTAGTAATGACACCGAGACTTTCAGACCAGGAGGA
GGAGATATGAGGGATAATTGGAGAAGTGAATTATATAAATATAAAGTAGTAAAAATTGAG
CCATTAGGAGTAGCACCCACCAAGGCAAGGAGAAGAGTGGTGCAGAGAGAAAAAAGAGCA
GTGGGAGTAGGAGCTATGTTCCTTGGGTTCTTGGGAGCAGCAGGAAGCACTATGGGCGCA
GCATCAGTGATGCTGACGGTACAAGCCAGACAATTATTGTCTGGTATAGTGCAACAGCAA
AACAATTTGCTGAGGGCTATTGAGGCGCAACAGCATATGTTGCAACTCACAGTCTGGGGC
ATTAAGCAGCTCCAGGCAAGAGTCCTGGCTGTGGAAAGATACCTAAAGGATCAACAGCTC
CTAGGAATTTGGGGTTGCTCTGGAAAACTCATCTGCACCACTAATGTGCCTTGGAATGTT
ACTTGGAGTAATAAATCTCTAGATGACATTTGGAATAACATGACCTGGATGGAGTGGGAG
AGAGAAATTGACAATTACACAGACCTAATATACTCCTTAATTGAAAAATCGCAGAACCAA
CAGGAAAAGAATGAACAAGAATTATTAGAATTGGATAAGTGGGCAAGTTTGTGGAATTGG
TTTGACATATCAAATTGGCTGTGGTACATAAAAATATTCATAATGATAGTAGGAGGCTYG
ATAGGGTTAAGAATAGTTTTTACTGTGCTTTCTATAGTGAATAGAGTTAGGCAGGGGTAC
TCACCATTATCGTTCCAGACCCTCCTCCCAACCCAGAGGGGACCAGACAGGCCCGGAGGA
ACCGAAGAAGAAGGTGGAGAGAGAGACAGAGACACATCCGGACGATTAGTGACTGGATTC
TTAGCAATCATCTGGGTCGATCTGCGGAGCCTGTTCCTCTTCCTCTACCACCGCTTGAGA
GACTTACTCTTGATTGCAACGAGGATTGTGGAACTTCTGGGACGCAGGGGGTGGGAAACC
CTCAAATATCTGTGGAATCTCCTGCTGTATTGGAGTCAGGAACTACAGAAAAGTGCTGTT
AGTTTGCTTAATGCTATAGCTATAGCAGTAGCTGAGGGGACAGATAGGATTATAGAAATA
TTACAAAGATTTTGTAGGGGTATCCTTCACATACCTACAAGAATAAGACAGGGCTTTGAA
GGAGCTTTGCTTTGA
>chrA01.CD4T.C1.16F9
ATGAAAGCGAGGGAGACCAGGAAGAATTGTCAAAGCTTGTGGAAAGGTCAAAGCTGGTGG
AAATGGGGTACGATGCTCCTTGGAATGTTGATGATCTGTAGTGCTGCAGAACAATTGTGG
GTCACAGTCTATTATGGGGTACCTGTGTGGAAAGAAGCAACCACCACTCTATTTTGTGCA
TCAGATGCTAAAGCATATGATACAGAGGTACATAATGTTTGGGCCACACATGCCTGTGTA
CCCACAGACCCTAACCCACAAGAAGTAGTATTGGAAAATGTGACAGAAGAATTTGATGCA
TGGAAAAATGACATGGTAGAACAGATGCATGAGGATATAATTAGTTTATGGGATCAAAGC
CTAAAGCCATGTGTCAAATTAACCCCACTTTGTGTTACTCTAAATTGCACTGATTTGAAG
AATACTACTAGTGCCAATGCTACCAGTCCAAATACTACTAGTGCCAATGCTACTAGTCCC
AACAAGACTATGGAAGAAGGAGACATGAAAAACTGCTCTTTCAATGTCACCACAAACATA
AGAAATAAATTGCAAAAAGAATATGCACTTTTCTATAAACTTGATATAGTACCAATAGAT
GGTGATAATGAAAGCTATGCTTTAATAAGTTGTAACACCTCAGTCATTACACAGGCCTGT
CCAAAGGTATCCTTTGAACCAATTCCCATACATTATTGTGCCCCGGCTGGTTTTGCGATT
CTAAAGTGTAATGAAAAGAATTTCAATGGAACAGGACCATGTACAAATGTCAGCACAGTA
CAATGTACACATGGAATTAAGCCAGTAGTGTCAACTCAGTTGTTATTAAATGGTAGCCTA
GCAGAAAAGGAGGTAGTAATTAGGTCTGAAAATATCACAGACAATGCTAAAACCATAATA
GTGCATCTGAATAAATCTGTAATAATTAATTGTACAAGATACAATAACAACACAAGAAGA
AGTATACATATAGGACCAGGGAAAGCATTTTATGCAACAGGGGATATAATAGGAGATATA
AGAAAATCACATTGTAATGTTAGTAAAGCAGATTGGATGAGAACTTTAAACGATGTAGCT
CAAAAATTAAGAGAAAAATTTGGGGATAATACAAAAATAGCCTTTAATAAATCCTCAGGA
GGAGACCCAGAAATTGTAATGCACAGTTTTAATTGTGGAGGGGAATTTTTCTACTGTAAT
ACAACAGAGATGTTTAATGATACTTGGCTGGGTAATGATACTTGGCTGTCAAATTATACT
GAGAGTAATAATAATACAGATATCGTACTCCCATGCAGAATAAAACAAATTATAAACAGA
TGGCAGGAAGTAGGAAAAGCAATGTATGCCCCTCCCATCAGTGGACTAATTAGATGCTCA
TCAAATATTACAGGGCTGCTCTTAACAAGAGATGGTGGTAATCATAACACTAGTAATAAC
ACCGAGACTTTCAGACCTGGAGGGGGAGATATGAGGGATAATTGGAGAAGTGAATTATAT
AAATATAAAGTAGTGAAAATTGAGCCATTAGGAATAGCACCCACCAAGGCAAGGAGAAGA
GTGGTGCAGAGAGAAAAAAGAGCAGTGGGAGTAGGAGCTATGTTCCTTGGGTTCTTGGGA
GCAGCAGGAAGCACTATGGGCGCAGCATCAGTGATGCTGACGGTACAAGCCAGACAATTA
TTGTCTGGTATAGTGCAACAGCAAAACAATTTGCTGAGGGCTATTGAGGCGCAACAGCAT
ATGTTGCAACTCACAGTCTGGGGCATTAAGCAGCTCCAGGCAAGAGTCCTGGCTGTGGAA
AGATACCTAAAGGATCAACAGCTCCTAGGAATTTGGGGTTGCTCTGGAAAACTCATCTGC
ACCACTAATGTGCCTTGGAATGTTACTTGGAGTAATAAATCTCTAGATGACATTTGGAAT
AACATGACCTGGATGGAGTGGGAGAGAGAAATTGACAATTACACAGACCTAATATACTCC
TTAATTGAAGAATCGCAGAACCAACAGGAAAAGAATGAACAAGACTTATTGGCATTGGAT
AAGTGGGCAAGTTTGTGGAATTGGTTTAACATATCAAATTGGCTGTGGTACATAAAAATA
TTCATAATGATAGTAGGAGGCTTGATAGGGTTAAGAATAGTTTTTACTGTGCTTTCTATA
GTGAATAGAGTTAGGCAGGGGTACTCACCATTATCGTTTCAGACCCTCCTCCCAACCCAG
AGGGGACCAGACAGGCCCGGAGGAATCGAAGAAGAAGGTGGAGAGAGAGACAGAGACACA
TCCGGACAATTAGTGACTGGATTCTTAGCAATCATCTGGGTCGATCTACGGAACCTGTTC
CTCTTCCTCTACCACCGCTTGAGAGACTTACTCTTGATTGCAACGAGGATTGTGGAACTT
CTGGGACGCAGGGGGTGGGAAACCCTCAAATATCTGTGGAATCTCCTGCTGTATTGGAGT
CAGGAACTACAGAAAAGTGCTGTTAGTTTGCTTAATGCTATAGCTATAGCAGTAGCTGAG
GGGACAGACAGGATTATAGAAATATTACAAAGATTTTGTAGGGGTATCCTTCACATACCT
ACAAGAATAAGACAGGGCTTGGAAGGAGCTTTGCTTTGA
>chrA01.CD4T.C1.16G7
ATGAAAGCGAGGGAGACCAGGAAGAATTGTCAAAGCTTGTGGAAATGGCAAGGCTTGTGG
AAATGGGGTATGATGCTCCTTGGAATGTTGATGATCTGTAGTGCTGCAGAACAATTGTGG
GTCACAGTCTATTATGGGGTACCTGTGTGGAAAGAAGCAACCACCACTCTATTTTGTGCA
TCAGATGCTAAAGCATATGATACAGAGGTACATAATGTTTGGGCCACACATGCCTGTGTA
CCCACAGACCCTAACCCACAAGAAGTAGTATTGGTAAATGTGACAGAAAAGTTTAATGCA
TGGAAAAATGACATGGTAGAACAGATGCATGAGGATATAATTAGTTTATGGGATCAAAGC
CTAAAGCCATGTGTCAAGTTAACCCCACTTTGTGTTATGCTAAATTGCACTGATTTGAAG
AATACTACTAGTGCCAATGCTACTAGTACAAATACTAATACTACTAGTCCCAACAATACT
ATGGAAGATGGAGACATGAAAAACTGCTCTTTCAATGTCACCACAAACATAAGAAATAAA
TTGCAAAAAGAATATGCACTTTTCTATAAACTTGATTTAGTACCAATAGATGGTGATAAT
AAAAGCTATGCTTTAATAAGTTGTAACACCTCAGTCATTACACAGGCCTGTCCAAAGGTA
TCCTTTGAACCAATTCCCATACACTATTGTGCCCCGGCTGGTTTTGCGATTCTAAAGTGT
AATGAAAAGAATTTCAATGGAACAGAACCATGTAAAAATGTCAGCACAGTACAATGTACA
CATGGAATTAAGCCAGTAGTGTCAACTCAGTTGTTATTAAATGGTAGCCTAGCAGAAAAG
GAGGTAGTAATTATGTCTGAAAATATCACAGACAATGCTAAAACCATAATAGTGCATCTG
AATAAATCTGTAATAATTAATTGTACAAGAAACAATAACAACACAAGAAAAAGTATACAT
CTAGGACCAGGGAAAGCATTTTATGCAACAGGGGATATAATAGGAGATATAAGACAATCA
CATTGTAATGTTAGTAAAGCAGATTGGATGAGAACTTTAAAAGATGTAGCTCAAAAATTA
AGTGAAAAATTTGAGAATGCTACAAAAATAGCCTTTAATAAATCCTCAGGAGGAGACCCA
GAAATTGTAATGCACAGTTTTAATTGTGGAGGGGAATTTTTCTACTGTAATACAACAGAG
CTGTTTAATGATACTTGGACGATTAATAATACTTGGCTGTCAAATTATACTGAGAATAAT
AATGATACTATCACACTCCCATGCAGAATAAAACAAATTATAAACAGATGGCAGGAAGTA
GGAAAAGCAATGTATGCCCCTCCCATCAGTGGACTAATTAGATGCTCATCAAATATTACA
GGGCTGCTCTTAACAAGAGATGGTGGTAATCATAACACTAGTAATAACACCGAGACTTTC
AGACCTGGAGGAGGAGATATGAGGGATAATTGGAGAAGTGAATTATACAAATATAAAGTA
GTAAAAATTGAGCCATTAGGAGTAGCACCCACCAAGGCAAGGAGAAGAGTGGTGCAGAGA
GAAAAAAGAGCAGTGGGAGTAGGAGCTATGTTCCTTGGGTTCTTGGGAGCAGCAGGAAGC
ACTATGGGCGCAGCATCAGTGATGCTGACGGTACAAGCCAGACAATTATTGTCTGGTATA
GTGCAACAGCAAAGCAATTTGCTGAGGGCTATTGAGGCGCAACAGCATATGTTGCAACTC
ACGGTCTGGGGCATTAAGCAGCTCCAGGCAAGAGTCCTGGCTGTGGAAAGATACCTAAAG
GATCAACAGCTCCTAGGAATTTGGGGTTGCTCTGGAAAACTCATCTGCACCACTAATGTG
CCTTGGAATGTTACTTGGAGTAATAAATCTCTAGATCACATTTGGAAGAACATGACCTGG
ATGGAGTGGGAGAGAGAAATTGACAATTACACAGACCTAATATACTCCTTAATTGAAAAA
TCGCAGAACCAACAGGAAAAGAATGAACAAGAATTATTGGAATTGGATAAGTGGGCAAGT
TTGTGGAACTGGTTTGACATATCAAATTGGCTGTGGTACATAAGAATATTCATAATGATA
GTAGGAGGCTTGATAGGGTTAAGAATAGTTTTTACTGTGCTTTCTATAGTGAATAGAGTT
AGGCAGGGGTACTCACCATTATCGTTTCAGACCCTCCTCCCAACCCAGAGGGGACCAGAC
AGGCCCGGAGGAATCGAAGAARAAGGTGGAGAGAGAGACAGAGACACATCCGGACAATTA
GTGACTGGATTCTTAGCAATCATCTGGGTCGACCTACGGAACCTGTTCCTCTTCCTCTAC
CACCGCTTGAGAGACTTACTCTTGATTGCAACGAGGATTGTGGAACTTCTGGGACGCAGG
GGGTGGGAAACCCTCAAATATCTGTGGAATCTCCTGCTGTATTGGAGTCAGGAACTACAG
AAAAGTGCTGTTAGTTTGCTTAATGCTATAGCTATAGCAGTAGCTGAGGGGACAGATAGG
ATTATAGAAATATTACAAAGATTTTGTAGGGGTATCCTTCACATACCTACAAGAATAAGA
CAGGGCTTGGAAGGAGCTTTGCTTTGA
>chrA01.CD4T.C1.16G12
ATGAAAGCGAGGGAGACCAGGAAGAATTGTCAAAGCTTGTGGAAATGGCAAGGCTTGTGG
AAATGGGGTACGATGCTCCTTGGAATGTTGATGATCTGTAGTGCTGCAGAACAATTGTGG
GTCACAGTCTATTATGGGGTACCTGTGTGGAAAGAAGCAACCACCACTCTATTTTGTGCA
TCAGATGCTAAAGCATATGATACAGAGGTACATAATGTTTGGGCCACACATGCCTGTGTA
CCCACAGACCCTAACCCACAAGAAGTAGTATTGGAAAATGTGACAGAAGAATTTAATGCA
TGGAAAAATGACATGGTAGAACAGATGCATGAGGACATAATTAGTTTATGGGATCAAAGC
CTAAAGCCATGTGTCAAATTAACCCCACTTTGTGTTACTCTAAATTGCACTGATTTGAAG
AATACTACTAGTACCAATGCTACTAGTCCCAACAATACTATGGAAGAAGGAGACATGAAA
AACTGCTCTTTCAATGTCACCACAAGCATAAGAAATAAATTGCAAAAAGAATATGCACTT
TTCTATAAACTTGATATAGTACCAATAGATGGTGATAATGAAAGCTATGCTTTAATAAGT
TGTAACACCTCAGTCATTACACAGGCCTGTCCAAAGGTATCCTTTGAACCAATTCCCATA
CATTATTGTGCCCCGGCTGGTTTTGCGATTCTAAAGTGTAATGAAAAGAATTTCAATGGA
AAAGGACCATGTACAAATGTCAGCACAGTACAATGTACACATGGAATTAAGCCAGTAGTG
TCAACTCAGTTGTTATTAAATGGCAGCCTAGCAGAAAAGGAGGTAGTAATTAGGTCTGAA
AATATCACAGACAATGCTAAAACCATAATAGTGCATCTGAATAAATCTGTAATAATTAAT
TGTACAAGATACAATAACAACACAAGAAGAAGTATACATATAGGACCAGGGAGAGCATTT
TATGCAACAGGGGATATAATAGGAGACATAAGAAAATCACATTGTAATGTTAGTAAAGCA
GATTGGATGAGAACTTTAAAGGATGTAGCTCAAAAATTAAGAGAAAAATTTGGGAATGAT
ACAAAAATAGCCTTTAATAAATCCTCAGGAGGAGACCCAGAAATTGTAATGCACAGTTTT
AATTGTGGAGGGGAATTTTTCTACTGTAATACAACAGAGCTGTTTAATGATACTTGGATG
AGTAATAATACTTGGCTGTCAAATTATACTGAGAGTAATAATAATACTGCTAAAAATATC
GTACTCCCATGCAGAATAAAACAAATTATAAACAGATGGCAGGAAGTAGGAAAAGCAATG
TATGCCCCTCCCATCAGTGGACTAATTAGATGCTCATCAAATATTACAGGGCTGCTCTTA
ACAAGAGATGGTGGTAATCATAACACTAGTAATGACACCGAGACTTTCAGACCAGGAGGA
GGAGATATGAGGGATAATTGGAGAAGTGAATTATATAAATATAAAGTAGTAAAAATTGAG
CCATTAGGAGTAGCACCCACCAAGGCAAGGAGAAGAGTGGTGCAGAGAGAAAAAAGAGCA
GTGGGAGTAGGAGCTATGTTCCTTGGGTTCTTGGGAGCAGCAGGAAGCACTATGGGCGCA
GCATCAGTGATGCTGACGGTACAAGCCAGACAATTATTGTCTGGTATAGTGCAACAGCAA
AACAATTTGCTGAGGGCTATTGAGGCGCAACAGCATATGTTGCAACTCACAGTCTGGGGC
ATTAAGCAGCTCCAGGCAAGAGTCCTGGCTGTGGAAAGATACCTAAAGGATCAACAGCTC
CTAGGAATTTGGGGTTGCTCTGGAAAACTCATCTGCACCACTAATGTGCCTTGGAATGTT
ACGTGGAGTAATAAATCTCTAGATAACATTTGGAATAACATGACCTGGATGGAGTGGGAG
AGAGAAATTGACAATTACACAGGCCTAATATACTCCTTAATTGAAGAATCGCAGAACCAA
CAGGAAAAGAATGAACAAGAATTATTGGCATTGGATAAGTGGGCAAGTTTGTGGAATTGG
TTTAACATATCACATTGGCTGTGGTACATAAAAATATTCATAATGATAGTAGGAGGCTTG
ATAGGGTTAAGAATAGTTTTTACTGTGCTTTCTATAGTGAATAGAGTTAGGCAGGGGTAC
TCACCATTATCGTTTCAGACCCTCCTCCCAACCCAGAGGGGACCAGACAGGCCCGGAGGA
ATCGAAGAAGAAGGTGGAGAGAGAGACAGAGACACATCCGGACAATTAGTGACTGGATTC
TTAGCAATCATCTGGGTCGATCTACGGAACCTGTTCCTCTTCCTCTACCACCGCTTGAGA
GACTTACTCTTGATTGCAACGAGGATTGTGGAACTTCTGGGACGCAGGGGGTGGGAAACC
CTCAAATATTTGTGGAATCTCCTGCTGTATTGGAGTCAGGAACTACAGAAAAGTGCTGTT
AGTTTGCTTGATGCTATAGCTATAGCAGTAGCTGAGGGGACAGACAGGATTATAGAAATA
TTACAAAGATTTTGTAGGGGTATCCTTCACATACCTACAAGAATAAGACAGGGCTTTGAA
GGAGCTTTGCTTTGA
>chrA01.CD4T.C1.16G8
ATGAAAGCGAGGGAGACCAGGAAGAATTGTCAAAGCTTGTGGAAATGGCAAAGCTTGTGG
AGATGGGGTATGATGCTCCTTGGAATGTTGATGATCTGTAGTGCTACAGAACCATTGTGG
GTCACAGTCTATTATGGGGTACCTGTGTGGAAAGAAGCAACCACCACTCTATTTTGTGCA
TCAGATGCTAAAGCATATGATACAGAGGTACATAATGTTTGGGCCACACATGCCTGTGTA
CCCACAGACCCTAACCCACAAGAAGTAGTATTGGGAAATGTGATAGAATATTTTAATGCA
TGGAAAAATGACATGGTAGAACAGATGCATGAGGATATAATTAGCTTATGGGATCAAAGC
CTAAAGCCATGTGTCAAATTAACCCCACTTTGTGTTACTCTAAATTGCACTGATTTGAAG
AATACTACTAGTACCAATGCTACTAGGCCCACTACTAGTCCCAACAATACTATGGAAGAA
GGAGACATGAAAAACTGCTCTTTCAATGTCACCACAAGCATAAGAAATAAATTGCAAAAA
GAATATGCACTTTTCTATAAACTTGATATAGTACCAATAGATGGTGATAATGAAAGCTAT
GCTTTAATAAGTTGTAACGCCTCAGTCATTACACAGGCCTGTCCAAAGGTATCCTTTGAA
CCAATTCCCATACATTATTGTGCCCCGGCTGGTTTTGCGATTCTAAAGTGTAATGAGGAG
AATTTCAATGGAACAGGACCATGTACAAATGTCAGCACAGTACAATGTACACATGGAATT
AAGCCAGTAGTGTCAACTCAGCTGTTATTAAATGGCAGCCTAGCAGAAAAGGAGGTAGTA
ATTAGGTCTGAAAATATCACAGACAATGCTAAAACCATAATAGTGCATCTGAATAAATCT
GTAATAATTAATTGTACAAGATACAATAACAACACAAGAAGAAGTATAAATATAGGACCA
GGGAGAGCATTTTATGCAACAGGGGATATAATAGGAGATATAAGAAAATCACATTGTAAT
GTTAGTAAAGCAGATTGGATGAGAACTTTAAAAGATGTAGCTCAAAAATTAAGAGAAAAA
TTTGGGAATGATACAAAAATAGCCTTTAATAAATCCTCAGGAGGAGACCCAGAAATTGTA
ATGCACAGTTTTAATTGTGGAGGGGAATTTTTCTACTGTAATACAACAGAGCTGTTTAAT
GATACTTGGCTGAGTAATAATACTTGGCTGTCAAATTATACTGAGAGTAATAATAATACT
GCTAAAAATATCGAACTCCCATGCAGAATAAAACAAATTATAAACAGATGGCAGGAAGTA
GGAAAAGCAATGTATGCCCCTCCCATCAGTGGACTAATTAGATGCTCATCAAATATTACA
GGGCTGCTCTTAACAAGAGATGGTGGTAATCATAACACTAGTAATGACACCGAGACTTTC
AGACCAGGAGGAGGAGATATGAGGGATAATTGGAGAAGTGAATTATATAAATATAAAGTA
GTAAAAATTGAGCCATTAGGAGTAGCACCCACCAAGGCAAGGAGAAGAGTGGTGCAGAGA
GAAAAAAGAGCAGTGGGACTAGGAGCTTTGTTCCTTGGGTTCTTGGGAGCAGCAGGAAGC
ACTATGGGCGCAGCATCAGTGACGCTGACGGTACAAGCCAGACAATTATTGTCTGGTATA
GTGCAACAGCAAAACAATTTGCTGAGGGCTATTGAGGCGCAACAGCATATGTTGCAACTC
ACAGTCTGGGGCATTAAGCAGCTCCAGGCAAGAGTCCTGGCTGTGGAAAGATACCTAAAG
GATCAACAGCTCCTAGGAATTTGGGGTTGCTCTGGAAAACTCATCTGCACCACTAATGTG
CCTTGGAATGTTACTTGGAGTAATAAATCTCTAGATAACATTTGGAATAACATGACCTGG
ATGGAGTGGGAGAGAGAAATTGACAATTACACAGGCCTAATATACTCCTTAATTGAAGAA
TCGCAGAACCAACAGGAAAAGAATGAACAAGAATTATTGGCATTGGATAAGTGGGCAAGT
TTGTGGAATTGGTTTAACATATCAAATTGGCTGTGGTACATAAAAATATTCATAATGATA
GTAGGAGGCTTGATAGGGTTAAGAATAGTTTTTACTGTGCTTTCTATAGTGAATAGAGTT
AGGCAGGGGTACTCACCATTATCGTTTCAGACCCTCCTCCCAACCCAGAGGGGACCAGAC
AGGCCCGGAGGAATCGAAGAAGAAGGTGGAGAGAGAGACAGAGACACATCCGGACAATTA
GTGACTGGATTCTTAGCAATCATCTGGGTCGATCTGCGGAACCTGTTCCTCTTCCTCTAC
CACCGCTTGAGAGACTTACTCTTGATTGCAACAAGGATTGTGGAACTTCTGGGACGCAGG
GGGCGGGAAATCCTCAAATATTTGTGGAATCTCCTGCTGTATTGGAGTCAGGAACTAAAG
AAAAGTGCTGTTAGTTTGCTTAATGCTATAGCTATAGCAGTAGCTGAGGGGACAGATAGG
ATTATAGAAATATTACAAAGATTTTGTAGGGGTATCCTTCACATACCTACAAGAATAAGA
CAGGGCTTTGAAGGAGCTTTGCTTTGA
>chrA01.CD4T.C1.16H1
ATGAAAGCGAGGGAGACCAGGAAGAATTGTCAAAGCTTGTGGAAATGGCAAGGCTTGTGG
AAATGGGGTATGATGCTCCTTGGAATGTTGATGATCTGTAGTGCTGCAGGACAATTGTGG
GTCACAGTCTATTATGGGGTACCTGTGTGGAAAGAAGCAACCACCACTCTATTTTGTGCA
TCAGATGCTAAAGCATATGATACAGAGGTACATAATGTTTGGGCCACACATGCCTGTGTA
CCCACAGACCCTAACCCACAAGAAGTAGTATTGGTAAATGTGACAGAAAAGTTTAATGCA
TGGAAAAATGACATGGTAGAACAGATGCATGAGGATATAATTAGTTTATGGGATCAAAGC
CTAAAGCCATGTGTCAAATTAACCCCACTTTGTGTTGTTCTAAATTGCACTGATTTGAAG
AATACTACTAGTATCAATGCTACTAGTTCCAATAATACTATGGAAGAAGGAGACATGAAA
AACTGCTCTTTCAATGTCACCACAAACATAAGAAATAAATTGCAAAAAGAATATGCACTC
TTCTATAAACTTGATATAGTACCAATAAATGGTGATAATAAAAGCTATGCTTTAATAAGT
TGTAACACCTCAGTCATTACACAGGCCTGTCCAAAGGTATCCTTTGAACCAATTCCCATA
CACTATTGTGCCCCGGCTGGTTTTGCGATTCTAAAGTGTAATGAAAAGAATTTCAATGGA
ACAGGACTATGTAAAAATGTCAGCACAGTACAATGTACACATGGAATTAAGCCAGTAGTG
TCAACTCAGTTGTTATTAAATGGCAGCCTAGCAGAAGAGGAGGTAGTAATTAGGTCTGAA
AATATCACAGACAATGCTAAAACCATAATAGTGCATCTGAATAAATCTGTAATAATTAAT
TGTACAAGAAACAATAACAACACAAGAAGAAGTATACATATGGGACCAGGGAAAGCATTT
TATGTAACAGGGGATATAATAGGAGATATAAGACAATCACATTGTAATGTTAGTAAAGCA
GATTGGATGAGAACTTTAAAAGATGTAGCTCAAAAATTAAGCGAAAAATTTGGGAATAAG
ACAAAAATAGCCTTTAATAAATCCTCAGGAGGAGACCCAGAAATTGTAATGCACAGTTTT
AATTGTGGAGGGGAATTTTTCTACTGTAATACAACAAAGCTGTTTAATGATACTTGGACG
AGTAATAATACCTGGCTATCAAATTATAATGAGAGTGATAATAATACTGCTAATATCACA
CTCCCATGCAGAATAAAACAAATTATAAACAGATGGCAGGAAGTAGGAAAAGCAATGTAT
GCCCCTCCCATCAGTGGACTAATTAGATGCTCATCAAATATTACAGGGCTGCTCTTAACA
AGAGATGGTGGTAATCATAACACTAGTAATGACACCGAGACTTTCAGACCTGGAGGAGGA
GATATGAGGGATAATTGGAGAAGTGAATTATATAAATATAAAGTAGTAAAAATTGAGCCA
TTAGGAGTAGCACCCACCAAGGCAAGGAGAAGAGTGGTGCAGAGAGAAAAAAGAGCAGTG
GGAGTAGGAGCTATGTTCCTTGGGTTCTTGGGAGCAGCAGGAAGCACTATGGGCGCAGCA
TCAGTGATGCTGACGGTACAAGCCAGACAATTATTGTCTGGTATAGTGCAACAGCAAAAC
AATTTGCTGAGGGCTATTGAGGCGCAACAGCATATGTTGCAACTCACAGTCTGGGGCATT
AAGCAGCTCCAGGCAAGAGTCCTGGCTGTGGAAAGATACCTAAAGGATCAACAGCTCCTA
GGAATTTGGGGTTGCTCTGGAAAACTCATCTGCACCACTAATGTGCCTTGGAATGTTACT
TGGAGTAATAAATCTCTAGATCACATTTGGAAGAACATGACCTGGATGGAGTGGGAGAGA
GAAATTGACAATTACACAGACCTAATATACTCCTTAATTGAAAAATCGCAAAACCAACAG
GAAAAGAATGAACAAGAATTATTGGAACTGGATAAGTGGGCAAGCTTATGGAATTGGTTT
GACATATCAAATTGGCTGTGGTACATAAAAATATTCATAATGATAGTAGGAGGCTTGATA
GGGTTAAGAATAGTTTTTACTGTGCTTTCTATAGTGAATAGAGTTAGGCAGGGGTACTCA
CCATTATCGTTTCAGACCCTCCTCCCAACCCAGAGGGGACCAGACAGGCCCGGAGGAATC
GAAGAAGAAGGTGGAGAGAGAGACAGAGACACATCCGGACAATTAGTGACTGGATTCTTA
GCAATCATCTGGGTCGATCTACGGAACCTGTTCCTCTTCCTCTACCACCGCTTGAGAGAC
TTACTCTTGATTGCAACGAGGATTGTGGAACTTCTGGGACGCAGGGGGTGGGAAACCCTC
AAATATCTGTGGAATCTCCTGCTGTATTGGAGTCAGGAACTACAGAAAAGTGCTGTTAGT
TTGCTTAATGCTATAGCTATAGCAGTAGCTGAGGGGACAGACAGGATTATAGAAATATTA
CAAAGGTTTTGTAGGGGTATCCTTCACATACCTACAAGAATAAGACAGGGCCTTGAAGGA
GCTTTGCTTTGA
>chrA01.CD4T.C1.16H4
ATGAAAGCGAGGGAGACCAGGAAGAATTGTCAAAGCTTGTGGAAATGGCAAAGCTTGTGG
AAATGGGGTACGATGCTCCTTGGAATGTTGATGATCTGTAGTGCTACAGAACAATTGTGG
GTCACAGTCTATTATGGGGTACCTGTGTGGAAAGAAGCAACCACCACTCTATTTTGTGCA
TCAGATGCTAAAGCATATGATACAGAGGTACATAATGTTTGGGCCACACATGCCTGTGTA
CCCACAGACCCTAACCCACAAGAAGTAGTATTGGGAAATGTGACAGAATATTTTAATGCA
TGGAAAAATGACATGGTAGAACAGATGCATGAGGATATAATTAGTTTATGGGATCAAAGC
CTAAAGCCATGTGTCAAATTAACCCCACTTTGTGTTACTCTAAATTGCACTGATTTGAAG
AATACTACTAGTACCAATGCTACTAGGCCCACTACTAGTCCCAATAATACTATGGAAGAA
GGAGACATGAAAAACTGCTCTTTCAATGTCACCACAAGCATAAGAAATAAATTGCAAAAA
GAATATGCACTTTTCTATAAACTTGATATAGTACCAATAGATGGTGATAATGAAAGCTAT
GCTTTAATAAGTTGTAACGCCTCAGTCATTACACAGGCCTGTCCAAAGGTATCCTTTGAA
CCAATTCCCATACATTATTGTGCCCCGGCTGGTTTTGCGATTCTAAAGTGTAATGAGGAG
AATTTCAATGGAACAGGACCATGTACAAATGTCAGCACAGTACAATGTACACATGGAATT
AAGCCAGTAGTGTCAACTCAGCTGTTATTAAATGGCAGCCTAGCAGAAAAGGAGGTAGTA
ATTAGGTCTGAAAATATCACAGACAATGCTAAAACCATAATAGTGCATCTGAATAAATCT
GTAATAATTAATTGTACAAGATACAATAACAACACAAGAAGAAGTATAAATATAGGACCA
GGGAGAGCATTTTATGCAACAGGGGATATAATAGGAGATATAAGAAAATCACATTGTAAT
GTTAGTAAAGCAGATTGGATGAAAACTTTAAAAGATGTAGCTCAAAAATTAAGAGAAAAA
TTTGGGAATGATACAAAAATAGCCTTTAATAAATCCTCAGGAGGAGACCCAGAAATTGTA
ATGCACAGTTTTAATTGTGGAGGGGAATTTTTCTACTGTAATACAACAGAGCTGTTTAAT
GATACTTGGCTGAGTAATAATACTTGGCTGTCAAATTATACTGAGAGTAATAATAATACT
GCTAAAAATATCGAACTCCCATGCAGAATAAAACAAATTATAAACAGATGGCAGGAAGTA
GGAAAAGCAATGTATGCCCCTCCCATCAGTGGACTAATTAGATGCTCATCAAATATTACA
GGGCTGCTCTTAACAAGAGATGGTGGTAATCATAACACTAGTAATGACACCGAGACTTTC
AGACCTGGAGGAGGAGATATGAGGGATAATTGGAGAAGTGAATTATATAAATATAAAGTA
GTAAAAATTGAGCCATTAGGAGTAGCACCCACCAAGGCAAGGAGAAGAGTGGTGCAGAGA
GAAAAAAGAGCAGTGGGACTAGGAGCTTTGTTCCTTGGGTTCTTGGGAGCAGCAGGAAGC
ACTATGGGCGCAGCATCAGTGACGCTGACGGTACAAGCCAGACAATTATTGTCTGGTATA
GTGCAACAGCAAAACAATTTGCTGAGGGCTATTGAGGCGCAACAGCATATGTTGCAACTC
ACAGTCTGGGGCATTAAGCAGCTCCAGGCAAGAGTCCTGGCTGTGGAAAGATACCTAAAG
GATCAACAGCTCCTAGGAATTTGGGGTTGCTCTGGAAAACTCATCTGCACCACTAATGTG
CCTTGGAATGTTACTTGGAGTAATAAATCTCTAGATAACATTTGGAATAACATGACCTGG
ATGGAGTGGGAGAGAGAAATTGACAATTACACAGGCCTAATATACTCCTTAATTGAAGAA
TCGCAGAACCAACAGGAAAAGAATGAACAAGAATTATTGGCATTGGATAAGTGGGCAAGT
TTGTGGAATTGGTTTAACATATCAAATTGGCTGTGGTACATAAAAATATTCATAATGATA
GTAGGAGGCTTGATAGGGTTAAGAATAGTTTTTACTGTGCTTTCTATAGTGAATAGAGTT
AGGCAGGGGTACTCACCATTATCGTTTCAGACCCTCCTCCCAACCCAGAGGGGACCAGAC
AGGCCCGGAGGAATCGAAGAAGAAGGTGGAGAGAGAGACAGAGACACATCCGGACAATTA
GTGACTGGATTCTTAGCAATCATCTGGGTCGATCTGCGGAACCTGTTCCTCTTCCTCTAC
CACCGCTTGAGAGACTTACTCTTGATTGCAACGAGGATTGTGGAACTTCTGGGACGCAGG
GGGTGGGAAATCCTCAAATATTTGTGGAATCTCCTGCTGTATTGGAGTCAGGAACTAAAG
AATAGTACTGTTAGTTTGCTTAATGCTACAGCTATAACAGTAGCTGAGGGGACAGATAGG
ATTATAGAAATATTACAAAGATTTTGTAGGGGTATCCTTCACATACCTACAAGAATAAGA
CAGGGCTTTGAAAGAGCTTTGCTTTGA
>chrA01.CD4T.C2.26F3
ATGAAAGCGAGGGAGACCAGGAAGAATTGTCAAAGCTTGTGGAAATGGCAAAGCTTGTGG
AAATGGGGTACGATGCTCCTTGGAATGTTGATGATCTGTAGTGCTACAGAACAATTGTGG
GTCACAGTCTATTATGGGGTACCTGTGTGGAAAGAAGCAACCACCACTCTATTTTGTGCA
TCAGATGCTAAAGCATATGATACAGAGGTACATAATGTTTGGGCCACACATGCCTGTGTA
CCCACAGACCCTAACCCACAAGAAGTAGTATTGGGAAATGTGACAGAATATTTTAATGCA
TGGAAAAATGACATGGTAGAACAGATGCATGAGGATATAATTAGTTTATGGGATCAAAGC
CTAAAGCCATGTGTCAAATTAACCCCACTTTGTGTTACTCTAAATTGCACTGATTTGAAG
AATACTACTAGTACCAATGCTACTAGGCCCACTACTAGTCCCAATAATACTATGGAAGAA
GGAGACATGAAAAACTGCTCTTTCAATGTCACCACAAGCATAAGAAATAAATTGCAAAAA
GAATATGCACTTTTCTATAAACTTGATATAGTACCAATAGATGGTGATAATGAAAGCTAT
GCTTTAATAAGTTGTAACGCCTCAGTCATTACACAGGCCTGTCCAAAGGTATCCTTTGAA
CCAATTCCCATACATTATTGTGCCCCGGCTGGTTTTGCGATTCTAAAGTGTAATGAGGAG
AATTTCAATGGAACAGGACCATGTACAAATGTCAGCACAGTACAATGTACACATGGAATT
AAGCCAGTAGTGTCAACTCAGCTGTTATTAAATGGCAGCCTAGCAGAAAAGGAGGTAGTA
ATTAGGTCTGAAAATATCACAGACAATGCTAAAACCATAATAGTGCATCTGAATAAATCT
GTAATAATTAATTGTACAAGATACAATAACAACACAAGAAGAAGTATAAATATAGGACCA
GGGAGAGCATTTTATGCAACAGGGGATATAATAGGAGATATAAGAAAATCACATTGTAAT
GTTAGTAAAGCAGATTGGATGAAAACTTTAAAAGATGTAGCTCAAAAATTAAGAGAAAAA
TTTGGGAATGATACAAAAATAGCCTTTAATAAATCCTCAGGAGGAGACCCAGAAATTGTA
ATGCACAGTTTTAATTGTGGAGGGGAATTTTTCTACTGTAATACAACAGAGCTGTTTAAT
GATACTTGGCTGAGTAATAATACTTGGCTGTCAAATTATACTGAGAGTAATAATAATACT
GCTAAAAATATCGAACTCCCATGCAGAATAAAACAAATTATAAACAGATGGCAGGAAGTA
GGAAAAGCAATGTATGCCCCTCCCATCAGTGGACTAATTAGATGCTCATCAAATATTACA
GGGCTGCTCTTAACAAGAGATGGTGGTAATCATAACACTAGTAATGACACCGAGACTTTC
AGACCTGGAGGAGGAGATATGAGGGATAATTGGAGAAGTGAATTATATAAATATAAAGTA
GTAAAAATTGAGCCATTAGGAGTAGCACCCACCAAGGCAAGGAGAAGAGTGGTGCAGAGA
GAAAAAAGAGCAGTGGGACTAGGAGCTTTGTTCCTTGGGTTCTTGGGAGCAGCAGGAAGC
ACTATGGGCGCAGCATCAGTGACGCTGACGGTACAAGCCAGACAATTATTGTCTGGTATA
GTGCAACAGCAAAACAATTTGCTGAGGGCTATTGAGGCGCAACAGCATATGTTGCAACTC
ACAGTCTGGGGCATTAAGCAGCTCCAGGCAAGAGTCCTGGCTGTGGAAAGATACCTAAAG
GATCAACAGCTCCTAGGAATTTGGGGTTGCTCTGGAAAACTCATCTGCACCACTAATGTG
CCTTGGAATGTTACTTGGAGTAATAAATCTCTAGATAACATTTGGAATAACATGACCTGG
ATGGAGTGGGAGAGAGAAATTGACAATTACACAGGCCTAATATACTCCTTAATTGAAGAA
TCGCAGAACCAACAGGAAAAGAATGAACAAGAATTATTGGCATTGGATAAGTGGGCAAGT
TTGTGGAATTGGTTTAACATATCAAATTGGCTGTGGTACATAAAAATATTCATAATGATA
GTAGGAGGCTTGATAGGGTTAAGAATAGTTTTTACTGTGCTTTCTATAGTGAATAGAGTT
AGGCAGGGGTACTCACCATTATCGTTTCAGACCCTCCTCCCAACCCAGAGGGGACCAGAC
AGGCCCGGAGGAATCGAAGAAGAAGGTGGAGAGAGAGACAGAGACACATCCGGACAATTA
GTGACTGGATTCTTAGCAATCATCTGGGTCGATCTGCGGAACCTGTTCCTCTTCCTCTAC
CACCGCTTGAGAGACTTACTCTTGATTGCAACGAGGATTGTGGAACTTCTGGGACGCAGG
GGGTGGGAAATCCTCAAATATTTGTGGAATCTCCTGCTGTATTGGAGTCAGGAACTAAAG
AATAGTACTGTTAGTTTGCTTAATGCTACAGCTATAACAGTAGCTGAGGGGACAGATAGG
ATTATAGAAATATTACAAAGATTTTGTAGGGGTATCCTTCACATACCTACAAGAATAAGA
CAGGGCTTTGAAAGAGCTTTGCTTTGA
>chrA01.CD4T.C1.16H8
ATGAAAGCGAGGGAGACCAGGAAGAGTTGTCAAAGCTTGTGGAAATGGCAAGGCTTGTGG
AAATGGGGTACGATGCTCCTTGGAATGTTGATGATCTGTAGTGCGGCAGAACAATTGTGG
GTCACAGTCTATTATGGGGTACCTGTGTGGAAAGAAGCAACCACCACTCTATTTTGTGCA
TCAGATGCTAGAGCATATGATACAGAGGTACATAATGTTTGGGCCACACATGCCTGTGTA
CCCACAGACYCTAACCCACAAGAAGTAGTATTGGTAAATGTGACAGAAAAGTTTAATGCA
TGGAAAAATGACATGGTAGAACAGATGCATGAGGATATAATTAGTTTATGGGATCAAAGC
CTAAAGCCATGTGTCAAATTAACCCCACTTTGTGTTACTCTAAATTGCACTGATTTGAAG
AATACTACTAGGACCAATACTAATACTACTAGAACCAATGCTACTAGTCTCAACAATACT
ATGGAAGAAGGAGACATGAAAAACTGCTCTTTCAATGTCACCACAAACATAAGAAATAAA
TTGCAAAAAGAATATGCACTTTTCTATAAACTTGATTTAGTACCAATAGATGGTGATAAT
AAAAGCTATGCTTTAATAAGTTGTAACACCTCAGTCATTACACAGGCCTGTCCAAAGGTA
TCCTTTGAACCAATTCCCATACATTATTGTGCCCCGGCTGGTTTTGCGATTCTAAAGTGT
AATGAGGAGAATTTCAATGGAACAGGACCATGTACAAATGTCAGCACAGTACAATGTACA
CATGGAATTAAGCCAGTAGTGTCAACTCAGTTGTTATTAAATGGCAGCCTAGCAGAAAAG
GAGGTAGTAATTAGGTCTGAAAATATCACAGACAATGCTAAAACCATAATAGTGCATTTG
AATAAATCTGTAATAATTAATTGTACAAGACACAATAACAACACAAGAAGAGGTATACAT
ATAGGACCAGGGAAAGCATTTTATGCAACAGGGGATATAATAGGAGATATAAGACAATCA
CATTGTAATATTAGTAGAGCAGATTGGATGAGAGCTTTAAACGATGTAGCTCAAAAATTA
AGAGAAAAATTTGAGAATAATACAAAAATAGCCTTTAATAAATCCTCAGGAGGAGACCCA
GAAATTGTAATGCACAGTTTTAATTGTGGAGGGGAATTTTTCTACTGTAATACAACAGAG
CTGTTTAATGACACTTGGCTGGGTAATAATACTTGGCAGTCAAATTATACTGAGAGTAAT
AATAAGACTATCACACTCCCATGCAGAATAAAACAAATTATAAACAGATGGCAGGAAGTA
GGAAAAGCAATGTATGCCCCTCCCATCAGTGGACTAATTAGATGCTCATCAAATATTACA
GGGCTGCTCTTAACAAGAGATGGTGGCAATCATAACACTAGTAATAACACCGAGACTTTC
AGACCTGGAGGAGGAGATATGAGGGATAATTGGAGAAGTGAATTATATAAATATAAAGTA
GTAAAAATTGAGCCATTAGGAGTAGCACCCACCAAGGCAAGGAGAAGAGTGGTGCAGAGA
GAAAAAAGAGCAGTGGGAGTAGGAGCTATGTTCCTTGGGTTCTTGGGAGCAGCAGGAAGC
ACTATGGGCGCAGCATCAGTGATGCTGACGGTACAAGCCAGACAATTATTGTCTGGTATA
GTGCAACAGCAAAACAATTTGCTGAGGGCTATTGAGGCGCAACAGCATATGTTGCAACTC
ACAGTCTGGGGCATTAAGCAGCTCCAGGCAAGAGTCCTGGCTGTGGAAAGATACCTAAAG
GATCAACAGCTCCTAGGAATTTGGGGTTGCTCTGGAAAACTCATCTGCACCACTAATGTG
CCTTGGAATGTTACTTGGAGTAATAAATCTCTAGATCACATTTGGAAGAACATGACCTGG
ATGGAGTGGGAGAGAGAAATTGACAATTACACAGACCTAATATACTCCTTAATTGAAAAA
TCGCAGAACCAACAGGAAAAGAATRAACAAGAATTATTGGAATTGGATAAGTGGGCAAGT
TTGTGGAATTGGTTTGACATATCAAATTGGCTGTGGTACATAAAAATATTCATAATGATA
GTAGGAGGCTTGATAGGGTTAAGAATAGTTTTTACTGTGCTTTCTATAGTGAATAGAGTT
AGGCAGGGGTACTCACCATTATCGTTTCAGACCCTCCTCCCAACCCAGAGGGGACCAGAC
AGGCCCGGAGGAATCGAAGAAGAAGGTGGAGAGAGAGACAGAGACACATCCGGACAATTA
GTGACTGGATTCTTAGCAATCATCTGGGTCGATCTACGGAACCTGTTCCTCTTCCTCTAC
CACCGCTTGAGAGACTTACTCTTGATTGCAACGAGGATTGTGGAACTTCTGGGACGCAGG
GGGTGGGAAACCCTCAAATATCTGTGGAATCTCCTGCTGTATTGGAGTCAGGAACTACAG
AAGAGTGCTGTTAGTTTGCTTAATGCTATAGCTATAGCAGTAGCTGAGGGGACAGACAGG
ATTATAGAAATATTACAAAGATTTTGTAGGGGTATCCTTCACATACCTACAAGAATAAGA
CAGGGCTTGGAAGGAGCTTTGCTTTGA
>chrA01.CD4T.C1.2B10
ATGAAAGCGAGGGAGACCAGGAAGAGTTGTCAAAGCTTGTGGAAAGGTCAAAGCTTGTGG
AGATGGGGTACGATGCTCCTTGGAATGTTGATGATCTGTAGTGCTGCAGGACAATTGTGG
GTCACAGTCTATTATGGGGTACCTGTGTGGAAAGAAGCAACCACCACTCTATTTTGTGCA
TCAGATGCTAAAGCATATGATACAGAGGTACATAATGTTTGGGCCACACATGCCTGTGTA
CCCACAGACCCTAACCCACAAGAAGTAGTATTGGAAAATGTGACAGAAGAATTTGATGCA
TGGAAAAATGACATGGTAGAACAGATGCATGAGGATATAATTAGTTTATGGGATCAAAGC
CTAAAGCCATGTGTCAAATTAACCCCACTTTGTGTTACTCTAAATTGCACTGATTTGAAG
AATACTACTAGGACCAATACTAATAATACTAGTCCCAACAAGACTATGGAAGAAGGAGAC
ATGAAAAACTGCTCTTTCAATGTCACCACAAACATAAGAAATAAATTGCAAAAAGAATAT
GCACTTTTCTATAAACTTGATATAGTACCAATAAATGGTGATAATAAAAGCTATGCTTTA
ATAAGTTGTAACACCTCAGTCATTACACAGGCCTGTCCAAAGGTATCCTTTGAACCAATT
CCCATACACTATTGTGCCCCGGCTGGTTTTGCGATTCTAAAGTGTAATGAAAAGAATTTC
AATGGAACAGGACCATGTAAAAATGTCAGCACAGTACAATGTACACATGGAATTAAACCA
GTAGTGTCAACTCAGTTGTTATTAAATGGTAGCCTAGCTGAAAAGGAGGTAGTAATTAGG
TCTGAAAATATCACAGACAATGCTAAAACCATAATAGTGCATCTGAATAAATCTGTAATA
ATTAATTGTACAAGACACAATAACAACACAAGAAGAAGTATACATATAGGACCAGGGAAA
GCATTTTATGCAACAGGGGATATAATAGGAGATATAAGACAATCACATTGTAATGTTAGT
AAAGCAGATTGGATGAGAACTTTAAAAGATGTAGCTCTAAAATTAAGAGAAAATTTTAGG
AATGATACACAAATAGCCTTTAATAAATCCTCAGGAGGAGACCCAGAAATTGTAATGCAC
AGTTTTAATTGTGGAGGGGAATTTTTCTACTGTAATACAACAGAGCTGTTTAATGATACT
TGGACGAGTAATAATACTTGGCTGTCAAATTATACTGAGAGTAATAATAAGACTATCACA
CTCCCATGCAGAATAAAACAAATTATAAACCGATGGCAGGAAGTAGGAAAAGCAATGTAT
GCCCCTCCCATCAGTGGACTAATTAGATGTTCATCAAATATTACAGGGCTGCTCTTAACA
AGAGATGGTGGTAATCATAACACTAGTAATAACACCGAGACTTTCAGACCTGGAGGAGGA
GATATGAGGGATAATTGGAGAAGTGAATTATATAAATATAAAGTAGTAAAAATTGAGCCA
TTAGGAGTAGCACCCACCAAGGCAAGGAGAAGAGTGGTGCAGAGAGAAAAAAGAGCAGTG
GGAGTAGGAGCTATGTTCCTTGGGTTCTTGGGAGCAGCAGGAAGCACTATGGGCGCAGCA
TCAGTGATGCTGACGGTACAAGCCAGACAATTATTGTCTGGTATAGTGCAACAGCAAAAC
AATTTGCTGAGGGCTATTGAGGCACAACAGCATATGTTGCAACTCACAGTCTGGGGCATT
AAGCAGCTCCAGGCAAGAGTCCTGGCTGTGGAAAGATACCTAAAGGATCAACAGCTCCTA
GGAATTTGGGGTTGCTCTGGAAAACTCATCTGCACCACTAATGTGCCTTGGAATGTTACT
TGGAGTAATAAATCTCTAGATGACATTTGGAATAACATGACCTGGATGGAGTGGGAGAGA
GAAATTGACAATTACACAGACCTAATATACTCCTTAATTGAAGAATCGCAGAACCAACAG
GAAAAGAATGAACAAGAATTATTGGCATTGGATAAGTGGGCAAGTTTGTGGAATTGGTTT
AACATATCAAATTGGCTGTGGTACATAAAAATATTCATAATGATAGTAGGAGGCTTGATA
GGGTTAAGAATAGTTTTTACTGTGCTTTCTATAGTGAATAGAGTTAGGCAGGGGTACTCA
CCATTATCGTTTCAGACCCTCCTCCCAACCCAGAGGGGACCAGACAGGCCCGGAGGAATC
GAAGAAGAAGGTGGAGAGAGAGACAGAGACACATCCGGACAATTAGTGACTGGATTCTTA
GCAATCATCTGGGTCGATCTACGGAACCTGTTCCTCTTCCTCTACCACCGCTTGAGAGAC
TTACTCTTGATTGCAACGAGGATTGTGGAACTTCTGGGACGCAGGGGGTGGGAAACCCTC
AAATATCTGTGGAATCTCCTGCTGTATTGGAGTCAGGAACTACAGAAAAGTGCTGTTAGT
TTGCTTAATGCTATAGCTATAGCAGTAGCTGAGGGGACAGATAGGATTATAGAAATATTA
CAAAGGTTTTGTAGGGGTATCCTTCACATACCTACAAGAATAAGACAGGGCCTTGAAGGA
GCTTTGCTTTGA
>chrA01.CD4T.C1.2B4
ATGAAAGCGAGGGAGACCAGGAAGAATTGTCAAAGCTTGTGGAAAGGGCAAAGCTTGTGG
AGATGGGGTACGATGCTCCTTGGAATGTTGATGATCTGTAGTGCTGCAGGACAATTGTGG
GTCACAGTCTATTATGGGGTACCTGTGTGGAAAGAAGCAACCACCACTCTATTTTGTGCA
TCAGATGCTAAAGCATATGATACAGAGGTACATAATGTTTGGGCCACACATGCCTGTGTA
CCCACAGACCCTAACCCACAAGAAGTAGTATTGGTAAATGTGACAGAAAAGTTTAATGCA
TGGAAAAATGATATGGTAGAACAGATGCATGAGGATATAATTAGTTTATGGGATCAAAGC
CTAAAGCCATGTGTCAAGTTAACCCCACTTTGTGTTATGCTAAATTGCACTGATTTGAAG
AATACCACTAGGACCAATGTTAACGCTACTAGTTCCAATAACGCTACTAGTTCCAACAAG
ACTATGGAAGATGGAGACATGAAAAACTGCTCTTTCAATGTCACCACAGGCATAAGAAAT
AAATTGCAAAAAGAATATGCACTTTTCTATAAACTTGATATAGTACCAATAGATAGTGAT
AATAAAAGCTATGCTTTAATAAGTTGTAACACCTCAGTCATTACACAGGCCTGTCCAAAG
GTATCCTTTGAACCAATTCCCATACACTATTGTGCCCCGGCTGGTTTTGCGATTCTAAAG
TGTAATGAAAAGAATTTCAATGGAACAGAACCATGTAAAAATGTCAGCACAGTACAATGT
ACACATGGAATTAAGCCAGTAGTGTCAACTCAGTTGTTATTAAATGGTAGCCTAGCAGAA
AAGGAGGTAGTAATTATGTCTGAAAATATCACAGACAATACTAAAACCATAATAGTGCAT
CTGAATAAATCTGTAATAATTAATTGTACAAGAAACAATAACAACACAAGAAAAAGTATA
CATCTAGGACCAGGGAAAGCATTTTATGCAACAGGGGATATAATAGGAGATATAAGACAA
TCACATTGTAATGTTAGTAAAGCAGATTGGATGAGAACTTTAAAAGATGTAGCTCAAAAA
TTAAGTGAAAAATTTGAGAATGCTACAAAAATAGCCTTTAATAAATCCTCAGGAGGAGAC
CCAGAAATTGTAATGCACAGTTTTAATTGTGGAGGGGAATTTTTCTACTGTAATACAACA
GAGCTGTTTAATGATACTTGGACGATTAATAATACTTGGCTGTCAAATTATACTGAGAAT
AATAATGATACTATCACACTCCCATGCAGAATAAAACAAATTATAAACAGATGGCAGGAA
GTAGGAAAAGCAATGTATGCCCCTCCCATCAGTGGACTAATTAGATGCTCATCAAATATT
ACAGGGCTGCTCTTAACAAGAGATGGTGGTAATCATAACACTAGCAATAACACCGAGACT
TTCAGACCTGGAGGAGGAGATATGAGGGATAATTGGAGAAGTGAATTATATAAATATAAA
GTAGTAAAAATTGAGCCATTAGGAGTAGCACCCACCAAGGCAAGGAGAAGAGTGGTGCAG
AGAGAAAAAAGAGCAGTGGGAGTAGGAGCTATGTTCCTTGGGTTCTTGGGAGCAGCAGGA
AGCACTATGGGCGCAGCATCAGTGATGCTGACGGTACAAGCCAGACAATTATTGTCTGGT
ATAGTGCAACAGCAAAACAATTTGCTGAGGGCTATTGAGGCGCAACAGCATATGTTGCAG
CTCACAGTCTGGGGCATTAAGCAGCTCCAGGCAAGAGTCCTGGCTGTGGAAAGATACCTA
AAGGATCAACAGCTCCTAGGAATTTGGGGTTGCTCTGGAAAACTCATCTGTACCACTAAC
GTGCCTTGGAATGTTACTTGGAGTAATAAATCTCTAGATGAAATTTGGGATAACATGACC
TGGATGGAGTGGGAGAGAGAAATTGACAATTACACAGACCTAATATACTCCTTAATTGAA
GAATCGCAGAACCAACAGGAAAAGAATGAACAAGACTTATTGGCATTGGATAAGTGGGCA
AGTTTGTGGAATTGGTTTAACATAACAAATTGGCTGTGGTACATAAAAATATTCATAATG
ATAGTAGGAGGCTTGATAGGGTTAAGAATAGTTTTTACTGTGCTTTCTGTAGTGAATAGA
GTTAGGCAGGGGTACTCACCATTATCGTTTCAGACCCTCCTCCCAACCCAGAGGGGACCA
GACAGGCCCGGAGGAATCGAAGAAGAAGGTGGAGAGAGAGACAGAGACACATCCGGACAA
TTAGTGACTGGATTCTTAGCAATCATCTGGGTCGATCTACGGAACCTGTTCCTCTTCCTC
TACCACCGCTTGAGAGACTTACTCTTGATTGCAACGAGGATTGTGGAACTTCTGGGACGC
AGGGGGTGGGAAACCCTCAAATATCTGTGGAATCTCCTGCTGTATTGGAGTCAGGAACTA
CAGAAAAGTGCTGTTAGTTTGCTTAATGCTATAGCTATAGCAGTAGCTGAGGGGACAGAC
AGGATTATAGAAATATTACAAAGATTTGGTAGGGGTATCCTTCACATACCTACAAGAATA
AGACAGGGCTTGGAAGGAGCTTTGCTTTGA
>chrA01.CD4T.C1.2C10
ATGAAAGCGAGGGAGACCAGGAAGAATTGTCAAAGCTTGTGGAAATGGCAAGGCTTGTGG
AAATGGGGTACGATGCTCCTTGGAATGTTGATGATCTGTAGTGCTGCAGAACAATTGTGG
GTCACAGTCTATTATGGGGTACCTGTGTGGAAAGAAGCAACCACCACTCTATTTTGTGCA
TCAGATGCTAAAGCATATGATACAGAGGTACATAATGTTTGGGCCACACATGCCTGTGTA
CCCACAGACCCTAACCCACAAGAAGTAATATTGGTAAATGTGACAGAAAAATTTAATGCA
TGGAAAAATGACATGGTAGAACAGATGCATGAGGATATAATTAGTTTATGGGATCAAAGC
CTAAAGCCATGTGTCAAATTAACCCCACTTTGTGTTACTCTAAATTGCACTGATTTAAAG
AATACTACTAGTAACAATGCTACTAGTCCCAACAATACTATGGAAGAAGGAGACATGAAA
AACTGCTCTTTCAATGTCACCACAAACATAAGAAATAAATTGCAAAAAGAGTATGCACTT
TTCTATAAACTTGATATAGTACCAATAGATGGTGATAATGAAAGCTATGCTTTAATAAGT
TGTAACACCTCAGTCATTACACAGGCCTGTCCAAAGGTATCCTTTGAACCAATTCCCATA
CATTATTGTGCCCCGGCTGGTTTTGCGATTCTAAAGTGTAATGAAAAGAATTTCAATGGA
ACAGGACCATGTACAAATGTCAGCACAGTACAATGTACACATGGAATTAAGCCAGTAGTG
TCAACTCAGTTGTTATTAAATGGCAGCCTAGCAGAAAAGGAGGTAGTAATTAGGTCTGAA
AATATCACAGACAATGCTAAAACCATAATAGTGCATCTGAATAAATCTGTAATAATTAAT
TGTACAAGATACAATAACAACACAAGAAGAAGTATACATATAGGACCAGGGAAAGCATTT
TATGCAACAGGGGATATAATAGGAGATATAAGAAAATCACATTGTAATGTTAGTAAAGCA
GATTGGATGAGAACTTTAAAAGATGTAGCTCAAAAATTAAGAGAAAATTTTGGGAATGCT
ACAAAAATAGCCTTTAATAAATCCTCAGGAGGAGACCCAGAAATTGTAATGCACAGTTTT
AATTGTGGAGGGGAATTTTTCTACTGTAATACAACAGAGATGTTTAATGATACTTGGCTG
GGTAATGATACTTGGCTGTCAAATTATACTGAGAGTAATAATAATACAGATATCGTACTC
CCATGCAGAATAAAACAAATTATAAACAGATGGCAGGAAGTAGGAAAAGCAATGTATGCC
CCTCCCATCAGTGGACTAATTAGATGCTCATCAAATATTACAGGGCTGCTCTTAACAAGA
GATGGTGGTAATCATAACACTAGTAATGGCACCGAGACTTTCAGACCTGGAGGAGGAGAT
ATGAGGGATAATTGGAGAAGTGAATTATATAAATATAAAGTAGTAAAAATTGAGCCATTA
GGAGTAGCACCCACCAAGGCAAGGAGAAGAGTGGTGCAGAGAGAAAAAAGAGCAGTGGGA
GTAGGAGCTATGTTCCTTGGGTTCTTGGGAGCAGCAGGAAGCACTATGGGCGCAGCATCA
GTGATGCTGACGGTACAAGCCAGACAATTATTGTCTGGTATAGTGCAACAGCAAAACAAT
TTGCTGAGGGCTATTGAGGCGCAACAGCATATGTTGCAACTCACAGTCTGGGGCATTAAG
CAGCTCCAGGCAAGAGTCCTGGCTGTGGAAAGATACCTAAAGGATCAACAGCTCCTAGGA
ATTTGGGGTTGCTCTGGAAAACTCATCTGCACCACTAATGTGCCTTGGAATGTTACTTGG
AGTAATAAATCTCTAGATGACATTTGGAATAACATGACCTGGATGGAGTGGGAGAGAGAA
ATTGACAATTACACAGGCCTAATATACTCCTTAATTGAAGAATCGCAGAACCAACAGGAA
AAGAATGAACAAGAATTATTGGCATTGGATAAGTGGGCAAGTTTGTGGAATTGGTTTGAC
ATATCAAATTGGCTGTGGTACATAAAAATATTCATAATGATAGTAGGAGGCTTGATAGGG
TTAAGAATAGTTTTTACTGTGCTTTCTATAGTGAATAGAGTTAGGCAGGGGTACTCACCA
TTATCGTTTCAGACCCTCCTCCCAACCCAGAGGGGACCAGACAGGCCCGGAGGAATCGAA
GAAGAAGGTGGAGAGAGAGACAGAGACACATCCGGACAATTAGTGACTGGATTCTTAGCA
ATCATCTGGGTCGATCTACGGAACCTGTTCCTCTTCCTCTACCACCGCTTGAGAGACTTA
CTCTTGATTGCAACGAGGATTGTGGAACTTCTGGGACGCAGGGGGTGGGAAACCCTCAAA
TATCTGTGGAATCTCCTGCTGTATTGGAGTCAGGAACTACAGAAAAGTGCTGTTAGTTTG
CTTAATGCTATAGCTATAGCAGTAGCTGAGGGGACAGATAGGATTATAGAAATATTACAA
AGGTTTTGTAGGGGTATCCTTCACATACCTACAAGAATAAGACAGGGCTTAGAAGGAGCT
TTGCTTTGA
>chrA01.CD4T.C1.2C8
ATGAAAGCGAGGGAGACCAGGAAGAATTGTCAAAGCTTGTGGAAAGGTCAAAGCTTGTGG
AAATGGGGTACGATGCTCCTTGGAATGTTGATGATCTGTAGTGCTGCAGAACAATTGTGG
GTCACAGTCTATTATGGGGTACCTGTGTGGAAAGAAGCAACCACCACTCTATTTTGTGCA
TCAGATGCTAAAGCATATGATACAGAGGTACATAATGTTTGGGCCACACATGCCTGTGTA
CCCACAGACCCTAACCCACAAGAAGTAGTATTGGAAAATGTGACAGAAGATTTTGATGCA
TGGAAAAATGACATGGTAGAACAGATGCATGAGGATATAATTAGTTTATGGGATCAAAGC
CTAAAGCCATGTGTCAAATTAACCCCACTTTGTGTTACTCTAAATTGCACTGATTTGAAG
AATACTACTAGGACCAGTACTACCACTACTAGTCCCAATAATACTATGGAAGAAGGAGAC
ATGAAAAACTGCTCTTTCAATGTCACCACAAGCATAAGAAATAAATTGCAAAAAGAATAT
GCGCTTTTTTATAAACTTGATATAGTACCAATAGATGGTGATAATGAAAGCTATGCTTTA
ATAAGTTGTAACACCTCAGTCATTACACAGGCCTGTCCAAAGGTATCCTTTGAACCAATT
CCCATACATTATTGTGCCCCGGCTGGTTTTGCGATTCTAAAGTGTAATGAAAAGAATTTC
AATGGAAAAGGACCATGTACAAATGTCAGCACAGTACAATGTACACATGGAATTAAGCCA
GTAGTGTCAACTCAGTTGTTATTAAATGGCAGCCTAGCAGAAAAGGAGGTAGTAATTAGG
TCTGAAAATATCACAGACAATGCTAAAACCATAATAGTGCATCTGAATAAATCTGTAATA
ATTAATTGTACAAGATACAATAACAACACAAGAAGAAGTATACATATAGGACCAGGGAGA
GCATTTTATGCAACAGGGGATATAATAGGAGACATAAGAAAATCACATTGTAATGTTAGT
AAAGCAGATTGGATGAGAACTTTAAAAGATGTAGCTCAAAAATTAAGAGAAAAATTTGGG
AATGATACAAAAATAGCCTTTAATAAATCCTCAGGAGGAGACCCAGAAATTATAATGCAC
AGTTTTAATTGTGGAGGGGAATTTTTCTACTGCAATACAACAGAGCTGTTTAATGATACT
TGGATGAGTAATAATACTTGGCTGTCAAATTATACTGAGAGTAATAATAATACTGCTAAA
AATATCGTACTCCCATGCAGAATAAAACAAATTATAAACAGATGGCAGGAAGTAGGAAAA
GCAATGTATGCCCCTCCCATCAGTGGACTAATTAGATGCTCATCAAATATTACAGGGCTG
CTCTTAACAAGAGATGGTGGTAATCATAACACTAATAATGACACCGAGACTTTCAGACCA
GGAGGAGGAGATATGAGGGATAATTGGAGAAGTGAATTATATAAATATAAAGTAGTAAAA
ATTGAGCCATTAGGAGTAGCACCCACCAAGGCAAGGAGAAGAGTGGTGCAGAGAGAAAAA
AGAGCAGTGGGAATAGGAGCTATGTTCCTTGGGTTCTTGGGAGCAGCAGGAAGCACTATG
GGCGCAGCATCAGTGACGCTGACGGTACAAGCCAGACAATTATTGTCTGGTATAGTGCAA
CAGCAAAACAATTTGCTGAGGGCTATTGAGGCGCAACAGCATATGTTGCAACTCACAGTC
TGGGGCATTAAGCAGCTCCAGGCAAGAGTCCTGGCTGTGGAAAGATACCTAAAGGATCAA
CAGCTCCTAGGAATTTGGGGTTGCTCTGGAAAAATCATCTGCACCACTAATGTGCCTTGG
AATGTTACTTGGAGTAATAAATCTCTAGATGACATTTGGAATAACATGACCTGGATGGAG
TGGGAGAGAGAAATTGACAATTACACAGACCTAATATACTCCTTAATTGAAGAATCGCAG
AACCAACAGGAAAAGAATGAACAAGAATTATTGGCATTGGATAAGTGGGCAAGTTTGTGG
AATTGGTTTAACATATCAAATTGGCTGTGGTACATAAAAATATTCATAATGATAGTAGGA
GGCTTGATAGGGTTAAGAATAGTTTTTACTGTGCTTTCTATAGTGAATAGAGTTAGGCAG
GGGTACTCACCATTATCGTTTCAGACCCTCCTCCCAACCCAGAGGGGACCAGACAGGCCC
GGAGGAATCGAAGAAGAAGGTGGAGAGAGAGACAGAGACACATCCGGACAATTAGTGACT
GGATTCTTAGCAATCATCTGGGTCGATCTACGGAACCTGTTCCTCTTCCTCTACCACCGC
TTGAGAGACTTACTCTTGATTGCAACGAGGATTGTGGAACTTCTGGGACGCAGGGGGTGG
GAAACCCTCAAATATTTGTGGAATCTCCTGCTGTATTGGAGTCAGGAACTACAGAAAAGT
GCTGTTAGTTTGCTTAATGCTATAGCTATAGCAGTAGCTGAGGGGACAGATAGGATTATA
GAAATATTACAAAGATTTTGTAGGGGTATCCTTCACATACCTACAAGAATAAGACAGGGC
TTTGAAGGAGCTTTGCTTTGA
>chrA01.CD4T.C1.2C9
ATGAAAGCGAGGGAGACCAGGAAGAATTGTCAAAGCTTGTGGAAAGGGCAAAGCTTGTGG
AGATGGGGTATGATGCTCCTTGGAATGTTGATGATCTGTAGTGCTGCAGAACAATTGTGG
GTCACAGTCTATTATGGGGTACCTGTGTGGAAAGAAGCAACCACCACTCTATTTTGTGCA
TCAGATGCTAAAGCATATGATACAGAGGTACATAATGTTTGGGCCACACATGCCTGTGTA
CCCACAGACCCTAACCCACAAGAAGTAGTATTGGTAAACGTGACAGAAAAGTTTAATGCA
TGGAAAAATGACATGGTAGAACAGATGCATGAGGATATAATTAGTTTATGGGATCAAAGC
CTAAAGCCATGTGTCAAATTAACCCCACTTTGTGTTACTCTAAATTGCACTGATTTGAAG
AATACTACTAGGACCAATACTAATACTACTAGTCCCAACAAGACTATGGAAGAAGGAGAC
ATGAAAAACTGCTCTTTCAATGTCACCACAAACATAAGAAATAAATTGCAAAAAGAATAT
GCACTTTTCTATAAACTTGATATAGTACCAATAGATGGTGATAATGAAAGCTATGCTTTA
ATAAGTTGTAACACCTCAGTCATTACACAGGCCTGTCCAAAGGTATCCTTTGAACCAATT
CCCATACACTATTGTGCCCCGGCTGGTTTTGCGATTCTAAAGTGTAATGAAAAGAATTTC
AATGGAACAGGACCATGTAAAAATGTCAGCACAGTACAATGTACACATGGAATTAAGCCA
GTAGTGTCAACTCAGTTGTTACTAAATGGCAGCCTAGCAGAAAAGGAGGTAGTAATTAGG
TCTGAAAATATCACAGACAATGCTAAAACCATAATAGTGCATCTGAATAAATCTGTAATA
ATTAATTGTACAAGATACAATAACAACACAAGAAGAAGTATACATATAGGACCAGGGAAA
GCATTTTATGCAACAGGGGATATAATAGGAGATATAAGACAATCACATTGTAATGTTAGT
AAAGCAGATTGGATGAGAACTTTAAAAGATGTAGCTCTAAAATTAAGAGAAAAATTTAGG
AATGATACAAAAATAGCCTTTAATAAATCCTCTGGAGGAGACCCAGAAATTATAATGCAC
AGTTTTAATTGTGGAGGGGAATTTTTCTACTGTAATACAACAGAGCTGTTTAATGATACT
TGGACGAGTAATAATACTTGGCTGTCAAATTATATTGAGAGTAGTAATAATACTGCTAAA
GATATCGTACTCCCATGCAGAATAAAACAAATTATAAACAGATGGCAGGAAGTAGGAAAA
GCAATGTATGCCCCTCCCATCAGTGGACTAATTAGATGCTCATCAAATATTACAGGGCTG
CTCTTAACAAGAGATGGTGGTAATCATAACACTAGTAATAACACCGAGACTTTCAGACCT
GGAGGAGGAGATATGAGGGATAATTGGAGAAGTGAATTATATAAATATAAAGTAGTAAAA
ATTGAGCCATTAGGAGTAGCACCCACCAAGGCAAGGAGAAGAGTGGTGCAGAGAGAAAAA
AGAGCAGTGGGAGTAGGAGCTATGTTCCTTGGGTTCTTGGGAGCAGCAGGAAGCACTATG
GGCGCAGCATCAGTGATGCTGACGGTACAAGCCAGACAATTATTGTCTGGTATAGTGCAA
CAGCAAAACAATTTGCTGAGGGCTATTGAGGCGCAACAGCATATGTTGCAACTCACAGTC
TGGGGCATTAAGCAGCTCCAGGCAAGAGTCCTGGCTGTGGAAAGATACCTAAAGGATCAA
CAGCTCCTAGGAATTTGGGGTTGCTCTGGAAAACTCATCTGCACCACTAATGTGCCTTGG
AATGTTACTTGGAGTAATAAATCTCTAGATGACATTTGGAATAACATGACCTGGATGGAG
TGGGAGAGAGAAATTGACAATTACACAGACCTAATATACTCCTTAATTGAGAAATCGCAG
AACCAACAGGAAAAGAATGAACAAGAATTATTGGAATTGGATAAGTGGGCAAGTTTGTGG
AATTGGTTTGACATATCAAATTGGCTGTGGTACATAAAAATATTCATAATGATAGTAGGA
GGCTTGATAGGGTTAAGAATAGTTTTTACTGTGCTTTCTATAGTGAATAGAGTTAGGCAG
GGGTACTCACCATTATCGTTTCAGACCCTCCTCCCAACCCAGAGGGGACCAGACAGGCCC
GGAGGAATCGAAGAAGAAGGTGGAGAGAGAGACAGAGACACATCCGGACAATTAGTGACT
GGATTCTTAGCAATCATCTGGGTCGATCTACGGAACCTGTTCCTCTTCCTCTACCACCGC
TTGAGAGACTTACTCTTGATTGCAACGAGGATTGTGGAACTTCTGGGACGCAGGGGGTGG
GAAACCCTCAAATATCTGTGGAATCTCCTGCTGTATTGGAGTCAGGAACTACAGAAAAGT
GCTGTTAGTTTGCTTAATGCTATAGCTATAGCAGTAGCTGAGGGGACAGATAGGATTATA
GAAATATTACAAAGGTTATGTAGGGGTATCCTTCACATACCTACAAGAATAAGACAGGGC
CTTGAAGGAGCTTTGCTTTGA
>chrA01.CD4T.C1.2D1
ATGAAAGCGAGGGAGACCAGGAAGAATTGTCAAAGCTTGTGGAAAGGGCAAAGCTTGTGG
AAATGGGGTACGATGCTCCTTGGAATGTTGATGATCTGTAGTGCTGCAGAACAATTGTGG
GTCACAGTCTATTATGGGGTACCTGTGTGGAAAGAAGCAACCACCACTCTATTTTGTGCA
TCAGATGCTAAAGCATATGATACAGAGGTACATAATGTTTGGGCCACACATGCCTGTGTA
CCCACAGACCCTAACCCACAAGAAGTAGTATTGGAAAATGTGACAGAAAAATTTAATGCA
TGGGAAAATGACATGGTAGAACAGATGCATGAGGATATAATTAGTTTATGGGATCAAAGC
CTAAAGCCATGTGTCAAATTAACCCCACTTTGTGTTACTCTAAATTGCACTGATTTGAAG
AATACTACTAGGACCAATACTACCGCTACTAGTCCCAATAATACTATGGAAGAAGGAGAC
ATGAAAAACTGCTCTTTCAATGTCACCACAAGCATAAGAAATAAATTGCAAAAAGAATAT
GCACTTTTCTATAAACTTGATATAGTACCAATAGATGGTGATAATGAAAGCTATGCTTTA
ATAAGTTGTAACACCTCAGTCATTACACAGGCCTGTCCAAAGGTATCCTTTGAACCAATT
CCCATACATTATTGTGCCCCGGCTGGTTTTGCGATTCTAAAGTGTAATGAAAAGAATTTC
AATGGAAAAGGACCATGTACAAATGTCAGCACAGTACAATGTACACATGGAATTAAGCCA
GTAGTGTCAACTCAGTTGTTATTAAATGGCAGCCTAGCAGAAAAGGAGGTAGTAATTAGG
TCTGAAAATATCACAGACAATGCTAAAACCATAATAGTGCATCTGAATAAATCTGTAATA
ATTAATTGTACAAGATACAATAACAACACAAGAAGAAGTATACATATAGGACCAGGGAGA
GCATTTTATGCAACAGGGGATATAATAGGAGATATAAGAAAATCACATTGTAATGTTAGT
AAAGCAGATTGGATGAGAACTTTAAAGGATGTAGCTCAAAAATTAAGAGAAAAATTTGGG
AATGATACAAAAATAGCCTTTAATAAATCCTCAGGAGGAGACCCAGAAATTGTAATGCAC
AGTTTTAATTGTGGAGGGGAATTTTTCTACTGTAATACAACAGAGATGTTTAATGATACT
TGGCTGAGTAATAATACTTGGCTATCAAATTATACTGAGAGTAATAATAATACTGCTAAA
AATATCGTACTCCCATGCAGAATAAAACAAATTATAAACAGATGGCAGGAAGTAGGAAAA
GCAATGTATGCCCCTCCCATCAGTGGACTAATTAGATGCTCATCAAATATTACAGGGCTG
CTCTTAACAAGAGATGGTGGTAATCATAACACTAGTAATGACACCGAGACTTTCAGACCT
GGAGGAGGAGATATGAGGGATAATTGGAGAAGTGAATTATATAAATATAAAGTAGTAAAA
ATTGAGCCATTAGGAGTAGCACCCACCAAGGCAAGGAGAAGAGTGGTGCAGAGAGAAAAA
AGAGCAGTGGGACTAGGAGCTATGTTCCTTGGGTTCTTGGGAGCAGCAGGAAGCACTATG
GGCGCAGCATCAGTGACGCTGACGGTACAAGCCAGACAATTATTGTCTGGTATAGTGCAA
CAGCAAAACAATTTGCTGAGGGCTATTGAGGCGCAACAGCATATGTTGCAACTCACAGTC
TGGGGCATTAAGCAGCTCCAGGCAAGAGTCCTGGCTGTGGAAAGATACCTAAAGGATCAA
CAGCTCCTAGGAATTTGGGGTTGCTCTGGAAAACTCATCTGCACCACTAATGTGCCTTGG
AATGTTACTTGGAGTAATAAATCTCTAGATAACATTTGGAATAACATGACCTGGATGGAG
TGGGAGAGAGAAATTGACAATTACACAGACCTGATATACTCCTTAATTGAAAAATCGCAG
AACCAACAGGAAAAGAATGAACAAGAATTATTGGCATTGGATAAGTGGGCAAGTTTGTGG
AATTGGTTTGACATATCAAATTGGCTGTGGTACATAAAAATATTCATAATGATAGTAGGA
GGCTTGATAGGGTTAAGAATAGTTTTTACTGTGCTTTCTATAGTGAATAGAGTTAGGCAG
GGGTACTCACCATTATCGTTTCAGACCCTCCTCCCAACCCAGAGGGGACCAGACAGGCCC
GGAGGAATCGAAGAAGAAGGTGGAGAGAGAGACAGAGACACATCCGGACAATTAGTGACT
GGATTCTTAGCAATCATCTGGGTCGATCTACGGAACCTGTTCCTCTTCCTCTACCACCGC
TTGAGAGACTTACTCTTGATTGCAACGAGGATTGTGGAACTTCTGGGACGCAGGGGGTGG
GAAACCCTCAAATATTTGTGGAATCTCCTGCTGTATTGGAGTCAGGAACTACAGAAAAGT
GCTGTTAGTTTGCTTAATGCTATAGCTATAGCAGTAGCTGAGGGGACAGATAGGATTATA
GAAATATTACAAGGATTTTGTAGGGGTATCCTTCACATACCTACAAGAATAAGACAGGGC
TTTGAAGGAGCTTTGCTTTGA
>chrA01.CD4T.C1.2D2
ATGAAAGCGAGGGAGACCAGGAAGAATTGTCAAAGCTTGTGGAAATGGCAAGGCTTGTGG
AAATGGGGTATGATGCTCCTTGGAATGTTGATGATCTGTAGTGCTGCAGAACAATTGTGG
GTCACAGTCTATTATGGGGTACCTGTGTGGAAAGAAGCAACCACCACTCTATTTTGTGCA
TCAGATGCTAAAGCATATGATACAGAGGTACATAATGTTTGGGCCACACATGCCTGTGTA
CCCACAGACCCTAACCCACAAGAAGTAGTATTGGAAAATGTGACAGAAGATTTTGATGCA
TGGAAAAATGACATGGTAGAACAGATGCATGAGGATATAATTAGTTTATGGGATCAAAGC
CTAAAGCCATGTGTCAAATTAACCCCACTTTGTGTTATTCTAAATTGCACTGATTTGAAG
AATACCACTAGGACCAATGCTAACGCTACTAGTTCCAATAACGCTACTAGTTCCAACAAG
ACTATGGAAGAAGGAGACATGAAAAACTGCTCTTTCAATGTCACCACAAACATAAGAAAT
AAATTGCAAAAAGAATATGCACTTTTCTATAAACTTGATATAGTACCAATAGATGGTGAT
AATAAAAGCTATGCTTTAATAAGTTGTAACACCTCAGTCATTACACAGGCCTGTCCAAAG
GTATCCTTTGAACCAATTCCCATACACTATTGTGCCCCGGCTGGTTTTGCGATTCTAAAG
TGTAATGAAAAGAATTTCAATGGAACAGGACCATGTAAAAATGTCAGCACAGTACAATGT
ACACATGGAATTAAGCCAGTAGTGTCAACTCAGTTGTTACTAAATGGCAGCCTAGCAGAA
AAGGAGGTAGTAATTAGGTCTGAAAATATCACAGACAATGCTAAAACCATAATAGTGCAT
CTGAATAAATCTGTAATAATTAATTGCACAAGACACAATAACAACACAAGAAGAAGTATA
CATATAGGACCAGGGAAAGCATTTTATGCAACAGGGGATATAATAGGAGATATAAGACAA
TCACATTGTAATGTTAGTAAAGCAGATTGGATGAGAACTTTAAAAGATGTAGCTCAAAAA
TTAAGTGAAAAATTTGGGAATAAGACAAAAATAGCCTTTAATAAATCCTCAGGAGGAGAC
CCAGAAATTGTAATGCACAGTTTTAATTGTGGAGGGGAATTTTTCTACTGTAATACAACA
AAGCTGTTTAATGATACTTGGACGAGTAATAATACTTGGCTGTCAAATTATACTGAGAAT
AATAATGATACTATCACACTCCCATGCAGAATAAAACAAATTATAAACAGATGGCAGGAA
GTAGGAAAAGCAATGTATGCCCCTCCCATCAGTGGACTAATTAGATGCTCATCAAATATT
ACAGGGCTGCTCTTAACAAGAGATGGTGGTAATCATAACACTAGTAATGACACCGAGACT
TTCAGACCTGGAGGAGGAGATATGAGGGATAATTGGAGAAGTGAATTATATAAATATAAA
GTAGTAAAAATTGAGCCATTAGGAGTAGCACCCACCAAGGCAAGGAGAAGAGTGGTGCAG
AGAGAAAAAAGAGCAGTGGGAGTAGGAGCTATGTTCCTTGGGTTCTTGGGAGCAGCAGGA
AGCACTATGGGCGCAGCATCAGTGATGCTGACGGTACAAGCCAGACAATTATTGTCTGGT
ATAGTGCAACAGCAAAACAATTTGCTGAGGGCTATTGAGGCGCAACAGCATATGTTGCAA
CTCACAGTCTGGGGCATTAAGCAGCTCCAGGCAAGAGTCCTGGCTGTGGAAAGATACCTA
AAGGATCAACAGCTCCTAGGAATTTGGGGTTGCTCTGGAAAACTCATCTGCACCACTAAT
GTGCCTTGGAATGTTACTTGGAGTAATAAATCTCTAGATGACATTTGGAATAACATGACC
TGGATGGAGTGGGAGAGAGAAATTGACAATTACACAGGCCTAATATACTCCTTAATTGAA
GAATCGCAGAACCAACAGGAAAAGAATGAACAAGAATTATTGGAATTGGATAAGTGGGCA
AGTTTGTGGAATTGGTTTGATATATCAAATTGGCTGTGGTACATAAAAATATTCATAATG
ATAGTAGGAGGCTTGATAGGGTTAAGAATAGTTTTTACTGTGCTTTCTATAGTGAATAGA
GTTAGGCAGGGGTACTCACCATTATCGTTTCAGACCCTCCTCCCAACCCAGAGGGGACCA
GACAGGCCCGGAGGAATCGAAGAAGAAGGTGGAGAGAGAGACAGAGACACATCCGGACAA
TTAGTGACTGGATTCTTAGCAATCATCTGGGTCGACCTACGGAACCTGTTCCTCTTCCTC
TACCACCGCTTGAGAGACTTACTCTTGATTGCAACGAGGATTGTGGAACTTCTGGGACGC
AGGGGGTGGGAAACCCTCAAATATCTGTGGAATCTCCTGCTGTATTGGAGTCAGGAACTA
CAGAAAAGTGCTGTTAGTTTGCTTAATACTATAGCTATAGCAGTAGCTGAGGGGACAGAT
AGGATTATAGAAATATTACAAAGATTTGGTAGGGGTATCCTTCACATACCTACAAGAATA
AGACAGGGCTTGGAAGGAGCTTTGCTTTGA
>chrA01.CD4T.C1.2D5
ATGAAAGCGAGGGAGACCAGGAAGAGTTGTCAAAGCTTGTGGAAATGGCAAAGCTTGTGG
AAATGGGGTATGATGCTCCTTGGAATGTTGATGATCTGTAGTGCTGCAGAACAATTGTGG
GTCACAGTCTATTATGGGGTACCTGTGTGGAAAGAAGCAACCACCACTCTATTTTGTGCA
TCAGATGCTAAAGCATATGATACAGAGGTACATAATGTTTGGGCCACACATGCCTGTGTA
CCCACAGACCCTAACCCACAAGAAGTAGTATTGGAAAATGTGACAGAAGAATTTAATGCA
TGGAAAAATGACATGGTAGAACAGATGCATGAGGACATAATTAGTTTATGGGACCAAAGC
CTAAAGCCATGTGTCAAGTTAACCCCACTTTGTGTTATGCTAAATTGCACTGATTTGAAG
AATACCACTAGGACCAATGTTAACGCTACTAGTTCCAATAACGCTACTAGTTCCAACAAG
ACTATGGAAGATGGAGACATGAAAAACTGCTCTTTCAATGTCACCACAGGCATAAGAAAT
AAATTGCAAAAAGAATATGCACTTTTCTATAAACTTGATATAGTACCAATAGATAGTGAT
AATGAAAGCTATGCTTTAATAAGTTGTAACACCTCAGTCATTACACAGGCCTGTCCAAAG
GTATCCTTTGAACCAATTCCCATACATTATTGTGCCCCGGCTGGTTTTGCGATTCTAAAG
TGTAATGAAAAGAATTTCAATGGAACAGAACCATGTAAAAATGTCAGCACAGTACAATGT
ACACATGGAATTAAGCCAGTAGTGTCAACTCAGTTGTTATTAAATGGCAGCCTAGCAGAA
AAGGAGGTAGTAATTATGTCTGAAAATATCACAGACAATGCTAAAACCATAATAGTGCAT
CTGAACAAGTCTGTAATAATTAATTGTACAAGACACAATAACAACACAAGAAAGAGTATA
CATATGGGACCAGGGAAAGCATTTTATGCAACAGGGGATATAATAGGAGATATAAGAAAA
TCACATTGTAATGTTAGTAAAGCAGATTGGATGAGAACTTTAAAAGATGTAGCTCTAAAA
TTAAGAGAAAAATTTGGGAATGCTACAAAAATAGCCTTTAATAAATCCTCAGGAGGAGAC
CCAGAAATTGTAATGCACAGTTTTAATTGTGGAAGGGAATTTTTCTACTGTAATACAACA
GAGCTGTTTAATGATACTTGGCTGGGTAATAATGATACCTGGCTATCAAGTTATACTGAG
AGTGATAATAATACTGCTAATATCACACTCCCATGCAGAATAAAACAAATTATAAACAGA
TGGCAGGAAGTAGGAAAAGCAATGTATGCCCCTCCCATCAGTGGACTAATTAGATGCTCA
TCAAATATTACAGGGCTGCTCTTAACAAGAGATGGTGGTAATCATAACACTAGTAATGGC
ACCGAGACTTTCAGACCAGGAGGAGGAGATATGAGGGATAATTGGAGAAGTGAATTATAT
AAATATAAAGTAGTAAAAATTGAGCCATTAGGAGTGGCACCCACCAAGGCAAGGAGAAGA
GTGGTGCAGAGAGAAAAAAGAGCAGTGGGAGTAGGAGCTATGTTCCTTGGGTTCTTGGGA
GCAGCAGGAAGCACTATGGGCGCAGCATCAGTGATGCTGACGGTACAAGCCAGACAATTA
TTGTCTGGTATAGTGCAACAGCAAAACAATTTGCTGAGGGCTATTGAGGCGCAACAGCAT
ATGTTGCAACTCACAGTCTGGGGCATTAAGCAGCTCCAGGCAAGAGTCCTGGCTGTGGAA
AGATACCTAAAGGATCAACAGCTCCTAGGAATTTGGGGTTGCTCTGGAAAACTCATCTGT
ACCACTAACGTGCCTTGGAATGTTACTTGGAGTAATAAATCTCTAGATGAAATTTGGGAT
AACATGACCTGGATGGAGTGGGAGAGAGAAATTGACAATTACACAGACCTAATATACTCC
TTAATTGAAGAATCGCAGAACCAACAGGAAAAGAATGAGCAAGACTTATTGGCATTGGAT
AAGTGGGCAAGTTTGTGGAATTGGTTTAACATAACAAATTGGCTGTGGTACATAAAAATA
TTCATAATGATAGTAGGAGGCTTGATAGGGTTAAGAATAGTTTTTACTGTGCTTTCTGTA
GTGAATAGAGTTAGGCAGGGGTACTCACCATTATCGTTTCAGACCCTCCTCCCAACACAG
AGGGGACCAGACAGGCCCGGAGGAATCGAAGAAGAAGGTGGAGAGAGAGACAGAGACACA
TCCGGACAATTAGTGACTGGATTCTTAGCAATCATCTGGGTCGATCTACGGAACCTGTTC
CTCTTCCTCTACCACCGCTTGAGAGACTTACTCTTGATTGCAACGAGGATTGTGGAACTT
CTGGGACGCAGGGGGTGGGAAACCCTCAAATATCTGTGGAATCTCCTGCTGTATTGGAGT
CAGGAACTACAGAAAAGTGCTGTTAGTTTGCTTAATGCTATAGCTATAGCAGTAGCTGAG
GGGACAGATAGGATTATAGAAATATTACAAAGATTTGGTAGGGGTATCCTTCACATACCT
ACAAGAATAAGACAGGGCTTGGAAGGAGCTTTGCTTTGA
>chrA01.CD4T.C1.2E11
ATGAAAGCGAGGGAGACCAGGAAGAGTTGTCAAAGCTTGTGGAAATGGCAAGGCTTGTGG
AAATGGGGTACGATGCTCCTTGGAATGTTGATGATCTGTAGTGCTGCAGAACAATTGTGG
GTCACAGTCTATTATGGGGTACCTGTGTGGAAAGAAGCAACCACCACTCTATTTTGTGCA
TCAGATGCTAGAGCATATGATACAGAGGTACATAATGTTTGGGCCACACATGCCTGTGTA
CCCACAGACCCTAACCCACAAGAAGTAGTATTGGTAAATGTGACAGAAAAGTTTAATGCA
TGGAAAAATGACATGGTAGAACAGATGCATGAGGACATAATTAGTTTATGGGACCAAAGC
CTAAAGCCATGTGTCAAGTTAACCCCACTTTGTGTTATGCTAAATTGCACTGATTTGAAG
AATACTACTAGTGCCAATGCTACTAGTACAAATACTAATACTACTAGTCCCAACAATACT
ATGGAAGATGGAGACATGAAAAACTGCTCTTTCAATGTCACCACAAACATAAGAAATAAA
TTGCAAAAAGAATATGCACTTTTCTATAAACTTGATATAATACCAATAGATGGTGATAAT
AAAAGCTATGCTTTAATAAGTTGCAACACCTCAGTCATTACACAGGCCTGTCCAAAGGTA
TCCTTTGAACCAATTCCCATACATTATTGTGCCCCGGCTGGTTTTGCGATTCTAAAGTGT
AATGAAGAAAATTTCAATGGAACAGGACCATGTAAAAATGTCAGCACAGTACAATGTACA
CATGGAATTAAGCCAGTAGTGTCAACTCAGTTGTTATTAAATGGCAGCCTAGCAGAAAAG
GAGGTAGTAATTATGTCTGAAAATATCACAGACAATGCTAAAACCATAATAGTGCATCTG
AACAAGTCTGTAATAATTAATTGTACAAGACACAATAACAACACAAGAAAGAGTATACAT
ATGGGACCAGGGAAAGCATTTTATGCAACAGGGGATATAATAGGAGATATAAGAAAATCA
CATTGTAATGTTAGTAAAGCAGATTGGATGAGAACTTTAAACGATGTAGCTCAAAAACTA
AGAGAAAAATTTGGGGATAATACAACAATAGCCTTTAATAAATCCTCAGGAGGAGACCCA
GAAATTGTAATGCACAGTTTTAATTGTGGAGGGGAATTTTTCTACTGTAATACAACAGAG
CTGTTTAATGACACTTGGCTGGGTAATAATACTTGGCAGTCAAATTATACTGAGAGTAAG
AATAATACTCCTATCACACTCCCATGCAGAATAAAACAAATTATAAACAGATGGCAGGAA
GTAGGAAAAGCAATGTATGCCCCTCCCATCAGTGGACTAATTAGATGCTCATCAAATATT
ACAGGGCTACTCTTAACAAGAGATGGTGGTAATCATAACACTAGTAATGGCACCGAGACT
TTCAGACCTGGAGGAGGAGATATGAGGGATAATTGGAGAAGTGAATTATATAAATATAAA
GTAGTAAAAATTGAGCCATTAGGAGTAGCACCCACCAAGGCAAGGAGAAGAGTGGTGCAG
AGAGAAAAAAGAGCAGTGGGAGTAGGAGCTATGTTCCTTGGGTTCTTGGGAGCAGCAGGA
AGCACTATGGGCGCAGCATCAGTGATGCTGACGGTACAAGCCAGACAATTATTGTCTGGT
ATAGTGCAACAGCAAAACAATTTGCTGAGGGCTATTGAGGCGCAACAGCATATGTTGCAA
CTCACAGTCTGGGGCATTAAGCAGCTCCAGGCAAGAGTCCTGGCTGTGGAAAGATACCTA
AAGGATCAACAGCTCCTAGGAATTTGGGGTTGCTCTGGAAAACTCATCTGCACCACTAAT
GTGCCTTGGAATGTTACTTGGAGTAATAAATCTCTAGATCACATTTGGAAGAACATGACC
TGGATGGAGTGGGAGAGAGAAATTGACAATTACACAGACCTAATATACTCCTTAATTGAA
AAATCGCAGAACCAACAGGAAAAGAATGAACAAGAATTATTGGAATTGGATAAGTGGGCA
AGTTTGTGGAATTGGTTTGACATATCAAATTGGCTGTGGTACATAAAAATATTCATAATG
ATAGTAGGAGGCTTGATAGGGTTAAGAATAGTTTTTACTGTGCTTTCTATAGTGAATAGA
GTTAGGCAGGGGTACTCACCATTATCGTTTCAGACCCTCCTCCCAACCCAGAGGGGACCA
GACAGGCCCGGAGGAATCGAAGAAGAAGGTGGAGAGAGAGACAGAGACACATCCGGACAA
TTAGTGACTGGATTCTTAGCAATCATCTGGGTCGATCTACGGAACCTGTTCCTCTTCCTC
TACCACCGCTTGAGAGACTTACTCTTGATTGCAACGAGGATTGTGGAACTTCTGGGACGC
AGGGGGTGGGAAACCCTCAAATATCTGTGGAATCTCCTGCTGTATTGGAGTCAGGAACTA
CAGAAAAGTGCTGTTAGTTTGCTTAATGCTATAGCTATAGCAGTAGCTGAGGGGACAGAC
AGGATTATAGAAATATTACAAAGATTTGGTAGGGGTATCCTTCACATACCTACAAGAATA
AGACAGGGCTTGGAAGGAGCTTTGCTTTGA
>chrA01.CD4T.C2.26H2
ATGAAAGCGAGGGAGACCAGGAAGAGTTGTCAAAGCTTGTGGAAATGGCAAGGCTTGTGG
AAATGGGGTACGATGCTCCTTGGAATGTTGATGATCTGTAGTGCTGCAGAACAATTGTGG
GTCACAGTCTATTATGGGGTACCTGTGTGGAAAGAAGCAACCACCACTCTATTTTGTGCA
TCAGATGCTAGAGCATATGATACAGAGGTACATAATGTTTGGGCCACACATGCCTGTGTA
CCCACAGACCCTAACCCACAAGAAGTAGTATTGGTAAATGTGACAGAAAAGTTTAATGCA
TGGAAAAATGACATGGTAGAACAGATGCATGAGGACATAATTAGTTTATGGGACCAAAGC
CTAAAGCCATGTGTCAAGTTAACCCCACTTTGTGTTATGCTAAATTGCACTGATTTGAAG
AATACTACTAGTGCCAATGCTACTAGTACAAATACTAATACTACTAGTCCCAACAATACT
ATGGAAGATGGAGACATGAAAAACTGCTCTTTCAATGTCACCACAAACATAAGAAATAAA
TTGCAAAAAGAATATGCACTTTTCTATAAACTTGATATAATACCAATAGATGGTGATAAT
AAAAGCTATGCTTTAATAAGTTGCAACACCTCAGTCATTACACAGGCCTGTCCAAAGGTA
TCCTTTGAACCAATTCCCATACATTATTGTGCCCCGGCTGGTTTTGCGATTCTAAAGTGT
AATGAAGAAAATTTCAATGGAACAGGACCATGTAAAAATGTCAGCACAGTACAATGTACA
CATGGAATTAAGCCAGTAGTGTCAACTCAGTTGTTATTAAATGGCAGCCTAGCAGAAAAG
GAGGTAGTAATTATGTCTGAAAATATCACAGACAATGCTAAAACCATAATAGTGCATCTG
AACAAGTCTGTAATAATTAATTGTACAAGACACAATAACAACACAAGAAAGAGTATACAT
ATGGGACCAGGGAAAGCATTTTATGCAACAGGGGATATAATAGGAGATATAAGAAAATCA
CATTGTAATGTTAGTAAAGCAGATTGGATGAGAACTTTAAACGATGTAGCTCAAAAACTA
AGAGAAAAATTTGGGGATAATACAACAATAGCCTTTAATAAATCCTCAGGAGGAGACCCA
GAAATTGTAATGCACAGTTTTAATTGTGGAGGGGAATTTTTCTACTGTAATACAACAGAG
CTGTTTAATGACACTTGGCTGGGTAATAATACTTGGCAGTCAAATTATACTGAGAGTAAG
AATAATACTCCTATCACACTCCCATGCAGAATAAAACAAATTATAAACAGATGGCAGGAA
GTAGGAAAAGCAATGTATGCCCCTCCCATCAGTGGACTAATTAGATGCTCATCAAATATT
ACAGGGCTACTCTTAACAAGAGATGGTGGTAATCATAACACTAGTAATGGCACCGAGACT
TTCAGACCTGGAGGAGGAGATATGAGGGATAATTGGAGAAGTGAATTATATAAATATAAA
GTAGTAAAAATTGAGCCATTAGGAGTAGCACCCACCAAGGCAAGGAGAAGAGTGGTGCAG
AGAGAAAAAAGAGCAGTGGGAGTAGGAGCTATGTTCCTTGGGTTCTTGGGAGCAGCAGGA
AGCACTATGGGCGCAGCATCAGTGATGCTGACGGTACAAGCCAGACAATTATTGTCTGGT
ATAGTGCAACAGCAAAACAATTTGCTGAGGGCTATTGAGGCGCAACAGCATATGTTGCAA
CTCACAGTCTGGGGCATTAAGCAGCTCCAGGCAAGAGTCCTGGCTGTGGAAAGATACCTA
AAGGATCAACAGCTCCTAGGAATTTGGGGTTGCTCTGGAAAACTCATCTGCACCACTAAT
GTGCCTTGGAATGTTACTTGGAGTAATAAATCTCTAGATCACATTTGGAAGAACATGACC
TGGATGGAGTGGGAGAGAGAAATTGACAATTACACAGACCTAATATACTCCTTAATTGAA
AAATCGCAGAACCAACAGGAAAAGAATGAACAAGAATTATTGGAATTGGATAAGTGGGCA
AGTTTGTGGAATTGGTTTGACATATCAAATTGGCTGTGGTACATAAAAATATTCATAATG
ATAGTAGGAGGCTTGATAGGGTTAAGAATAGTTTTTACTGTGCTTTCTATAGTGAATAGA
GTTAGGCAGGGGTACTCACCATTATCGTTTCAGACCCTCCTCCCAACCCAGAGGGGACCA
GACAGGCCCGGAGGAATCGAAGAAGAAGGTGGAGAGAGAGACAGAGACACATCCGGACAA
TTAGTGACTGGATTCTTAGCAATCATCTGGGTCGATCTACGGAACCTGTTCCTCTTCCTC
TACCACCGCTTGAGAGACTTACTCTTGATTGCAACGAGGATTGTGGAACTTCTGGGACGC
AGGGGGTGGGAAACCCTCAAATATCTGTGGAATCTCCTGCTGTATTGGAGTCAGGAACTA
CAGAAAAGTGCTGTTAGTTTGCTTAATGCTATAGCTATAGCAGTAGCTGAGGGGACAGAC
AGGATTATAGAAATATTACAAAGATTTGGTAGGGGTATCCTTCACATACCTACAAGAATA
AGACAGGGCTTGGAAGGAGCTTTGCTTTGA
>chrA01.CD4T.C1.2E12
ATGAAAGCGAGGGAGACCAGGAAGAGTTGTCAAAGCTTGTGGAAAGGTCAAAGCTTGTGG
AGATGGGGTACGATGCTCCTTGGAATGTTGATGATCTGTAGTGCTGCAGGACAATTGTGG
GTCACAGTCTATTATGGGGTACCTGTGTGGAAAGAAGCAACCACCACTCTATTTTGTGCA
TCAGATGCTAAAGCATATGATACAGAGGTACATAATGTTTGGGCCACACATGCCTGTGTA
CCCACAGACCCTAACCCACAAGAAGTAATATTGGTAAATGTGACAGAAAAATTTAATGCA
TGGAAAAATGACATGGTAGAACAGATGCATGAGGATATAATTAGTTTATGGGATCAAAGC
CTAAAGCCATGTGTCAAATTAACCCCACTTTGTGTTGTTCTAAATTGCACTGATTTGAAG
AATACTACTAGTATCAATGCTACTAGTTCCAATAATACTATGGAAGAAGGAGACATGAAA
AACTGCTCTTTCAATGTCACCACAAACATAAGAAATAAATTGCAAAAAGAATATGCACTT
TTCTATAAACTTGATATAGTACCAATAAATGGTGATAATAAAAGCTATGCTTTAATAAGT
TGTAACACCTCAGTCATTACACAGGCCTGTCCAAAGGTATCCTTTGAACCAATTCCCATA
CACTATTGTGCCCCGGCTGGTTTTGCGATTCTAAAGTGTAATGAAAAGAATTTCAATGGA
ACAGAACCATGTAAAAATGTCAGCACAGTACAATGTACACATGGAATTAAGCCAGTAGTG
TCAACTCAGTTGTTATTAAATGGTAGCCTAGCAGAAAAGGAGGTAGTAATTATGTCTGAA
AATATCACAGACAATGCTAAAACCATAATAGTGCATCTGAATAAATCTGTAATAATTAAT
TGTACAAGAAACAATAACAACACAAGAAGAAGTATACATATGGGACCAGGGAAAGCATTT
TATGTAACAGGGGATATAATAGGAGATATAAGACAATCACATTGTAATGTTAGTAAAGCA
GATTGGATGAGAACTTTAAAAGATGTAGCTCTAAAATTAAGAAAAAATTTTAGGAATGAT
ACACAAATAGCCTTTAATAAATCCTCAGGAGGAGACCCAGAAATTGTAATGCACAGTTTT
AATTGTGGAGGGGAATTTTTCTACTGTAATACAACAGAGCTGTTTAATGATACTTGGACG
CGTAATAATACCTGGCTATCAAATTATAATGAGAGTGATAATAATACTGCTAATATCACA
CTCCCATGCAGAATAAAACAAATTATAAACAGATGGCAGGAAGTAGGAAAAGCAATGTAT
GCCCCTCCCATCAGTGGACTAATTAGATGCTCATCAAATATTACAGGGCTGCTCTTAACA
AGAGATGGTGGTAATCATAACACTAGTAATGACACCGAGACTTTCAGACCTGGAGGAGGA
GATATGAGGGATAATTGGAGAAGTGAATTATATAAATATAAAGTAGTAAAAATTGAGCCA
TTAGGAGTAGCACCCACCAAGGCAAGGAGAAGAGTGGTGCAGAGAGAAAAAAGAGCAGTG
GGAGTAGGAGCTATGTTCCTTGGGTTCTTGGGAGCAGCAGGAAGCACTATGGGCGCAGCA
TCAGTGATGCTGACGGTACAAGCCAGACAATTATTGTCTGGTATAGTGCAACAGCAAAAC
AATTTGCTGAGGGCTATTGAGGCGCAACAGCATATGTTGCAACTCACAGTCTGGGGCATT
AAGCAGCTCCAGGCAAGAATCCTGGCTGTGGAAAGATACCTAAAGGATCAACAGCTCCTA
GGAATTTGGGGTTGCTCGGGAAAACTCATCTGCACCACTAATGTGCCTTGGAATGTTACT
TGGAGTAATAAATCTCTAGATGACATTTGGAATAACATGACCTGGATGGAGTGGGAGAGA
GAAATTGACAATTACACAGACCTAATATACTCCTTAATTGAAATATCGCAGAACCAACAG
GAAAAGAATGAACAAGAATTATTGGAATTGGATAAGTGGGCAAGTTTGTGGAATTGGTTT
GACATATCAAATTGGCTGTGGTACATAAAAATATTCATAATGATAGTAGGAGGCTTGATA
GGGTTAAGAATAGTTTTTACTGTGCTTTCTATAGTGAATAGAGTTAGGCAGGGGTACTCA
CCATTATCGTTTCAGACCCTCCTCCCAACCCAGAGGGGACCAGACAGGCCCGGAGGAATC
GAAGAAGAAGGTGGAGAGAGAGACAGAGACACATCCGGACAGTTAGTGACTGGATTCTTA
GCAATCATCTGGGTCGACCTACGGAACCTGTTCCTCTTCCTCTACCACCGCTTGAGAGAC
TTACTCTTGATTGCAACGAGGATTGTGGACCTTCTGGGACGCAGGGGGTGGGAAACCCTC
AAATATCTGTGGAATCTCCTGCTGTATTGGAGTCAGGAACTACAGAAAAGTGCTGTTAGT
TTGCTTAATGCTATAGCTATAGCAGTAGCTGAGGGGACAGACAGGATTATAGAACTATTA
CAAAGATTTTGTAGGGGTATCCTTCACATACCTACAAGAATAAGACAGGGCTTGGAAGGA
GCTTTGCTTTGA
>chrA01.CD4T.C1.2F3
ATGAAAGCGAGGGAGACCAGGAAGAATTGTCAAAGCTTGTGGAAAGGGCAAAGCTTGTGG
AAATGGGGTACGATGCTCCTTGGAATGTTGATGATCTGTAGTGCTGCAGAACAATTGTGG
GTCACAGTCTATTATGGGGTACCTGTGTGGAAAGAAGCAACCACCACTCTATTTTGTGCA
TCAGATGCTAAAGCATATGATACAGAGGTACATAATGTTTGGGCCACACATGCCTGTGTA
CCCACAGACCCTAACCCACAAGAAGTAGTATTGGAAAATGTGACAGAAGAATTTAATGCA
TGGAAAAATGACATGGTAGAACAGATGCATGAGGATATAATTAGTTTATGGGATCAAAGC
CTAAAGCCATGTGTCAAATTAACCCCACTTTGTGTTACTCTAAATTGCACTGATTTGAAG
AATACTACTAGGACCAATACTACCGCTACTAGTCCCAATAATACTATGGAAGAAGGAGAC
ATGAAAAACTGCTCTTTCAATGTCACCACAAGCATAAGAAATAAATTGCAAAAAGAATAT
GCACTTTTCTATAAACTTGATATAGTACCAATAGATGGTGATAATGAAAGCTATGCTTTA
ATAAGTTGTAACACCTCAGTCATTACACAGGCCTGTCCAAAGGTATCCTTTGAACCAATT
CCCATACATTATTGTGCCCCGGCTGGTTTTGCGATTCTAAAGTGTAATGAAAAGAATTTC
AATGGAAAAGGACCATGTACAAATGTCAGCACAGTACAATGTACACATGGAATTAAGCCA
GTAGTGTCAACTCAGTTGTTATTAAATGGCAGCCTAGCAGAAAAGGAGGTAGTAATTAGG
TCTGAAAATATCACAGACAATGCTAAAACCATAATAGTGCATCTGAATAAATCTGTAATA
ATTAATTGTACAAGATACAATAACAACACAAGAAGAAGTATACATATAGGACCAGGGAGA
GCATTTTATGCAACAGGGGATATAATAGGAGATATAAGAAAATCACATTGTAATGTTAGT
AAAGCAGATTGGATGAGAACTTTAAAGGATGTAGCTCAAAAATTAAGAGAAAAATTTGGG
AATGATACAAAAATAGCCTTTAATAAATCCTCAGGAGGAGACCCAGAAATTGTAATGCAC
AGTTTTAATTGTGGAGGGGAATTTTTCTACTGTAATACAACAGAGCTGTTTAATGATACT
TGGATGAGTAATAATACTTGGCTGTCAAATTATACTGAGAGTAATAATAATACTGCTAAA
AATATCGTACTCCCATGCAGAATAAAACAAATTATAAACAGATGGCAGGAAGTAGGAAAA
GCAATGTATGCCCCTCCCATCAGTGGACTAATTAGATGCTCATCAAATATTACAGGGCTG
CTCTTAACAAGAGATGGTGGTAATCATAACACTAGTAATGACACCGAGACTTTCAGACCA
GGAGGAGGAGATATGAGGGATAATTGGAGAAGTGAATTATATAAATATAAAGTAGTAAAA
ATTGAGCCATTAGGAGTAGCACCCACCAAGGCAAGGAGAAGAGTGGTGCAGAGAGAAAAA
AGAGCAGTGGGACTAGGAGCTATGTTCCTTGGGTTCTTGGGAGCAGCAGGAAGCACTATG
GGCGCAGCATCAGTGACGCTGACGGTACAAGCCAGACAATTATTGTCTGGTATAGTGCAA
CAGCAAAACAATTTGCTGAGGGCTATTGAGGCGCAACAGCATATGTTGCAACTCACAGTC
TGGGGCATTAAGCAGCTCCAGGCAAGAGTCCTGGCTGTGGAAAGATACCTAAAGGATCAA
CAGCTCCTAGGAATTTGGGGTTGCTCTGGAAAACTCATCTGCACCACTAATGTGCCTTGG
AATGTTACTTGGAGTAATAAATCTCTAGATGACATTTGGAATAACATGACCTGGATGGAG
TGGGAGAGAGAAATTGACAATTACACAGACCTAATATACTCCTTAATTGAAAAATCGCAG
AACCAACAGGAAAAGAATGAACAAGAATTATTGGCATTGGATAAGTGGGCAAGTTTGTGG
AATTGGTTTAACATATCAAATTGGCTGTGGTACATAAAAATATTCATAATGATAGTAGGA
GGCTTGATAGGGTTAAGAATAGTTTTTACTGTGCTTTCTATAGTGAATAGAGTTAGGCAG
GGGTACTCACCATTGTCGTTTCAGACCCTCCTCCCAACCCAGAGGGGACCAGACAGGCCC
GGAGGAATCGAAGAAGAAGGTGGAGAGAGAGACAGAGACACATCCGGACAATTAGTGACT
GGATTCTTAGCAATCATCTGGGTCGATCTACGGAACCTGTTCCTCTTCCTCTACCACCGC
TTGAGAGACTTACTCTTGATTGCAACGAGGATTGTGGAACTTCTGGGACGCAGGGGGTGG
GAAACCCTCAAATATTTGTGGAATCTCCTGCTGTATTGGAGTCAGGAACTACAGAAAAGT
GCTGTTAGTTTGCTTAATGCTATAGCTATAGCAGTAGCTGAGGGGACAGATAGGATTATA
GAAATATTACAAAGATTTTGTAGGGGTATCCTTCACATACCTACAAGACTAAGACAGGGC
CTTGAAAGAGCTTTGCTTTGA
>chrA01.CD4T.C1.2F8
ATGAAAGCGAGGGAGACCAGGAAGAGTTGTCAAAGCTTGTGGAAAGGGCAAGGCTTGTGG
AAATGGGGTATGATGCTCCTTGGAATGTTAATGATCTGTAGTGCTGCAGAACAATTGTGG
GTCACAGTCTATTATGGGGTACCTGTGTGGAAAGAAGCAACTACCACTCTATTTTGTGCA
TCAGATGCTAAAGCATATGATACAGAGGTACATAATGTTTGGGCCACACATGCCTGTGTA
CCCACAGACCCTAACCCACAAGAAGTAGTATTGGAAAATGTGACAGAAGATTTTGATGCA
TGGAAAAATGACATGGTAGAACAGATGCATGAGGATATAATTAGTTTATGGGATCAAAGC
CTAAAGCCATGTGTCAAATTAACCCCACTTTGTGTTATGCTAAATTGCACTGATTTGAAG
AATACTACTAGTGCCAATGCTACTAGTACAAATACTAATACTACTAGTCCCAACAATACT
ATGGAAGATGGAGACATGAAAAACTGCTCTTTCAATGTCACCACAAACATAAGAAATAAA
TTGCAAAAAGAATATGCACTTTTCTATAAACTTGATTTAGTACCAATAGATGGTGATAAT
AAAAGCTATGCTTTAATAAGTTGTAACACCTCAGTCATTACACAGGCCTGTCCAAAGGTA
TCCTTTGAACCAATTCCCATACATTATTGTGCCCCGGCTGGTTTTGCGATTCTAAAGTGT
AATGAGGAGAATTTCAATGGAACAGGACCATGTAAAAATGTCAGCACAGTACAATGTACA
CATGGAATTAAGCCAGTAGTGTCAACTCAGCTGTTACTAAATGGCAGCCTAGCAGAAAAG
GAGGTAGTAATTAGGTCTGAAAATATCACAGACAATGCTAAAACCATAATAGTGCATCTG
AATAAATCTGTAATAATTAATTGTACAAGACACAATAACAACACAAGAAGAAGTATACAT
CTAGGACCAGGAAAAGCATTTTATGCAACAGGGGATATAATAGGAGATATAAGAAAATCA
CATTGTAATGTTAGTAAAGCAGATTGGATGAGAACTTTAAAAGATGTAGCTCTAAAATTA
AGAGAAAAATTTGGGAATGCTACAAAAATAGCCTTTAATAAATCCTCAGGAGGAGACCCA
GAAATTGTAATGCACAGTTTTAATTGTGGAGGGGAATTTTTCTACTGTAATACAACAGAG
CTGTTTAATGATACTTGGCTGGGTAATAATGATACCTGGCTATCAAGTTATACTGAGAGT
GATAATAATACTGCTAATATCACACTCCCATGCAGAATAAAACAAATTATAAACAGATGG
CAGGAAGTAGGAAAAGCAATGTATGCCCCTCCCATCAGTGGACTAATTAGATGCTCATCA
AATATTACAGGGCTGCTCTTAACAAGAGATGGTGGTAATCATAACACTAGTAATGACACC
GAGACTTTCAGACCTGGAGGAGGAGATATGAGGGATAATTGGAGAAGTGAATTATATAAA
TATAAAGTAGTAAAAATTGAGCCATTAGGAGTAGCACCCACCAAGGCAAGGAGAAGAGTG
GTGCAGAGAGAAAAAAGAGCAGTGGGAGTAGGAGCTATGTTCCTTGGGTTCTTGGGAGCA
GCAGGAAGCACTATGGGCGCAGCATCAGTGATGCTGACGGTACAAGCCAGACAATTATTG
TCTGGTATAGTGCAACAGCAAAACAATTTGCTGAGGGCTATTGAGGCGCAACAGCATATG
TTGCAACTCACAGTCTGGGGCATTAAGCAGCTCCAGGCAAGAGTCCTGGCTGTGGAAAGA
TACCTAAAGGATCAACAGCTCCTAGGAATTTGGGGTTGCTCTGGAAAACTCATCTGCACC
ACTAATGTGCCTTGGAATGTTACTTGGAGTAATAAATCTCTAGATCACATTTGGAAGAAC
ATGACCTGGATGGAGTGGGAGAGAGAAATTGACAATTACACAGACCTAATATACTCCTTA
ATTGAAAAATCGCAGAACCAACAGGAAAAGAATGAACAAGAATTATTGGAATTGGATAAG
TGGGCAAGTTTGTGGAATTGGTTTGACATATCAAATTGGCTGTGGTACATAAAAATATTC
ATAATGATAGTAGGAGGCTTGATAGGGTTAAGAATAGTTTTTACTGTGCTTTCTATAGTG
AATAGAGTTAGGCAGGGGTACTCACCATTATCGTTTCAGACCCTCCTCCCAACCCAGAGG
GAACCAGACAGGCCCGGAGGAATCGAAGAAGAAGGTGGAGAGAGAGACAGAGACACATCC
GGACAATTAGTGACTGGATTCTTAGCAATCATCTGGGTCGACCTACGGAACCTGTTCCTC
TTCCTCTACCACCGCTTGAGAGACTTACTCTTGATTGCAACGAGGATTGTGGAACTTCTG
GGACGCAGGGGGTGGGAAACCCTCAAATATCTGTGGAATCTCCTGCTGTATTGGAGTCAG
GAACTACAGAAAAGTGCTGTTAGTTTGCTTAATGCTATAGCTATAGCAGTAGCTGAGGGG
ACAGACAGGATTATAGAAATATTACAAAGATTTGGTAGGGGTATCCTTCACATACCTACA
AGAATAAGACAGGGCTTGGAAGGAGCTTTGCTTTGA
>chrA01.CD4T.C1.2G1
ATGAAAGCGAGGGAGACCAGGAAGAATTGTCAAAGCTTGTGGAAATGGCAAGGCTTGTGG
AAATGGGGTATGATGCTCCTTGGAATGTTGATGATCTGTAGTGCTGCAGAACAATTGTGG
GTCACAGTCTATTATGGGGTACCTGTGTGGAAAGAAGCAACCACCACTCTATTTTGTGCA
TCAGATGCTAAAGCATATGATACAGAGGTACATAATGTTTGGGCCACACATGCCTGTGTA
CCCACAGACCCTAACCCACAAGAAGTAGTATTGGTAAATGTGACAGAAAAGTTTAATGCA
TGGAAAAATGACATGGTAGAACAGATGCATGAGGATATAATTAGTTTATGGGATCAAAGC
CTAAAGCCATGTGTCAAATTAACCCCACTTTGTGTTGTTCTAAATTGCACTGATTTGAAG
AATACTACTAGTATCAATGCTACTAGTTCCAATAATACTATGGAAGAAGGAGACATGAAA
AACTGCTCTTTCAATGTCACCACAAACATAAGAAATAAATTGCAAAAAGAATATGCACTC
TTCTATAAACTTGATATAGTACCAATAAATGGTGATAATAAAAGCTATGCTTTAATAAGT
TGTAACACCTCAGTCATTACACAGGCCTGTCCAAAGGTATCCTTTGAACCAATTCCCATA
CACTATTGTGCCCCGGCTGGTTTTGCGATTCTAAAGTGTAATGAAAAGAATTTCAATGGA
ACAGGACTATGTAAAAATGTCAGCACAGTACAATGTACACATGGAATTAAGCCAGTAGTG
TCAACTCAGTTGTTATTAAATGGCAGCCTAGCAGAAGAGGAGGTAGTAATTAGGTCTGAA
AATATCACAGACAATGCTAAAACCATAATAGTGCATCTGAATAAATCTGTAATAATTAAT
TGTACAAGAAACAATAACAACACAAGAAGAAGTATACATATGGGACCAGGGAAAGCATTT
TATGTAACAGGGGATATAATAGGAGATATAAGACAATCACATTGTAATGTTAGTAAAGCA
GATTGGATGAGAACTTTAAAAGATGTAGCTCAAAAATTAAGCGAAAAATTTGGGAATAAG
ACAAAAATAGCCTTTAATAAATCCTCAGGAGGAGACCCAGAAATTGTAATGCACAGTTTT
AATTGTGGAGGGGAATTTTTCTACTGTAATACAACAAAGCTGTTTAATGATACTTGGACG
AGTAATAATACCTGGCTATCAAATTATAATGAGAGTGATAATAATACTGCTAATATCACA
CTCCCATGCAGAATAAAACAAATTATAAACAGATGGCAGGAAGTAGGAAAAGCAATGTAT
GCCCCTCCCATCAGTGGACTAATTAGATGCTCATCAAATATTACAGGGCTGCTCTTAACA
AGAGATGGTGGTAATCATAACACTAGTAATGACACCGAGACTTTCAGACCTGGAGGAGGA
GATATGAGGGATAATTGGAGAAGTGAATTATATAAATATAAAGTAGTAAAAATTGAGCCA
TTAGGAGTAGCACCCACCAAGGCAAGGAGAAGAGTGGTGCAGAGAGAAAAAAGAGCAGTG
GGAGTAGGAGCTATGTTCCTTGGGTTCTTGGGAGCAGCAGGAAGCACTATGGGCGCAGCA
TCAGTGATGCTGACGGTACAAGCCAGACAATTATTGTCTGGTATAGTGCAACAGCAAAAC
AATTTGCTGAGGGCTATTGAGGCGCAACAGCATATGTTGCAACTCACAGTCTGGGGCATT
AAGCAGCTCCAGGCAAGAGTCCTGGCTGTGGAAAGATACCTAAAGGATCAACAGCTCCTA
GGAATTTGGGGTTGCTCTGGAAAACTCATCTGCACCACTAATGTGCCTTGGAATGTTACT
TGGAGTAATAAATCTCTAGATCACATTTGGAAGAACATGACCTGGATGGAGTGGGAGAGA
GAAATTGACAATTACACAGACCTAATATACTCCTTAATTGAAAAATCGCAAAACCAACAG
GAAAAGAATGAACAAGAATTATTGGAACTGGATAAGTGGGCAAGCTTATGGAATTGGTTT
GACATATCAAATTGGCTGTGGTACATAAAAATATTCATAATGATAGTAGGAGGCTTGATA
GGGTTAAGAATAGTTTTTACTGTGCTTTCTATAGTGAATAGAGTTAGGCAGGGGTACTCA
CCATTATCGTTTCAGACCCTCCTCCCAACCCAGAGGGGACCAGACAGGCCCGGAGGAATC
GAAGAAGAAGGTGGAGAGAGAGACAGAGACACATCCGGACAATTAGTGACTGGATTCTTA
GCAATCATCTGGGTCGATCTACGGAACCTGTTCCTCTTCCTCTACCACCGCTTGAGAGAC
TTACTCTTGATTGCAACGAGGATTGTGGAACTTCTGGGACGCAGGGGGTGGGAAACCCTC
AAATATCTGTGGAATCTCCTGCTGTATTGGAGTCAGGAACTACAGAAAAGTGCTGTTAGT
TTGCTTAATGCTATAGCTATAGCAGTAGCTGAGGGGACAGATAGGATTATAGAAATATTA
CAAAGGTTTTGTAGGGGTATCCTTCACATACCTACAAGAATAAGACAGGGCCTTGAAGGA
GCTTTGCTTTGA
>chrA01.CD4T.C1.2G11
ATGAAAGCGAGGGAGACCAGGAAGAGTTGTCAAAGCTTGTGGAAATGGCAAGGCTTGTGG
AGATGGGGTATGATGCTCCTTGGAATGTTGATGATCTGTAGTGCTGCAGAACAATTGTGG
GTCACAGTCTATTATGGGGTACCTGTGTGGAAAGAAGCAACCACCACTCTATTTTGTGCA
TCAGATGCTAAAGCATATGATACAGAGGTACATAATGTTTGGGCCACACATGCCTGTGTA
CCCACAGACCCTAACCCACAAGAAGTAGTATTGGAAAATGTGACAGAAGATTTTAATGCA
TGGAAAAATGACATGGTAGAACAGATGCATGAGGATATAATTAGTTTATGGGATCAAAGC
CTAAAGCCATGTGTCAAGTTAACCCCACTTTGTGTTATGCTAAATTGCACTGATTTGAAG
AATACTACTAGTGCCAATGCTACTAGTACAAATACTAATACTACTAGTCCCAACAATACT
ATGGAAGATGGAGACATGAAAAACTGCTCTTTCAATGTCACCACAAACATAAGAAATAAA
TTGCAAAAAGAATATGCACTTTTCTATAAACTTGATTTAGTACCAATAGATGGTGATAAT
AAAAGCTATGCTTTAATAAGTTGTAACACCTCAGTCATTACACAGGCCTGTCCAAAGGTA
TCCTTTGAACCAATTCCCATACATTATTGTGCCCCGGCTGGTTTTGCGATTCTAAAGTGT
AATGAGGAGAATTTCAATGGAACAGGACCATGTAAAAATGTCAGCACAGTACAATGTACA
CATGGAATTAAGCCAGTAGTGTCAACTCAGCTGTTACTAAATGGCAGCCTAGCAGAAAAG
GAAGTAGTAATTAGGTCTGAAAATATCTCAGACAATGCTAAAACCATAATAGTGCATCTG
AATAAATCTGTAATAATTAATTGTACAAGACACAATAACAACACAAGAAGAAGTATACAT
CTAGGACCAGGGAAAGCATTTTATGCAACAGGGGATATAATAGGAGATATAAGACAATCA
CATTGTAATGTTAGTAAAGCAGATTGGATGAGAACTTTAAAAGATGTAGCTCAAAAATTA
AGTGAAAAATTTGGGAATAAGACAAAAATAGCCTTTAATAAATCCTCAGGAGGAGACCCA
GAAATTGTAATGCACAGTTTTAATTGTGGAGGGGAATTTTTCTACTGTAATACAACAAAG
CTGTTTAATGATACTTGGACGAGTAATAATACTTGGCTGTCAAGTTATACTGAGAGTGAT
AATAATACTGCTAATATCACACTCCCATGCAGAATAAAACAAATTATAAACAGATGGCAG
GAAGTAGGAAAAGCAATGTATGCCCCTCCCATCAGTGGACTAATTAGATGCTCATCAAAT
ATTACAGGGCTGCTCTTAACAAGAGATGGTGGTAATCATAACACTAGTAATGACACCGAG
ACTTTCAGACCTGGAGGAGGAGATATGAGGGATAATTGGAGAAGTGAATTATATAAATAT
AAAGTAGTAAAAATTGAGCCATTAGGAGTAGCACCCACCAAGGCAAGGAGAAGAGTGGTG
CAGAGAGAAAAAAGAGCAGTGGGAGTAGGAGCTATGTTCCTTGGGTTCTTGGGAGCAGCA
GGAAGCACTATGGGCGCAGCATCAGTGATGCTGACGGTACAAGCCAGACAATTATTGTCT
GGTATAGTGCAACAGCAAAACAATTTGCTGAGGGCTATTGAGGCGCAACAGCATATGTTG
CAACTCACAGTCTGGGGCATTAAGCAGCTCCAGGCAAGAGTCCTGGCTGTGGAAAGATAC
CTAAAGGATCAACAGCTCCTAGGAATTTGGGGTTGCTCTGGAAAACTCATCTGCACCACT
AATGTGCCTTGGAATGTTACTTGGAGTAATAAATCTCTAGATCACATTTGGAAGAACATG
ACCTGGATGGAGTGGGAGAGAGAAATAGACAATTACACAGACCTAATATACTCCTTAATT
GAAAAATCGCAGAACCAACAGGAAAAGAATGAACAAGAATTATTGGAATTGGATAAGTGG
GCAAGTTTGTGGAATTGGTTTGACATATCAAATTGGCTGTGGTACATAAAAATATTCATA
ATGATAGTAGGAGGCTTGATAGGGTTAAGAATAGTTTTTACTGTGCTTTCTATAGTGAAT
AGAGTTAGGCAGGGGTACTCACCATTATCGTTTCAGACCCTCCTCCCAACCCAGAGGGAA
CCAGACAGGCCCGGAGGAATCGAAGAAGAAGGTGGAGAGAGAGACAGAGACACATCCGGA
CGATTAGTGACTGGATTCTTAGCAATCATCTGGGTCGACCTACGGAACCTGTTCCTCTTC
CTCTACCACCGCTTGAGAGACTTACTCTTGATTGCAACGAGGATTGTGGAACTTCTGGGA
CGCAGGGGGTGGGAAACCCTCAAATATCTGTGGAATCTCCTGCTGTATTGGAGTCAGGAA
CTACAGAAAAGTGCTGTTAGTTTGCGTAATGCTATAGCTATAGCAGTAGCTGAGGGGACA
GACAGGATTATAGAAATATTACAAAGATTTGGTAGGGGTATCCTTCACATACCTACAAGA
ATAAGACAGGGCTTGGAAGGAGCTTTGCTTTGA
>chrA01.CD4T.C1.2G3
ATGAAAGCGAGGGAGACCAGGAAGAATTGTCAAAGCTTGTGGAAATGGCAAAGCTTGTGG
AAATGGGGTACGATGCTCCTTGGAATGTTGATGATCTGTAGTGCTACAGAACAATTGTGG
GTCACAGTCTATTATGGGGTACCTGTGTGGAAAGAAGCAACCACCACTCTATTTTGTGCA
TCAGATGCTAAAGCATATGATACAGAGGTACATAATGTTTGGGCCACACATGCCTGTGTA
CCCACAGACCCTAACCCACAAGAAGTAGTATTGGGAAATGTGACAGAATATTTTAATGCA
TGGAAAAATGACATGGTAGAACAGATGCATGAGGATATAATTAGTTTATGGGATCAAAGC
CTAAAGCCATGTGTCAAATTAACCCCACTTTGTGTTACTCTAAATTGCACTGATTTGAAG
AATACTACTAGTACCAATGCTACTAGGCCCACTACTAGTCCCAATAATACTATGGAAGAA
GGAGACATGAAAAACTGCTCTTTCAATGTCACCACAAGCATAAGAAATAAATTGCAAAAA
GAATATGCACTTTTCTATAAACTTGATATAGTACCAATAGATGGTGATAATGAAAGCTAT
GCTTTAATAAGTTGTAACGCCTCAGTCATTACACAGGCCTGTCCAAAGGTATCCTTTGAA
CCAATTCCCATACATTATTGTGCCCCGGCTGGTTTTGCGATTCTAAAGTGTAATGAGGAG
AATTTCAATGGAACAGGACCATGTACAAATGTCAGCACAGTACAATGTACACATGGAATT
AAGCCAGTAGTGTCAACTCAGCTGTTATTAAATGGCAGCCTAGCAGAAAAGGAGGTAGTA
ATTAGGTCTGAAAATATCACAGACAATGCTAAAACCATAATAGTGCATCTGAATAAATCT
GTAATAATTAATTGTACAAGATACAATAACAACACAAGAAGAAGTATAAATATAGGACCA
GGGAGAGCATTTTATGCAACAGGGGATATAATAGGAGATATAAGAAAATCACATTGTAAT
GTTAGTAAAGCAGATTGGATGAAAACTTTAAAAGATGTAGCTCAAAAATTAAGAGAAAAA
TTTGGGAATGATACAAAAATAGCCTTTAATAAATCCTCAGGAGGAGACCCAGAAATTGTA
ATGCACAGTTTTAATTGTGGAGGGGAATTTTTCTACTGTAATACAACAGAGCTGTTTAAT
GATACTTGGCTGAGTAATAATACTTGGCTGTCAAATTATACTGAGAGTAATAATAATACT
GCTAAAAATATCGAACTCCCATGCAGAATAAAACAAATTATAAACAGATGGCAGGAAGTA
GGAAAAGCAATGTATGCCCCTCCCATCAGTGGACTAATTAGATGCTCATCAAATATTACA
GGGCTGCTCTTAACAAGAGATGGTGGTAATCATAACACTAGTAATGACACCGAGACTTTC
AGACCTGGAGGAGGAGATATGAGGGATAATTGGAGAAGTGAATTATATAAATATAAAGTA
GTAAAAATTGAGCCATTAGGAGTAGCACCCACCAAGGCAAGGAGAAGAGTGGTGCAGAGA
GAAAAAAGAGCAGTGGGACTAGGAGCTTTGTTCCTTGGGTTCTTGGGAGCAGCAGGAAGC
ACTATGGGCGCAGCATCAGTGACGCTGACGGTACAAGCCAGACAATTATTGTCTGGTATA
GTGCAACAGCAAAACAATTTGCTGAGGGCTATTGAGGCGCAACAGCATATGTTGCAACTC
ACAGTCTGGGGCATTAAGCAGCTCCAGGCAAGAGTCCTGGCTGTGGAAAGATACCTAAAG
GATCAACAGCTCCTAGGAATTTGGGGTTGCTCTGGAAAACTCATCTGCACCACTAATGTG
CCTTGGAATGTTACTTGGAGTAATAAATCTCTAGATAACATTTGGAATAACATGACCTGG
ATGGAGTGGGAGAGAGAAATTGACAATTACACAGGCCTAATATACTCCTTAATTGAAGAA
TCGCAGAACCAACAGGAAAAGAATGAACAAGAATTATTGGCATTGGATAAGTGGGCAAGT
TTGTGGAATTGGTTTAACATATCAAATTGGCTGTGGTACATAAAAATATTCATAATGATA
GTAGGAGGCTTGATAGGGTTAAGAATAGTTTTTACTGTGCTTTCTATAGTGAATAGAGTT
AGGCAGGGGTACTCACCATTATCGTTTCAGACCCTCCTCCCAACCCAGAGGGGACCAGAC
AGGCCCGGAGGAATCGAAGAAGAAGGTGGAGAGAGAGACAGAGACACATCCGGACAATTA
GTGACTGGATTCTTAGCAATCATCTGGGTCGATCTGCGGAACCTGTTCCTCTTCCTCTAC
CACCGCTTGAGAGACTTACTCTTGATTGCAACGAGGATTGTGGAACTTCTGGGACGCAGG
GGGTGGGAAATCCTCAAATATTTGTGGAATCTCCTGCTGTATTGGAGTCAGGAACTAAAG
AATAGTACTGTTAGTTTGCTTAATGCTACRGCTATAACAGTAGCTGAGGGGACAGATAGG
ATTATAGAAATATTACAAAGATTTTGTAGGGGTATCCTTCACATACCTACAAGAATAAGA
CAGGGCTTTGAAAGAGCTTTGCTTTGA
>chrA01.CD4T.C1.2H12
ATGAAAGCGAGGGAGACCAGGAAGAATTGTCAAAGCTTGTGGAAAGGTCAAAGCTTGTGG
AAATGGGGTACGATGCTCCTTGGAATGTTGATGATCTGTAGTGCTGCAGAACAATTGTGG
GTCACAGTCTATTATGGGGTACCTGTGTGGAAAGAAGCAACCACCACTCTATTTTGTGCA
TCAGATGCTAAAGCATATGATACAGAGGTACATAATGTTTGGGCCACACATGCCTGTGTA
CCCACAGACCCTAACCCACAAGAAGTAGTATTGGTAAATGTGACAGAAAAGTTTAATGCA
TGGAAAAATGACATGGTAGAACAGATGCATGAGGATATAATTAGTTTATGGGATCAAAGC
CTAAAGCCATGCGTCAAATTAACCCCACTTTGTGTTACTCTAAATTGCACTGATTTGAAG
AATACTACTAGTACCAATACTACTAGTCCCAACAAGACTATGGAAGAAGGAGACATGAAA
AACTGCTCTTTCAATGTCACCACAAGCATAAGAAATAAATTGCAAAAAGAATATGCACTT
TTCTATAAACTTGATATAGTACCAATAGATGGTGATAATGAAAGCTATGCTTTAATAAGT
TGTAACACCTCAGTCATTACACAGGCCTGTCCAAAGGTATCCTTTGAACCAATTCCCATA
CATTATTGTGCCCCGGCTGGTTTTGCGATTCTAAAGTGTAATGAAAAGAATTTCAATGGA
AAAGGACCATGTACAAATGTCAGCACAGTACAATGTACACATGGAATTAAGCCAGTAGTG
TCAACTCAGTTGTTATTAAATGGCAGCCTAGCAGAAAAGGAGGTAGTAATTAGGTCTGAA
AATATCACAGACAATGCTAAAACCATAATAGTGCATCTGAATAAATCTGTAATAATTAAT
TGTACAAGATACAATAACAACACAAGAAGAAGTATACATATAGGACCAGGGAGAGCATTT
TATGCAACAGGGGATATAATAGGAGATATAAGAAAATCACATTGTAATATTAGTAAAGCA
GATTGGATGAGAACTTTAAAAGATGTAGCTCAAAAATTAAGAGAAAAATTTGGGAATGAT
ACAAAAATAGCCTTTAATAAATCCTCAGGAGGAGACCCAGAAATTGTAATGCACAGTTTT
AATTGTGGAGGGGAATTTTTCTACTGTAATACAACAGAGATGTTTAATGATATTTGGCTG
AGTAATAATACTTGGCTATCAAATTATACTGAGAGTAATAATAATACTGCTAAAAATATC
GTACTCCCATGCAGAATAAAACAAATTATAAACAGATGGCAGGAAGTAGGAAAAGCAATG
TATGCCCCTCCCATCAGTGGACTAATTAGATGCTCATCAAATATTACAGGGCTGCTCTTA
ACAAGAGATGGTGGTAATCATAACACTAGTAATGACACCGAGACTTTCAGACCAGGAGGA
GGAGATATGAGGGATAATTGGAGAAGTGAATTATATAAATATAAAGTAGTAAAAATTGAG
CCATTAGGAGTAGCACCCACCAAGGCAAGGAGAAGAGTGGTGCAGAGAGAAAAAAGAGCA
GTGGGAGTAGGAGCTATGTTCCTTGGGTTCTTGGGAGCAGCAGGAAGCACTATGGGCGCA
GCATCAGTGATGCTGACGGTACAAGCCAGACAATTATTGTCTGGTATAGTGCAACAGCAA
AACAATTTGCTGAGGGCTATTGAGGCGCAACAGCATATGTTGCAACTCACAGTCTGGGGC
ATTAAGCAGCTCCAGGCAAGAGTCCTGGCTGTGGAAAGATACCTAAAGGATCAACAGCTC
CTAGGAATTTGGGGTTGCTCTGGAAAACTCATCTGCACCACTAATGTGCCTTGGAATGTT
ACTTGGAGTAATAAATCTCTAGATAACATTTGGAATAACATGACCTGGATGGAGTGGGAG
AGAGAAATTGACAATTACACAGGCCTAATATACTCCTTAATTGAAGAATCGCAGAACCAA
CAGGAAAAGAATGAACAAGAATTATTGGCATTGGATAAGTGGGCAAGTTTGTGGAATTGG
TTTAACATATCAAATTGGCTGTGGTACATAAAAATATTCATAATGATAGTAGGAGGCTTG
ATAGGGTTAAGAATAGTTTTTACTGTGCTTTCTATAGTGAATAGAGTTAGGCAGGGGTAC
TCACCATTATCGTTTCAGACCCTCCTCCCAACCCAGAGGGGACCAGACAGGCCCGGAGGA
ATCGAAGAAGAAGGTGGAGAGAGAGACAGAGACACATCCGGACAATTAGTGACTGGATTC
TTAGCAATCATCTGGGTCGATCTACGGAACCTGTTCCTCTTCCTCTACCACCGCTTGAGA
GACTTACTCTTGATTGCAACGAGGATTGTGGAACTTCTGGGACGCAGGGGGTGGGAAACC
CTCAAATATTTGTGGAATCTCCTGCTGTATTGGAGTCAGGAACTAAAGAAAAGTGCTGCT
AGTTTGCTTGATGCTATAGCTATAGCAGTAGCTGAGGGGACAGATAGAATTATAGAAATA
TTACAAAGATTTTGTAGGGGTATCCTTCACATACCTACAAGAATAAGACAGGGCTTTGAA
GGAGCTTTGCTTTGA
>chrA01.Q1.13M28C2
ATGAAAGCGAGGGAGACCAGGAAGAATTGTCAAAGCTTGTGGAAAGGGCAAAGCTTGTGG
AGATGGGGTACGATGCTCCTTGGAATGTTGATGATCTGTAGTGCTGCAGGACAATTGTGG
GTCACAGTCTATTATGGGGTACCTGTGTGGAAAGAAGCAACCACCACTCTATTTTGTGCA
TCAGATGCTAAAGCATATGATACAGAGGTACATAATGTTTGGGCCACACATGCCTGTGTA
CCCACAGACCCTAACCCACAAGAGGTAGTATTGGAAAATGTGACAGAAGAATTTGATGCA
TGGAAAAATGACATGGTAGAACAGATGCATGAGGATATAATTAGTTTATGGGATCAAAGC
CTAAAGCCATGTGTCAAATTAACCCCACTTTGTGTTGTTCTAAATTGCACTGATTTGAAG
AATACTACTAGTATCAATGCTACTAGTTCCAATAATACTATGGAAGAAGGAGACATGAAA
AACTGCTCTTTCAATGTCACCACAAACATAAGAAATAAATTGCAAAAAGAATATGCACTT
TTCTATAAACTTGATATAGTACCAATAAATGGTGATAATAAAAGCTATGCTTTAATAAGT
TGTAACACCTCAGTCATTACACAGGCCTGTCCAAAGGTATCCTTTGAACCAATTCCCATA
CACTATTGTGCCCCGGCTGGTTTTGCGATTCTAAAGTGTAATGAAAAGGATTTCAATGGA
ACAGGACCATGTAAAAATGTCAGCACAGTACAATGTACACATGGAATTAAACCAGTAGTG
TCAACTCAGTTGTTATTAAATGGTAGCCTAGCTGAAAAGGAGGTAGTAATTAGGTCTGAA
AATATCACAGACAATGCTAAAACCATAATAGTGCATCTGAATAAATCTGTAATAATTAAT
TGTACAAGACACAATAACAACACAAGAAGAAGTATACATCTAGGACCAGGGAAAGCATTT
TATGCAACAGGGGATATAATAGGAGATATAAGACAATCACATTGTAATGTTAGTAAAGCA
GATTGGATGAGAACTTTAAAAGATGTAGCTCTAAAATTAAGAGAAAATTTTAGGAATGAT
ACACAAATAGCCTTTAATAAATCCTCAGGAGGAGACCCAGAAATTGTAATGCACAGTTTT
AATTGTGGAGGGGAATTTTTCTACTGTAATACAACAGAGCTGTTTAATGATACTTGGACG
AGTAATAATACTTGGCTAAATTATACTGAGAGTAATAATGATAAGAATATCACACTCCCA
TGCAGAATAAAACAAATTATAAACAGATGGCAGGAAGTAGGAAAAGCAATGTATGCCCCT
CCCATCAGTGGACTAATTAGATGCTCATCAAATATTACAGGGCTGCTCTTAACAAGAGAT
GGTGGTAATCATAACACTAGTAATAACACCGAGACTTTCAGACCTGGAGGAGGAGATATG
AGGGATAATTGGAGAAGTGAATTATACAAATATAAAGTAGTAAAAATTGAGCCATTAGGA
GTAGCACCCACCAAGGCAAGGAGAAGAGTGGTGCAGAGAGAAAAAAGAGCAGTGGGAGTA
GGAGCTATGTTCCTTGGGTTCTTGGGAGCAGCAGGAAGCACTATGGGCGCAGCATCAGTG
ATGCTGACGGTACAAGCCAGACAATTATTGTCTGGTATAGTGCAACAGCAAAACAATTTG
CTGAGGGCTATTGAGGCGCAACAGCATATGTTGCAACTCACAGTCTGGGGCATTAAGCAG
CTCCAGGCAAGAGTCCTGGCTGTGGAAAGATACCTAAAGGATCAACAGCTCCTAGGAATT
TGGGGTTGCTCTGGAAAACTCATCTGCACCACTAATGTGCCTTGGAATGTTACTTGGAGT
AATAAATCTCTAGATGACATTTGGAATAACATGACCTGGATGGAGTGGGAGAGAGAAATT
GACAATTACACAGACCTAATATACTCCTTAATTGAAATATCGCAGAACCAGCAGGAAAAG
AATGAACAAGAATTATTGGAATTGGATAAGTGGGCAAGTTTGTGGAATTGGTTTGACATA
TCAAATTGGCTGTGGTACATAAAAATATTCATAATGATAGTAGGAGGCTTGATAGGGTTA
AGAATAGTTTTTACTGTGCTTTCTATAGTGAATAGAGTTAGGCAGGGGTACTCACCATTA
TCGTTTCAGACCCTCCTCCCAACCCAGAGGGGACCAGACAGGCCCGGAGGAATCGAAGAA
GAAGGTGGAGAGAGAGACAGAGACACATCCGGACAATTAGTGACTGGATTCTTAGCAATC
ATCTGGGTCGACCTACGGAACCTGTTCCTCTTCCTCTACCACCGCTTGAGAGACTTACTC
TTGATTGCAACGAGGATTGTGGAACTTCTGGGACGCAGGGGGTGGGAAACCCTCAAATAT
CTGTGGAATCTCCTGCTGTATTGGAGTCAGGAACTACAGAAAAGTGCTGTTAGTTTGCTT
AATGCTATAGCTATAGCAGTAGCTGAGGGGACAGATAGGATTATAGAAATATTACAAAGG
TTTTGTAGGGGTATCCTTCACATACCTACAAGAATAAGACAGGGCCTTGAAGGAGCTTTG
CTTTGA
>chrA01.Q2.47M10G3
ATGAAAGCGAGGGAGACCATGAAGAATTGTCAAAGCTTGTGGAAATGGCAAGGCTTGTGG
AAATGGGGTATGATGCTCCTTGGAATGTTGATGATCTGTAGTGCTGCAGAACAATTGTGG
GTCACAGTCTATTATGGGGTACCTGTGTGGAAAGAAGCAACCACCACTCTATTTTGTGCA
TCAGATGCTAAAGCATATGATACAGAGGTACATAATGTTTGGGCCACACATGCCTGTGTA
CCCACAGACCCTAACCCACAAGAAGTAATATTGGTAAATGTGACAGAAAAATTTAATGCA
TGGAAAAATGACATGGTAGAACAGATGCATGAGGATATAATTAGTTTATGGGATCAAAGC
CTAAAGCCATGTGTCAAACTAACCCCACTTTGTGTTATTCTAAATTGCACTGATTTGAAG
AATACTACTAGGACCAATAATACCGCTACTAATTCCAACAAGACTATGGAAGAAGGAGAC
ATGAAAAACTGCTCTTTCAATGTCACCACAAACATAAGAAATAAATTGCAAAAAGAATAT
GCACTTTTCTATAAACTTGATATAGTACCAATAGATGGTGATAATAAAAGTTATGCTTTA
ATAAGTTGTAACACCTCAGTCATTACACAGGCCTGTCCAAAGGTATCCTTTGAACCAATT
CCCATACATTATTGTGCCCCGGCTGGTTTTGCGATTCTAAAGTGTAATGAAAAGAATTTC
AATGGAACAGGACCATGTACAAATGTCAGCACAGTACAATGTACACATGGAATTAAGCCA
GTAGTGTCAACTCAGTTGTTATTAAATGGCAGCCTAGCAGAAAAGGAGGTAGTAATTAGG
TCTGAAAATATCACAGACAATGCTAAAACCATAATAGTGCATCTGAATAAATCTGTAATA
ATTAATTGTGCAAGATACAATAACAACACAAGAAGAAGTATACATCTAGGACCAGGGAAA
GCATTTTATGCAACAGGGGATATAATAGGAGATATAAGAAAATCACATTGTAATGTTAGT
AAAGCAGATTGGATGAGAACTTTAAAAGATGTAGCTCAAAAATTAAGAGAAAAATTTGAG
AATGCTACAAAAATAGCCTTTAATAAATCCTCAGGAGGAGACCCAGAAATTGTAATGCAC
AGTTTTAATTGTGGAGGGGAATTTTTCTACTGTAATACAACAGAGCTGTTTAATGATACT
TGGCTGGGTAATAATACCTGGCTATCAAATTATACTGAGAATAATAATACTGCTAATATC
ACACTCCCATGCAGAATAAAACAAATTATAAACAGATGGCAGGAAGTAGGAAAAGCAATG
TATGCCCCTCCCATCAGTGGACTAATTAGATGCTCATCAAATATTACAGGGCTGCTCTTA
ACAAGAGATGGTGGTAATCATAACACTAGTAATGGCACCGAGACTTTCAGACCAGGAGGA
GGAGATATGAGGGATAATTGGAGAAGTGAATTATATAAATATAAAGTAGTAAAAATTGAG
CCATTAGGAGTAGCACCCACCAAGGCAAGGAGAAGAGTGGTGCAGAGAGAAAAAAGAGCA
GTGGGAGTAGGAGCTATGTTCCTTGGGTTCTTGGGAGCAGCAGGAAGCACTATGGGCGCA
GCATCAGTGATGCTGACGGTACAAGCCAGACAATTATTGTCTGGTATAGTGCAACAGCAA
AACAATTTGCTGAGGGCTATTGAGGCGCAACAGCATATGTTGCAACTCACAGTCTGGGGC
ATTAAGCAGCTCCAGGCAAGAGTCCTGGCTGTGGAAAGATACCTAAAGGATCAACAGCTC
CTAGGAATTTGGGGTTGCTCTGGAAAACTCATCTGCACCACTAATGTGCCTTGGAATGTT
ACTTGGAGTAATAAATCTCTAGATGACATTTGGAATAACATGACCTGGATGGAGTGGGAG
AGAGAAATTGACAATTACACAGGCCTAATATACTCCTTAATTGAAGAATCGCAGAACCAA
CAGGAAAAGAATGAACAAGAATTATTAGAATTGGATAAGTGGGCAAGTTTGTGGAATTGG
TTTGACATATCAAATTGGCTGTGGTACATAAAAATATTCATAATGATAGTAGGAGGCTTG
ATAGGGTTAAGAATAGTTTTTACTGTGCTTTCTATAGTGAATAGAGTTAGGCAGGGGTAC
TCACCATTATCGTTTCAGACCCTCCTCCCAACCCAGAGGGGACCAGACAGGCCCGGAGGA
ATCGAAGAAGAAGGTGGAGAGAGAGACAGAGACACATCCGGACAATTAGTGACTGGATTC
TTAGCAATCATCTGGGTCGACCTACGGAACCTGTTCCTCTTCCTCTACCACCGCTTGAGA
GACTTACTCTTGATTGCAACGAGGATTGTGGAACTTCTGGGACGCAGGGGGTGGGAAACC
CTCAAATATCTGTGGAATCTCCTGCTGTATYGGAGTCAGGAACTACAAAAAAGTGCTGTT
AGTTTGCTTAATGCTATAGCTATAGCAGTAGCTGAGGGGACAGACAGGATTATAGAAATA
TTACAAAGATTTTGTAGGGGTATCCTTCACATACCTACAAGAATAAGACAGGGCTTGGAA
GGAGCTTTGCTTTGA
>chrA01.Q2.47M6C8
ATGAAAGCGAGGGAGACCATGAAGAATTGTCAAAGCTTGTGGAAATGGCAAGGCTTGTGG
AAATGGGGTATGATGCTCCTTGGAATGTTGATGATCTGTAGTGCTGCAGAACAATTGTGG
GTCACAGTCTATTATGGGGTACCTGTGTGGAAAGAAGCAACCACCACTCTATTTTGTGCA
TCAGATGCTAAAGCATATGATACAGAGGTACATAATGTTTGGGCCACACATGCCTGTGTA
CCCACAGACCCTAACCCACAAGAAGTAATATTGGTAAATGTGACAGAAAAATTTAATGCA
TGGAAAAATGACATGGTAGAACAGATGCATGAGGATATAATTAGTTTATGGGATCAAAGC
CTAAAGCCATGTGTCAAACTAACCCCACTTTGTGTTATTCTAAATTGCACTGATTTGAAG
AATACTACTAGGACCAATAATACCGCTACTAATTCCAACAAGACTATGGAAGAAGGAGAC
ATGAAAAACTGCTCTTTCAATGTCACCACAAACATAAGAAATAAATTGCAAAAAGAATAT
GCACTTTTCTATAAACTTGATATAGTACCAATAGATGGTGATAATAAAAGTTATGCTTTA
ATAAGTTGTAACACCTCAGTCATTACACAGGCCTGTCCAAAGGTATCCTTTGAACCAATT
CCCATACATTATTGTGCCCCGGCTGGTTTTGCGATTCTAAAGTGTAATGAAAAGAATTTC
AATGGAACAGGACCATGTACAAATGTCAGCACAGTACAATGTACACATGGAATTAAGCCA
GTAGTGTCAACTCAGTTGTTATTAAATGGCAGCCTAGCAGAAAARGAGGTAGTAATTAGG
TCTGAAAATATCACAGACAATGCTAAAACCATAATAGTGCATCTGAATAAATCTGTAATA
ATTAATTGTGCAAGATACAATAACAACACAAGAAGAAGTATACATCTAGGACCAGGGAAA
GCATTTTATGCAACAGGGGATATAATAGGAGATATAAGAAAATCACATTGTAATGTTAGT
AAAGCAGATTGGATGAGAACTTTAAAAGATGTAGCTCAAAAATTAAGAGAAAAATTTGAG
AATGCTACAAAAATAGCCTTTAATAAATCCTCAGGAGGAGACCCAGAAATTGTAATGCAC
AGTTTTAATTGTGGAGGGGAATTTTTCTACTGTAATACAACAGAGCTGTTTAATGATACT
TGGCTGGGTAATAATACCTGGCTATCAAATTATACTGAGAATAATAATACTGCTAATATC
ACACTCCCATGCAGAATAAAACAAATTATAAACAGATGGCAGGAAGTAGGAAAAGCAATG
TATGCCCCTCCCATCAGTGGACTAATTAGATGCTCATCAAATATTACAGGGCTGCTCTTA
ACAAGAGATGGTGGTAATCATAACACTAGTAATGGCACCGAGACTTTCAGACCAGGAGGA
GGAGATATGAGGGATAATTGGAGAAGTGAATTATATAAATATAAAGTAGTAAAAATTGAG
CCATTAGGAGTAGCACCCACCAAGGCAAGGAGAAGAGTGGTGCAGAGAGAAAAAAGAGCA
GTGGGAGTAGGAGCTATGTTCCTTGGGTTCTTGGGAGCAGCAGGAAGCACTATGGGCGCA
GCATCAGTGATGCTGACGGTACAAGCCAGACAATTATTGTCTGGTATAGTGCAACAGCAA
AACAATTTGCTGAGGGCTATTGAGGCGCAACAGCATATGTTGCAACTCACAGTCTGGGGC
ATTAAGCAGCTCCAGGCAAGAGTCCTGGCTGTGGAAAGATACCTAAAGGATCAACAGCTC
CTAGGAATTTGGGGTTGCTCTGGAAAACTCATCTGCACCACTAATGTGCCTTGGAATGTT
ACTTGGAGTAATAAATCTCTAGATGACATTTGGAATAACATGACCTGGATGGAGTGGGAG
AGAGAAATTGACAATTACACAGGCCTAATATACTCCTTAATTGAAGAATCGCAGAACCAA
CAGGAAAAGAATGAACAAGAATTATTAGAATTGGATAAGTGGGCAAGTTTGTGGAATTGG
TTTGACATATCAAATTGGCTGTGGTACATAAAAATATTCATAATGATAGTAGGAGGCTTG
ATAGGGTTAAGAATAGTTTTTACTGTGCTTTCTATAGTGAATAGAGTTAGGCAGGGGTAC
TCACCATTATCGTTTCAGACCCTCCTCCCAACCCAGAGGGGACCAGACAGGCCCGGAGGA
ATCGAAGAAGAAGGTGGAGAGAGAGACAGAGACACATCCGGACAATTAGTGACTGGATTC
TTAGCAATCATCTGGGTCGACCTACGGAACCTGTTCCTCTTCCTCTACCACCGCTTGAGA
GACTTACTCTTGATTGCAACGAGGATTGTGGAACTTCTGGGACGCAGGGGGTGGGAAACC
CTCAAATATCTGTGGAATCTCCTGCTGTATTGGAGTCAGGAACTACAAAAAAGTGCTGTT
AGTTTGCTTAATGCTATAGCTATAGCAGTAGCTGAGGGGACAGACAGGATTATAGAAATA
TTACAAAGATTTTGTAGGGGTATCCTTCACATACCTACAAGAATAAGACAGGGCTTGGAA
GGAGCTTTGCTTTGA
>chrA01.Q2.47M7D4
ATGAAAGCGAGGGAGACCATGAAGAATTGTCAAAGCTTGTGGAAATGGCAAGGCTTGTGG
AAATGGGGTATGATGCTCCTTGGAATGTTGATGATCTGTAGTGCTGCAGAACAATTGTGG
GTCACAGTCTATTATGGGGTACCTGTGTGGAAAGAAGCAACCACCACTCTATTTTGTGCA
TCAGATGCTAAAGCATATGATACAGAGGTACATAATGTTTGGGCCACACATGCCTGTGTA
CCCACAGACCCTAACCCACAAGAAGTAATATTGGTAAATGTGACAGAAAAATTTAATGCA
TGGAAAAATGACATGGTAGAACAGATGCATGAGGATATAATTAGTTTATGGGATCAAAGC
CTAAAGCCATGTGTCAAACTAACCCCACTTTGTGTTATTCTAAATTGCACTGATTTGAAG
AATACTACTAGGACCAATAATACCGCTACTAATTCCAACAAGACTATGGAAGAAGGAGAC
ATGAAAAACTGCTCTTTCAATGTCACCACAAACATAAGAAATAAATTGCAAAAAGAATAT
GCACTTTTCTATAAACTTGATATAGTACCAATAGATGGTGATAATAAAAGTTATGCTTTA
ATAAGTTGTAACACCTCAGTCATTACACAGGCCTGTCCAAAGGTATCCTTTGAACCAATT
CCCATACATTATTGTGCCCCGGCTGGTTTTGCGATTCTAAAGTGTAATGAAAAGAATTTC
AATGGAACAGGACCATGTACAAATGTCAGCACAGTACAATGTACACATGGAATTAAGCCA
GTAGTGTCAACTCAGTTGTTATTAAATGGCAGCCTAGCAGAAAAGGAGGTAGTAATTAGG
TCTGAAAATATCACAGACAATGCTAAAACCATAATAGTGCATCTGAATAAATCTGTAATA
ATTAATTGTGCAAGATACAATAACAACACAAGAAGAAGTATACATCTAGGACCAGGGAAA
GCATTTTATGCAACAGGGGATATAATAGGAGATATAAGAAAATCACATTGTAATGTTAGT
AAAGCAGATTGGATGAGAACTTTAAAAGATGTAGCTCAAAAATTAAGAGAAAAATTTGAG
AATGCTACAAAAATAGCCTTTAATAAATCCTCAGGAGGAGACCCAGAAATTGTAATGCAC
AGTTTTAATTGTGGAGGGGAATTTTTCTACTGTAATACAACAGAGCTGTTTAATGATACT
TGGCTAGGTAATAATACCTGGCTATCAAATTATACTGAGAATAATAATACTGCTAATATC
ACACTCCCATGCAGAATAAAACAAATTATAAACAGATGGCAGGAAGTAGGAAAAGCAATG
TATGCCCCTCCCATCAGTGGACTAATTAGATGCTCATCAAATATTACAGGGCTGCTCTTA
ACAAGAGATGGTGGTAATCATAACACTAGTAATGGCACCGAGACTTTCAGACCAGGAGGA
GGAGATATGAGGGATAATTGGAGAAGTGAATTATATAAATATAAAGTAGTAAAAATTGAG
CCATTAGGAGTAGCACCCACCAAGGCAAGGAGAAGAGTGGTGCAGAGAGAAAAAAGAGCA
GTGGGAGTAGGAGCTATGTTCCTTGGGTTCTTGGGAGCAGCAGGAAGCACTATGGGCGCA
GCATCAGTGATGCTGACGGTACAAGCCAGACAATTATTATCTGGTATAGTGCAACAGCAA
AACAATTTGCTGAGGGCTATTGAGGCGCAACAGCATATGTTGCAACTCACAGTCTGGGGC
ATTAAGCAGCTCCAGGCAAGAGTCCTGGCTGTGGAAAGATACCTAAAGGATCAACAGCTC
CTAGGAATTTGGGGTTGCTCTGGAAAACTCATCTGCACCACTAATGTGCCTTGGAATGTT
ACTTGGAGTAATAAATCTCTAGATGACATTTGGAATAACATGACCTGGATGGAGTGGGAG
AGAGAAATTGACAATTACACAGGCCTAATATACTCCTTAATTGAAGAATCGCAGAACCAA
CAGGAAAAGAATGAACAAGAATTATTAGAATTGGATAAGTGGGCAAGTTTGTGGAATTGG
TTTGACATATCAAATTGGCTGTGGTACATAAAAATATTCATAATGATAGTAGGAGGCTTG
ATAGGGTTAAGAATAGTTTTTACTGTGCTTTCTATAGTGAATAGAGTTAGGCAGGGGTAC
TCACCATTATCGTTTCAGACCCTCCTCCCAACCCAGAGGGGACCAGACAGGCCCGGAGGA
ATCGAAGAAGAAGGTGGAGAGAGAGACAGAGACACATCCGGACAATTAGTGACTGGATTC
TTAGCAATCATCTGGGTCGACCTACGGAACCTGTTCCTCTTCCTCTACCACCGCTTGAGA
GACTTACTCTTGATTGCAACGAGGATTGTGGAACTTCTGGGACGCAGGGGGTGGGAAACC
CTCAAATATCTGTGGAATCTCCTGCTGTATTGGAGTCAGGAACTACAAAAAAGTGCTGTT
AGTTTGCTTAATGCTATAGCTATAGCAGTAGCTGAGGGGACAGACAGGATTATAGAAATA
TTACAAAGATTTTGTAGGGGTATCCTTCACATACCTACAAGAATAAGACAGGGCTTGGAA
GGAGCTTTGCTTTGA
>chrA01.Q2.47M9F1
ATGAAAGCGAGGGAGACCATGAAGAATTGTCAAAGCTTGTGGAAATGGCAAGGCTTGTGG
AAATGGGGTATGATGCTCCTTGGAATGTTGATGATCTGTAGTGCTGCAGAACAATTGTGG
GTCACAGTCTATTATGGGGTACCTGTGTGGAAAGAAGCAACCACCACTCTATTTTGTGCA
TCAGATGCTAAAGCATATGATACAGAGGTACATAATGTTTGGGCCACACATGCCTGTGTA
CCCACAGACCCTAACCCACAAGAAGTAATATTGGTAAATGTGACAGAAAAATTTAATGCA
TGGAAAAATGACATGGTAGAACAGATGCATGAGGATATAATTAGTTTATGGGATCAAAGC
CTAAAGCCATGTGTCAAACTAACCCCACTTTGTGTTATTCTAAATTGCACTGATTTGAAG
AATACTACTAGGACCAATAATACCGCTACTAATTCCAACAAGACTATGGAAGAAGGAGAC
ATGAAAAACTGCTCTTTCAATGTCACCACAAACATAAGAAATAAATTGCAAAAAGAATAT
GCACTTTTCTATAAACTTGATATAGTACCAATAGATGGTGATAATAAAAGTTATGCTTTA
ATAAGTTGTAACACCTCAGTCATTACACAGGCCTGTCCAAAGGTATCCTTTGAACCAATT
CCCATACATTATTGTACCCCGGCTGGTTTTGCGATTCTAAAGTGTAATGAAAAGAATTTC
AATGGAACAGGACCATGTACAAATGTCAGCACAGTACAATGTACACATGGAATTAAGCCA
GTAGTGTCAACTCAGTTGTTATTAAATGGCAGCCTAGCAGAAAAGGAGGTAGTAATTAGG
TCTGAAAATATCACAGACAATGCTAAAACCATAATAGTGCATCTGAATAAATCTGTAATA
ATTAATTGTGCAAGATACAATAACAACACAAGAAGAAGTATACATCTAGGACCAGGGAAA
GCATTTTATGCAACAGGGGATATAATAGGAGATATAAGAAAATCACATTGTAATGTTAGT
AAAGCAGATTGGATGAGAACTTTAAAAGATGTAGCTCAAAAATTAAGAGAAAAATTTGAG
AATGCTACAAAAATAGCCTTTAATAAATCCTCAGGAGGAGACCCAGAAATTGTAATGCAC
AGTTTTAATTGTGGAGGGGAATTTTTCTACTGTAATACAACAGAGCTGTTTAATGATACT
TGGCTGGGTAATAATACCTGGCTATCAAATTATACTGAGAATAATAATACTGCTAATATC
ACACTCCCATGCAGAATAAAACAAATTATAAACAGATGGCAGGAAGTAGGAAAAGCAATG
TATGCCCCTCCCATCAGTGGACTAATTAGATGCTCATCAAATATTACAGGGCTGCTCTTA
ACAAGAGATGGTGGTAATCATAACACTAGTAATGGCACCGAGACTTTCAGACCAGGAGGA
GGAGATATGAGGGATAATTGGAGAAGTGAATTATATAAATATAAAGTAGTAAAAATTGAG
CCATTAGGAGTAGCACCCACCAAGGCAAGGAGAAGAGTGGTGCAGAGAGAAAAAAGAGCA
GTGGGAGTAGGAGCTATGTTCCTTGGGTTCTTGGGAGCAGCAGGAAGCACTATGGGCGCA
GCATCAGTGATGCTGACGGTACAAGCCAGACAATTATTGTCTGGTATAGTGCAACAGCAA
AACAATTTGCTGAGGGCTATTGAGGCGCAACAGCATATGTTGCAACTCACAGTCTGGGGC
ATTAAGCAGCTCCAGGCAAGAGTCCTGGCTGTGGAAAGATACCTAAAGGATCAACAGCTC
CTAGGAATTTGGGGTTGCTCTGGAAAACTCATCTGCACCACTAATGTGCCTTGGAATGTT
ACTTGGAGTAATAAATCTCTAGATGACATTTGGAATAACATGACCTGGATGGAGTGGGAG
AGAGAAATTGACAATTACACAGGCCTAATATACTCCTTAATTGAAGAATCGCAGAACCAA
CAGGAAAAGAATGAACAAGAATTATTAGAATTGGATAAGTGGGCAAGTTTGTGGAATTGG
TTTGACATATCAAATTGGCTGTGGTACATAAAAATATTCATAATGATAGTAGGAGGCTTG
ATAGGGTTAAGAATAGTTTTTACTGTGCTTTCTATAGTGAATAGAGTTAGGCAGGGGTAC
TCACCATTATCGTTTCAGACCCTCCTCCCAACCCAGAGGGGACCAGACAGGCCCGGAGGA
ATCGAAGAAGAAGGTGGAGAGAGAGACAGAGACACATCCGGACAATTAGTGACTGGATTC
TTAGCAATCATCTGGGTCGACCTACGGAACCTGTTCCTCTTCCTCTACCACCGCTTGAGA
GACTTACTCTTGATTGCAACGAGGATTGTGGAACTTCTGGGACGCAGGGGGTGGGAAACC
CTCAAATATCTGTGGAATCTCCTGCTGTATTGGAGTCAGGAACTACAAAAAAGTGCTGTT
AGTTTGCTTAATGCTATAGCTATAGCAGTAGCTGAGGGGACAGACAGGATTATAGAAATA
TTACAAAGATTTTGTAGGGGTATCCTTCACATACCTACAAGAATAAGACAGGGCTTGGAA
GGAGCTTTGCTTTGA
>chrA01.Q2.48M16E2
ATGAAAGCGAGGGAGACCATGAAGAATTGTCAAAGCTTGTGGAAATGGCAAGGCTTGTGG
AAATGGGGTATGATGCTCCTTGGAATGTTGATRATCTGTAGTGCTGCAGAACAATTGTGG
GTCACAGTCTATTATGGGGTACCTGTGTGRAAAGAAGCAACCACCACTCTATTTTGTGCA
TCAGATGCTAAAGCATATGATACAGAGGTAYATAATGTTTGGGCCACACATGCCTGTGTA
CCCACAGACCCTAACCCACAAGAAGTAATATTGGTAAATGTGACAGAAAAATTTAATGCA
TGGAAAAATGACATGGTAGAACAGATGCATGAGGATATAATTAGTTTATGGGATCAAAGC
CTAAAGCCATGTGTCAAACTAACCCCACTTTGTGTTATTCTAAATTGCACTGATTTGAAG
AATACTACTAGGACCAATAATACCGCTACTAATTCCAACAAGACTATGGAAGAAGGAGAC
ATGAAAAACTGCTCTTTCAATGTCACCACAAACATAAGAAATAAATTGCAAAAAGAATAT
GCACTTTTCTATAAACTTGATATAGTACCAATAGATGGTGATAATAAAAGTTATGCTTTA
ATAAGTTGTAACACCTCAGTCATTACACAGGCCTGTCCAAAGGTATCCTTTGAACCAATT
CCCATACATTATTGTGCCCCGGCTGGTTTTGCGATTCTAAAGTGTAATGAAAAGAATTTC
AATGGAACAGGACCATGTACAAATGTCAGCACAGTACAATGTACACATGGAATTAAGCCA
GTAGTGTCAACTCAGTTGTTATTAAATGGCAGCCTAGCAGAAAAGGAGGTAGTAATTAGG
TCTGAAAATATCACAGACAATGCTAAAACCATAATAGTGCATCTGAATAAATCTGTAATA
ATTAATTGTGCAAGATACAATAACAACACAAGAAGAAGTATACATCTAGGACCAGGGAAA
GCATTTTATGCAACAGGGGATATAATAGGAGATATAAGAAAATCACATTGTAATGTTAGT
AAAGCAGATTGGATGAGAACTTTAAAAGATGTAGCTCAAAAATTAAGAGAAAAATTTGAG
AATGCTACAAAAATAGCCTTTAATAAATCCTCAGGAGGAGACCCAGAAATTGTAATGCAC
AGTTTTAATTGTGGAGGGGAATTTTTCTACTGTAATACAACAGAGCTGTTTAATGATACT
TGGCTGGGTAATAATACCTGGCTATCAAATTATACTGAGAATAATAATACTGCTAATATC
ACACTCCCATGCAGAATAAAACAAATTATAAACAGATGGCAGGAAGTAGGAAAAGCAATG
TATGCCCCTCCCATCAGTGGACTAATTAGATGCTCATCAAATATTACAGGGCTGCTCTTA
ACAAGAGATGGTGGTAATCATAACACTAGTAATGGCACCGAGACTTTCAGACCAGGAGGA
GGAGATATGAGGGATAATTGGAGAAGTGAATTATATAAATATAAAGTAGTAAAAATTGAG
CCATTAGGAGTAGCACCCACCAAGGCAAGGAGAAGAGTGGTGCAGAGAGAAAAAAGAGCA
GTGGGAGTAGGAGCTATGTTCCTTGGGTTCTTGGGAGCAGCAGGAAGCACTATGGGCGCA
GCATCAGTGATGCTGACGGTACAAGCCAGACAATTATTGTCTGGTATAGTGCAACAGCAA
AACAATTTGCTGAGGGCTATTGAGGCGCAACAGCATATGTTGCAACTCACAGTCTGGGGC
ATTAAGCAGCTCCAGGCAAGAGTCCTGGCTGTGGAAAGATACCTAAAGGATCAACAGCTC
CTAGGAATTTGGGGTTGCTCTGGAAAACTCATCTGCACCACTAATGTGCCTTGGAATGTT
ACTTGGAGTAATAAATCTCTAGATGACATTTGGAATAACATGACCTGGATGGAGTGGGAG
AGAGAAATTGACAATTACACAGGCCTAATATACTCCTTAATTGAAGAATCGCAGAACCAA
CAGGAAAAGAATGAACAAGAATTATTAGAATTGGATAAGTGGGCAAGTTTGTGGAATTGG
TTTGACATATCAAATTGGCTGTGGTACATAAAAATATTCATAATGATAGTAGGAGGCTTG
ATAGGGTTAAGAATAGTTTTTACTGTGCTTTCTATAGTGAATAGAGTTAGGCAGGGGTAC
TCACCATTATCGTTTCAGACCCTCCTCCCAACCCAGAGGGGACCAGACAGGCCCGGAGGA
ATCGAAGAAGAAGGTGGAGAGAGAGACAGAGACACATCCGGACAATTAGTGACTGGATTC
TTAGCAATCATCTGGGTCGACCTACGGAACCTGTTCCTCTTCCTCTACCACCGCTTGAGA
GACTTACTCTTGATTGCAACGAGGATTGTGGAACTTCTGGGACGCAGGGGGTGGGAAACC
CTCAAATATCTGTGGAATCTCCTGCTGTATTGGAGTCAGGAACTACAAAAAAGTGCTGTT
AGTTTGCTTAATGCTATAGCTATAGCAGTAGCTGAGGGGACAGACAGGATTATAGAAATA
TTACAAAGATTTTGTAGGGGTATCCTTCACATACCTACAAGAATAAGACAGGGCTTGGAA
GGAGCTTTGCTTTGA
>chrA01.Q2.48M18G4
ATGAAAGCGAGGGAGACCATGAAGAATTGTCAAAGCTTGTGGAAATGGCAAGGCTTGTGG
AAATGGGGTATGATGCTCCTTGGAATGTTGATGATCTGTAGTGCTGCAGAACAATTGTGG
GTCACAGTCTATTATGGGGTACCTGTGTGGAAAGAAGCAACCACCACTCTATTTTGTGCA
TCAGATGCTAAAGCATATGATACAGAGGTACATAATGTTTGGGCCACACATGCCTGTGTA
CCCACAGACCCTAACCCACAAGAAGTAATATTGGTAAATGTGACAGAAAAATTTAATGCA
TGGAAAAATGACATGGTAGAACAGATGCATGAGGATATAATTAGTTTATGGGATCAAAGC
CTAAAGCCATGTGTCAAACTAACCCCACTTTGTGTTATTCTAAATTGCACTGATTTGAAG
AATACTACTAGGACCAATAATACCGCTACTAATTCCAACAAGACTATGGAAGAAGGAGAC
ATGAAAAACTGCTCTTTCAATGTCACCACAAACATAAGAAATAAATTGCAAAAAGAATAT
GCACTTTTCTATAAACTTGATATAGTACCAATAGATGGTGATAATAAAAGTTATGCTTTA
ATAAGTTGTAACACCTCAGTCATTACACAGGCCTGTCCAAAGGTATCCTTTGAACCAATT
CCCATACATTATTGTGCCCCGGCTGGTTTTGCGATTCTAAAGTGTAATGAAAAGAATTTC
AATGGAACAGGACCATGTACAAATGTCAGCACAGTACAATGTACACATGGAATTAAGCCA
GTAGTGTCAACTCAGTTGTTATTAAATGGCAGCCTAGCAGAAAAGGAGGTAGTAATTAGG
TCTGAAAATATCACAGACAATGCTAAAACCATAATAGTGCATCTGAATAAATCTGTAATA
ATTAATTGTGCAAGATACAATAACAACACAAGAAGAAGTATACATCTAGGACCAGGGAAA
GCATTTTATGCAACAGGGGATATAATAGGAGATATAAGAAAATCACATTGTAATGTTAGT
AAAGCAGATTGGATGAGAACTTTAAAAGATGTAGCTCAAAAATTAAGAGAAAAATTTGAG
AATGCTACAAAAATAGCCTTTAATAAATCCTCAGGAGGAGACCCAGAAATTGTAATGCAC
AGTTTTAATTGTGGAGGGGAATTTTTCTACTGTAATACAACAGAGCTGTTTAATGATACT
TGGCTGGGTAATAATACCTGGCTATCAAATTATACTGAGAATAATAATACTGCTAATATC
ACACTCCCATGCAGAATAAAACAAATTATAAACAGATGGCAGGAAGTAGGAAAAGCAATG
TATGCCCCTCCCATCAGTGGACTAATTAGATGCTCATCAAATATTACAGGGCTGCTCTTA
ACAAGAGATGGTGGTAATCATAACACTAGTAATGGCACCGAGACTTTCAGACCAGGAGGA
GGAGATATGAGGGATAATTGGAGAAGTGAATTATATAAATATAAAGTAGTAAAAATTGAG
CCATTAGGAGTAGCACCCACCAAGGCAAGGAGAAGAGTGGTACAGAGAGAAAAAAGAGCA
GTGGGAGTAGGAGCTATGTTCCTTGGGTTCTTGGGAGCAGCAGGAAGCACTATGGGCGCA
GCATCAGTGATGCTGACGGTACAAGCCAGACAATTATTGTCTGGTATAGTGCAACAGCAA
AACAATTTGCTGAGGGCTATTGAGGCGCAACAGCATATGTTGCAACTCACAGTCTGGGGC
ATTAAGCAGCTCCAGGCAAGAGTCCTGGCTGTGGAAAGATACCTAAAGGATCAACAGCTC
CTAGGAATTTGGGGTTGCTCTGGAAAACTCATCTGCACCACTAATGTGCCTTGGAATGTT
ACTTGGAGTAATAAATCTCTAGATGACATTTGGAATAACATGACCTGGATGGAGTGGGAG
AGAGAAATTGACAATTACACAGGCCTAATATACTCCTTAATTGAAGAATCGCAGAACCAA
CAGGAAAAGAATGAACAAGAATTATTAGAATTGGATAAGTGGGCAAGTTTGTGGAATTGG
TTTGACATATCAAATTGGCTGTGGTACATAAAAATATTCATAATGATAGTAGGAGGCTTG
ATAGGGTTAAGAATAGTTTTTACTGTGCTTTCTATAGTGAATAGAGTTAGGCAGGGGTAC
TCACCATTATCGTTTCAGACCCTCCTCCCAACCCAGAGGGGACCAGACAGGCCCGGAGGA
ATCGAAGAAGAAGGTGGAGAGAGAGACAGAGACACATCCGGACAATTAGTGACTGGATTC
TTAGCAATCATCTGGGTCGACCTACGGAACCTGTTCCTCTTCCTCTACCACCGCTTGAGA
GACTTACTCTTGATTGCAACGAGGATTGTGGAACTTCTGGGACGCAGGGGGTGGGAAACC
CTCAAATATCTGTGGAATCTCCTGCTGTATTGGAGTCAGGAACTACAAAAAAGTGCTGTT
AGTTTGCTTAATGCTATAGCTATAGCAGTAGCTGAGGGGACAGACAGGATTATAGAAATA
TTACAAAGATTTTGTAGGGGTATCCTTCACATACCTACAAGAATAAGACAGGGCTTGGAA
GGAGCTTTGCTTTGA
>chrA01.Q2.49M30D4
ATGAAAGCGAGGGAGACCATGAAGAATTGTCAAAGCTTGTGGAAATGGCAAGGCTTGTGG
AAATGGGGTATGATGCTCCTTGGAATGTTGATGATCTGTAGTGCTGCAGAACAATTGTGG
GTCACAGTCTATTATGGGGTACCTGTGTGGAAAGAAGCAACCACCACTCTATTTTGTGCA
TCAGATGCTAAAGCATATGATACAGAGGTACATAATGTTTGGGCCACACATGCCTGTGTA
CCCACAGACCCTAACCCACAAGAAGTAATATTGGTAAATGTGACAGAAAAATTTAATGCA
TGGAAAAATGACATGGTAGAACAGATGCATGAGGATATAATTAGTTTATGGGATCAAAGC
CTAAAGCCATGTGTCAAACTAACCCCACTTTGTGTTATTCTAAATTGCACTGATTTGAAG
AATACTACTAGGACCAATAATACCGCTACTAATTCCAACAAGACTATGGAAGAAGGAGAC
ATGAAAAACTGCTCTTTCAATGTCACCACAAACATAAGAAATAAATTGCAAAAAGAATAT
GCACTTTTCTATAAACTTGATATAGTACCAATAGATGGTGATAATAAAAGTTATGCTTTA
ATAAGTTGTAACACCTCAGTCATTACACAGGCCTGTCCAAAGGTATCCTTTGAACCAATT
CCCATACATTATTGTGCCCCGGCTGGTTTTGCGATTCTAAAGTGTAATGAAAAGAATTTC
AATGGAACAGGACCATGTACAAATGTCAGCACAGTACAATGTACACATGGAATTAAGCCA
GTAGTGTCAACTCAGTTGTTATTAAATGGCAGCCTAGCAGAAAAGGAGGTAGTAATTAGG
TCTGAAAATATCACAGACAATGCTAAAACCATAATAGTGCATCTGAATAAATCTGTAATA
ATTAATTGTGCAAGATACAATAACAACACAAGAAGAAGTATACATCTAGGACCAGGGAAA
GCATTTTATGCAACAGGGGATATAATAGGAGATATAAGAAAATCACATTGTAATGTTAGT
AAAGCAGATTGGATGAGAACTTTAAAAGATGTAGCTCAAAAATTAAGAGAAAAATTTGAG
AATGCTACAAAAATAGCCTTTAATAAATCCTCAGGAGGAGACCCAGAAATTGTAATGCAC
AGTTTTAATTGTGGAGGGGAATTTTTCTACTGTAATACAACAGAGCTGTTTAATGATACT
TGGCTGGGTAATAATACCTGGCTATCAAATTATACTGAGAATAATAATACTGCTAATATC
ACACTCCCATGCAGAATAAAACAAATTATAAACAGATGGCAGGAAGTAGGAAAAGCAATG
TATGCCCCTCCCATCAGTGGACTAATTAGATGCTCATCAAATATTACAGGGCTGCTCTTA
ACAAGAGATGGTGGTAATCATAACACTAGTAATGGCACCGAGACTTTCAGACCAGGAGGA
GGAGATATGAGGGATAATTGGAGAAGTGAATTATATAAATATAAAGTAGTAAAAATTGAG
CCATTAGGAGTAGCACCCACCAAGGCAAGGAGAAGAGTGGTGCAGAGAGAAAAAAGAGCA
GTGGGAGTAGGAGCTATGTTCCTTGGGTTCTTGGGAGCAGCAGGAAGCACTATGGGCGCA
GCATCAGTGATGCTGACGGTACAAGCCAGACAATTATTGTCTGGTATAGTGCAACAGCAA
AACAATTTGCTGAGGGCTATTGAGGCGCAACAGCATATGTTGCAACTCACAGTCTGGGGC
ATTAAGCAGCTCCAGGCAAGAGTCCTGGCTGTGGAAAGATACCTAAAGGATCAACAGCTC
CTAGGAATTTGGGGTTGCTCTGGAAAACTCATCTGCACCACTAATGTGCCTTGGAATGTT
ACTTGGAGTAATAAATCTCTAGATGACATTTGGAATAACATGACCTGGATGGAGTGGGAG
AGAGAAATTGACAATTACACAGGCCTAATATACTCCTTAATTGAAGAATCGCAGAACCAA
CAGGAAAAGAATGAACAAGAATTATTAGAATTGGATAAGTGGGCAAGTTTGTGGAATTGG
TTTGACATATCAAATTGGCTGTGGTACATAAAAATATTCATAATGATAGTAGGAGGCTTG
ATAGGGTTAAGAATAGTTTTTACTGTGCTTTCTATAGTGAATAGAGTTAGGCAGGGGTAC
TCACCATTATCGTTTCAGACCCTCCTCCCAACCCAGAGGGGACCAGACAGGCCCGGAGGA
ATCGAAGAAGAAGGTGGAGAGAGAGACAGAGACACATCCGGACAATTAGTGACTGGATTC
TTAGCAATCATCYGGGTCGACCTACGGAACCTGTTCCTCTTCCTCTACCACCGCTTGAGA
GACTTACTCTTGATTGCAACGAGGATTGTGGAACTTCTGGGACGCAGGGGGTGGGAAACC
CTCAAATATCTGTGGAATCTCCTGCTGTATTGGAGTCAGGAACTACAAAAAAGTGCTGTT
AGTTTGCTTAATGCTATAGCTATAGCAGTAGCTGAGGGGACAGACAGGATTATAGAAATA
TTACAAAGATTTTGTAGGGGTATCCTTCACATACCTACAAGAATAAGACAGGGCTTGGAA
GGAGCTTTGCTTTGA
>chrA01.R1.111A10
ATGAAAGCGAGGGAGACCAGGAAGAGTTGTCAAAGCTTGTGGAAATGGCAAGGCTTGTGG
AAATGGGGTATGATGCTCCTTGGAATGTTGATGATCTGTAGTGCTGCAGAACAATTGTGG
GTCACAGTCTATTATGGGGTACCTGTGTGGAAAGAAGCAACCACCACTCTATTTTGTGCA
TCAGATGCTAAAGCATATGATACAGAGGTACATAATGTTTGGGCCACACATGCCTGTGTA
CCCACAGACCCTAACCCACAAGAAGTAGTATTGATAAATGTGACAGAAAAGTTTAATGCA
TGGAAAAATGACATGGTAGAACAGATGCATGAGGATATAATTAGTTTATGGGATCAAAGC
CTAAAGCCATGTGTCAAATTAACCCCACTTTGTGTTATGCTAAATTGCACTGATTTGAAG
AATACTACTAGTGCCAATGCTACTAGTACAAATACTAATACTATTAGTCCCAACAATACT
ATGGAAGATGGAGACATGAAAAACTGCTCTTTCAATGTCACCACAAACATAAGAAATAAA
TTGCAAAAAGAATATGCACTTTTCTATAAACTTGATATAGTACCAATAGATAGTGATAAT
GAAAGCTATGCTTTAATAAGTTGTAACACCTCAGTCATTACACAGGCCTGTCCAAAGGTA
TCCTTTGAACCAATTCCCATACATTATTGTGCCCCGGCTGGTTTTGCGATTCTAAAGTGT
AATGAAAAGAATTTCAATGGAACAGAACCATGTAAAAATGTCAGCACAGTACAATGTACA
CATGGAATTAAGCCAGTAGTGTCAACTCAGCTGTTACTAAATGGCAGCCTAGCAGAAAAG
GAGGTAGTAATTATGTCTGAAAATATCACAGACAATGCTAAAACCATAATAGTGCATCTG
AACAAGTCTGTAATAATTAATTGTACAAGACACAATAACAACACAAGAAAGAGTATACAT
ATGGGACCAGGGAAAGCATTTTATGCAACAGGGGATATAATAGGAGATATAAGAAAATCA
CATTGTAATGTTAGTAAAGCAGATTGGATGAGAACTTTAAAAGATGTAGCTCTAAAATTA
AGAGAAAAATTTGGGAATGCTACAAAAATAGCCTTTAATAAATCCTCAGGAGGAGACCCA
GAAATTGTAATGCACAGTTTTAATTGTGGAGGGGAATTTTTCTACTGTAATACAACAGAG
CTGTTTAATGATACTTGGCTGGGTAATAATGATACCTGGCTATCAAGTTATACTGAGAGT
GATAATAATACTGCTAATATCACACTCCCATGCAGAATAAAACAAATTATAAACAGATGG
CAGGAAGTAGGAAAAGCAATGTATGCCCCTCCCATCAGTGGACTAATTAGATGCTCATCA
AATATTACAGGGCTGCTCTTAACAAGAGATGGTGGTAATCATAACACTAGTAATGACACC
GAGACTTTCAGACCTGGAGGAGGAGATATGAGGGATAATTGGAGAAGTGAATTATATAAA
TATAAAGTAGTAAAAATTGAGCCATTAGGAGTAGCACCCACCAAGGCAAGGAGAAGAGTG
GTGCAGAGAGAAAAAAGAGCAGTGGGAGTAGGAGCTATGTTCCTTGGGTTCTTGGGAGCA
GCAGGAAGCACTATGGGCGCAGCATCAGTGATGCTGACGGTACAAGCCAGACAATTATTG
TCTGGTATAGTGCAACAGCAAAACAATTTGCTGAGGGCTATTGAGGCGCAACAGCATATG
TTGCAACTCACAGTCTGGGGCATTAAGCAGCTCCAGGCAAGAGTCCTGGCTGTGGAAAGA
TACCTAAAGGATCAACAGCTCCTAGGAATTTGGGGTTGCTCTGGAAAACTCATCTGCACC
ACTAATGTGCCTTGGAATGTTACTTGGAGTAATAAATCTCTAGATGACATTTGGGATAAC
ATGACCTGGATGGAGTGGGAGAGAGAAATTGACAATTACACAGACCTAATATACTCCTTA
ATTGAAGAATCGCAGAACCAACAGGAAAAGAATGAACAAGACTTACTGGCATTGGATAAG
TGGGCAAGTTTGTGGAATTGGTTTAACATATCAAATTGGCTGTGGTACATAAAAATATTC
ATAATGATAGTAGGGGGCTTGATAGGGTTAAGAATAGTTTTTACTGTGCTTTCTATAGTG
AATAGAGTTAGGCAGGGGTACTCACCATTATCGTTTCAGACCCTCCTCCCAACCCAGAGG
GGACCAGACAGGCCCGGAGGAATCGAAGAAGAAGGTGGAGAGAGAGACAGAGACACATCC
GGACAATTAGTGACTGGATTCTTAGCAATCATCTGGGTCGACCTACGGAACCTGTTCCTC
TTCCTCTACCACCGCTTGAGAGACTTACTCTTGATTGCAACGAGGATTGTGGAACTTCTG
GGACGCAGGGGGTGGGAAACCCTCAAATATCTGTGGAATCTCCTGCTGTATTGGAGTCAG
GAACTACAGAAAAGTGCTGTTAGTTTGCTTAATGCTATAGCTATAGCAGTAGCTGAGGGG
ACAGATAGGATTATAGAAATATTACAAAGATTTGGTAGGGGTATCCTTCACATACCTACA
AGAATAAGACAGGGCTTGGAAGGAGCTTTGCTTTGA
>chrA01.R1.111A4
ATGAAAGCGAGGGAGACCAGGAAGAGTTGTCAAAGCTTGTGGAAATGGCAAGGCTTGTGG
AAATGGGGTATGATGCTCCTTGGAATGTTGATGATCTGTAGTGCTGCAGAACAATTGTGG
GTCACAGTCTATTATGGGGTACCTGTGTGGAAAGAAGCAACCACCACTCTATTTTGTGCA
TCAGATGCTAAAGCATATGATACAGAGGTACATAATGTTTGGGCCACACATGCCTGTGTA
CCCACAGACCCTAACCCACAAGAAGTAGTATTGATAAATGTGACAGAAAAGTTTAATGCA
TGGAAAAATGACATGGTAGAACAGATGCATGAGGATATAATTAGTTTATGGGATCAAAGC
CTAAAGCCATGTGTCAAATTAACCCCACTTTGTGTTATGCTAAATTGCACTGATTTGAAG
AATACTACTAGTGCCAATGCTACTAGTACAAATACTAATACTATTAGTCCCAACAATACT
ATGGAAGATGGAGACATGAAAAACTGCTCTTTCAATGTCACCACAAACATAAGAAATAAA
TTGCAAAAAGAATATGCACTTTTCTATAAACTTGATATAGTACCAATAGATAGTGATAAT
GAAAGCTATGCTTTAATAAGTTGTAACACCTCAGTCATTACACAGGCCTGTCCAAAGGTA
TCCTTTGAACCAATTCCCATACATTATTGTGCCCCGGCTGGTTTTGCGATTCTAAAGTGT
AATGAAAAGAATTTCAATGGAACAGAACCATGTAAAAATGTCAGCACAGTACAATGTACA
CATGGAATTAAGCCAGTAGTGTCAACTCAGCTGTTACTAAATGGCAGCCTAGCAGAAAAG
GAGGTAGTAATTATGTCTGAAAATATCACAGACAATGCTAAAACCATAATAGTGCATCTG
AACAAGTCTGTAATAATTAATTGTACAAGACACAATAACAACACAAGAAAGAGTATACAT
ATGGGACCAGGGAAAGCATTTTATGCAACAGGGGATATAATAGGAGATATAAGAAAATCA
CATTGTAATGTTAGTAAAGCAGATTGGATGAGAACTTTAAAAGATGTAGCTCTAAAATTA
AGAGAAAAATTTGGGAATGCTACAAAAATAGCCTTTAATAAATCCTCAGGAGGAGACCCA
GAAATTGTAATGCACAGTTTTAATTGTGGAGGGGAATTTTTCTACTGTAATACAACAGAG
CTGTTTAATGATACTTGGCTGGGTAATAATGATACCTGGCTATCAAGTTATACTGAGAGT
GATAATAATACTGCTAATATCACACTCCCATGCAGAATAAAACAAATTATAAACAGATGG
CAGGAAGTAGGAAAAGCAATGTATGCCCCTCCCATCAGTGGACTAATTAGATGCTCATCA
AATATTACAGGGCTGCTCTTAACAAGAGATGGTGGTAATCATAACACTAGTAATGACACC
GAGACTTTCAGACCTGGAGGAGGAGATATGAGGGATAATTGGAGAAGTGAATTATATAAA
TATAAAGTAGTAAAAATTGAGCCATTAGGAGTAGCACCCACCAAGGCAAGGAGAAGAGTG
GTGCAGAGAGAAAAAAGAGCAGTGGGAGTAGGAGCTATGTTCCTTGGGTTCTTGGGAGCA
GCAGGAAGCACTATGGGCGCAGCATCAGTGATGCTGACGGTACAAGCCAGACAATTATTG
TCTGGTATAGTGCAACAGCAAAACAATTTGCTGAGGGCTATTGAGGCGCAACAGCATATG
TTGCAACTCACAGTCTGGGGCATTAAGCAGCTCCAGGCAAGAGTCCTGGCTGTGGAAAGA
TACCTAAAGGATCAACAGCTCCTAGGAATTTGGGGTTGCTCTGGAAAACTCATCTGCACC
ACTAATGTGCCTTGGAATGTTACTTGGAGTAATAAATCTCTAGATGACATTTGGGATAAC
ATGACCTGGATGGAGTGGGAGAGAGAAATTGACAATTACACAGACCTAATATACTCCTTA
ATTGAAGAATCGCAGAACCAACAGGAAAAGAATGAACAAGACTTACTGGCATTGGATAAG
TGGGCAAGTTTGTGGAATTGGTTTAACATATCAAATTGGCTGTGGTACATAAAAATATTC
ATAATGATAGTAGGGGGCTTGATAGGGTTAAGAATAGTTTTTACTGTGCTTTCTATAGTG
AATAGAGTTAGGCAGGGGTACTCACCATTATCGTTTCAGACCCTCCTCCCAACCCAGAGG
GGACCAGACAGGCCCGGAGGAATCGAAGAAGAAGGTGGAGAGAGAGACAGAGACACATCC
GGACAATTAGTGACTGGATTCTTAGCAATCATCTGGGTCGACCTACGGAACCTGTTCCTC
TTCCTCTACCACCGCTTGAGAGACTTACTCTTGATTGCAACGAGGATTGTGGAACTTCTG
GGACGCAGGGGGTGGGAAACCCTCAAATATCTGTGGAATCTCCTGCTGTATTGGAGTCAG
GAACTACAGAAAAGTGCTGTTAGTTTGCTTAATGCTATAGCTATAGCAGTAGCTGAGGGG
ACAGATAGGATTATAGAAATATTACAAAGATTTGGTAGGGGTATCCTTCACATACCTACA
AGAATAAGACAGGGCTTGGAAGGAGCTTTGCTTTGA
>chrA01.R1.111B5
ATGAAAGCGAGGGAGACCAGGAAGAGTTGTCAAAGCTTGTGGAAATGGCAAGGCTTGTGG
AAATGGGGTATGATGCTCCTTGGAATGTTGATGATCTGTAGTGCTGCAGAACAATTGTGG
GTCACAGTCTATTATGGGGTACCTGTGTGGAAAGAAGCAACCACCACTCTATTTTGTGCA
TCAGATGCTAAAGCATATGATACAGAGGTACATAATGTTTGGGCCACACATGCCTGTGTA
CCCACAGACCCTAACCCACAAGAAGTAGTATTGATAAATGTGACAGAAAAGTTTAATGCA
TGGAAAAATGACATGGTAGAACAGATGCATGAGGATATAATTAGTTTATGGGATCAAAGC
CTAAAGCCATGTGTCAAATTAACCCCACTTTGTGTTATGCTAAATTGCACTGATTTGAAG
AATACTACTAGTGCCAATGCTACTAGTACAAATACTAATACTATTAGTCCCAACAATACT
ATGGAAGATGGAGACATGAAAAACTGCTCTTTCAATGTCACCACAAACATAAGAAATAAA
TTGCAAAAAGAATATGCACTTTTCTATAAACTTGATATAGTACCAATAGATAGTGATAAT
GAAAGCTATGCTTTAATAAGTTGTAACACCTCAGTCATTACACAGGCCTGTCCAAAGGTA
TCCTTTGAACCAATTCCCATACATTATTGTGCCCCGGCTGGTTTTGCGATTCTAAAGTGT
AATGAAAAGAATTTCAATGGAACAGAACCATGTAAAAATGTCAGCACAGTACAATGTACA
CATGGAATTAAGCCAGTAGTGTCAACTCAGCTGTTACTAAATGGCAGCCTAGCAGAAAAG
GAGGTAGTAATTATGTCTGAAAATATCACAGACAATGCTAAAACCATAATAGTGCATCTG
AACAAGTCTGTAATAATTAATTGTACAAGACACAATAACAACACAAGAAAGAGTATACAT
ATGGGACCAGGGAAAGCATTTTATGCAACAGGGGATATAATAGGAGATATAAGAAAATCA
CATTGTAATGTTAGTAAAGCAGATTGGATGAGAACTTTAAAAGATGTAGCTCTAAAATTA
AGAGAAAAATTTGGGAATGCTACAAAAATAGCCTTTAATAAATCCTCAGGAGGAGACCCA
GAAATTGTAATGCACAGTTTTAATTGTGGAGGGGAATTTTTCTACTGTAATACAACAGAG
CTGTTTAATGATACTTGGCTGGGTAATAATGATACCTGGCTATCAAGTTATACTGAGAGT
GATAATAATACTGCTAATATCACACTCCCATGCAGAATAAAACAAATTATAAACAGATGG
CAGGAAGTAGGAAAAGCAATGTATGCCCCTCCCATCAGTGGACTAATTAGATGCTCATCA
AATATTACAGGGCTGCTCTTAACAAGAGATGGTGGTAATCATAACACTAGTAATGACACC
GAGACTTTCAGACCTGGAGGAGGAGATATGAGGGATAATTGGAGAAGTGAATTATATAAA
TATAAAGTAGTAAAAATTGAGCCATTAGGAGTAGCACCCACCAAGGCAAGGAGAAGAGTG
GTGCAGAGAGAAAAAAGAGCAGTGGGAGTAGGAGCTATGTTCCTTGGGTTCTTGGGAGCA
GCAGGAAGCACTATGGGCGCAGCATCAGTGATGCTGACGGTACAAGCCAGACAATTATTG
TCTGGTATAGTGCAACAGCAAAACAATTTGCTGAGGGCTATTGAGGCGCAACAGCATATG
TTGCAACTCACAGTCTGGGGCATTAAGCAGCTCCAGGCAAGAGTCCTGGCTGTGGAAAGA
TACCTAAAGGATCAACAGCTCCTAGGAATTTGGGGTTGCTCTGGAAAACTCATCTGCACC
ACTAATGTGCCTTGGAATGTTACTTGGAGTAATAAATCTCTAGATGACATTTGGGATAAC
ATGACCTGGATGGAGTGGGAGAGAGAAATTGACAATTACACAGACCTAATATACTCCTTA
ATTGAAGAATCGCAGAACCAACAGGAAAAGAATGAACAAGACTTACTGGCATTGGATAAG
TGGGCAAGTTTGTGGAATTGGTTTAACATATCAAATTGGCTGTGGTACATAAAAATATTC
ATAATGATAGTAGGGGGCTTGATAGGGTTAAGAATAGTTTTTACTGTGCTTTCTATAGTG
AATAGAGTTAGGCAGGGGTACTCACCATTATCGTTTCAGACCCTCCTCCCAACCCAGAGG
GGACCAGACAGGCCCGGAGGAATCGAAGAAGAAGGTGGAGAGAGAGACAGAGACACATCC
GGACAATTAGTGACTGGATTCTTAGCAATCATCTGGGTCGACCTACGGAACCTGTTCCTC
TTCCTCTACCACCGCTTGAGAGACTTACTCTTGATTGCAACGAGGATTGTGGAACTTCTG
GGACGCAGGGGGTGGGAAACCCTCAAATATCTGTGGAATCTCCTGCTGTATTGGAGTCAG
GAACTACAGAAAAGTGCTGTTAGTTTGCTTAATGCTATAGCTATAGCAGTAGCTGAGGGG
ACAGATAGGATTATAGAAATATTACAAAGATTTGGTAGGGGTATCCTTCACATACCTACA
AGAATAAGACAGGGCTTGGAAGGAGCTTTGCTTTGA
>chrA01.R1.111C9
ATGAAAGCGAGGGAGACCAGGAAGAGTTGTCAAAGCTTGTGGAAATGGCAAGGCTTGTGG
AAATGGGGTATGATGCTCCTTGGAATGTTGATGATCTGTAGTGCTGCAGAACAATTGTGG
GTCACAGTCTATTATGGGGTACCTGTGTGGAAAGAAGCAACCACCACTCTATTTTGTGCA
TCAGATGCTAAAGCATATGATACAGAGGTACATAATGTTTGGGCCACACATGCCTGTGTA
CCCACAGACCCTAACCCACAAGAAGTAGTATTGATAAATGTGACAGAAAAGTTTAATGCA
TGGAAAAATGACATGGTAGAACAGATGCATGAGGATATAATTAGTTTATGGGATCAAAGC
CTAAAGCCATGTGTCAAATTAACCCCACTTTGTGTTATGCTAAATTGCACTGATTTGAAG
AATACTACTAGTGCCAATGCTACTAGTACAAATACTAATACTATTAGTCCCAACAATACT
ATGGAAGATGGAGACATGAAAAACTGCTCTTTCAATGTCACCACAAACATAAGAAATAAA
TTGCAAAAAGAATATGCACTTTTCTATAAACTTGATATAGTACCAATAGATAGTGATAAT
GAAAGCTATGCTTTAATAAGTTGTAACACCTCAGTCATTACACAGGCCTGTCCAAAGGTA
TCCTTTGAACCAATTCCCATACATTATTGTGCCCCGGCTGGTTTTGCGATTCTAAAGTGT
AATGAAAAGAATTTCAATGGAACAGAACCATGTAAAAATGTCAGCACAGTACAATGTACA
CATGGAATTAAGCCAGTAGTGTCAACTCAGCTGTTACTAAATGGCAGCCTAGCAGAAAAG
GAGGTAGTAATTATGTCTGAAAATATCACAGACAATGCTAAAACCATAATAGTGCATCTG
AACAAGTCTGTAATAATTAATTGTACAAGACACAATAACAACACAAGAAAGAGTATACAT
ATGGGACCAGGGAAAGCATTTTATGCAACAGGGGATATAATAGGAGATATAAGAAAATCA
CATTGTAATGTTAGTAAAGCAGATTGGATGAGAACTTTAAAAGATGTAGCTCTAAAATTA
AGAGAAAAATTTGGGAATGCTACAAAAATAGCCTTTAATAAATCCTCAGGAGGAGACCCA
GAAATTGTAATGCACAGTTTTAATTGTGGAGGGGAATTTTTCTACTGTAATACAACAGAG
CTGTTTAATGATACTTGGCTGGGTAATAATGATACCTGGCTATCAAGTTATACTGAGAGT
GATAATAATACTGCTAATATCACACTCCCATGCAGAATAAAACAAATTATAAACAGATGG
CAGGAAGTAGGAAAAGCAATGTATGCCCCTCCCATCAGTGGACTAATTAGATGCTCATCA
AATATTACAGGGCTGCTCTTAACAAGAGATGGTGGTAATCATAACACTAGTAATGACACC
GAGACTTTCAGACCTGGAGGAGGAGATATGAGGGATAATTGGAGAAGTGAATTATATAAA
TATAAAGTAGTAAAAATTGAGCCATTAGGAGTAGCACCCACCAAGGCAAGGAGAAGAGTG
GTGCAGAGAGAAAAAAGAGCAGTGGGAGTAGGAGCTATGTTCCTTGGGTTCTTGGGAGCA
GCAGGAAGCACTATGGGCGCAGCATCAGTGATGCTGACGGTACAAGCCAGACAATTATTG
TCTGGTATAGTGCAACAGCAAAACAATTTGCTGAGGGCTATTGAGGCGCAACAGCATATG
TTGCAACTCACAGTCTGGGGCATTAAGCAGCTCCAGGCAAGAGTCCTGGCTGTGGAAAGA
TACCTAAAGGATCAACAGCTCCTAGGAATTTGGGGTTGCTCTGGAAAACTCATCTGCACC
ACTAATGTGCCTTGGAATGTTACTTGGAGTAATAAATCTCTAGATGACATTTGGGATAAC
ATGACCTGGATGGAGTGGGAGAGAGAAATTGACAATTACACAGACCTAATATACTCCTTA
ATTGAAGAATCGCAGAACCAACAGGAAAAGAATGAACAAGACTTACTGGCATTGGATAAG
TGGGCAAGTTTGTGGAATTGGTTTAACATATCAAATTGGCTGTGGTACATAAAAATATTC
ATAATGATAGTAGGGGGCTTGATAGGGTTAAGAATAGTTTTTACTGTGCTTTCTATAGTG
AATAGAGTTAGGCAGGGGTACTCACCATTATCGTTTCAGACCCTCCTCCCAACCCAGAGG
GGACCAGACAGGCCCGGAGGAATCGAAGAAGAAGGTGGAGAGAGAGACAGAGACACATCC
GGACAATTAGTGACTGGATTCTTAGCAATCATCTGGGTCGACCTACGGAACCTGTTCCTC
TTCCTCTACCACCGCTTGAGAGACTTACTCTTGATTGCAACGAGGATTGTGGAACTTCTG
GGACGCAGGGGGTGGGAAACCCTCAAATATCTGTGGAATCTCCTGCTGTATTGGAGTCAG
GAACTACAGAAAAGTGCTGTTAGTTTGCTTAATGCTATAGCTATAGCAGTAGCTGAGGGG
ACAGATAGGATTATAGAAATATTACAAAGATTTGGTAGGGGTATCCTTCACATACCTACA
AGAATAAGACAGGGCTTGGAAGGAGCTTTGCTTTGA
>chrA01.R1.111H4
ATGAAAGCGAGGGAGACCAGGAAGAGTTGTCAAAGCTTGTGGAAATGGCAAGGCTTGTGG
AAATGGGGTATGATGCTCCTTGGAATGTTGATGATCTGTAGTGCTGCAGAACAATTGTGG
GTCACAGTCTATTATGGGGTACCTGTGTGGAAAGAAGCAACCACCACTCTATTTTGTGCA
TCAGATGCTAAAGCATATGATACAGAGGTACATAATGTTTGGGCCACACATGCCTGTGTA
CCCACAGACCCTAACCCACAAGAAGTAGTATTGATAAATGTGACAGAAAAGTTTAATGCA
TGGAAAAATGACATGGTAGAACAGATGCATGAGGATATAATTAGTTTATGGGATCAAAGC
CTAAAGCCATGTGTCAAATTAACCCCACTTTGTGTTATGCTAAATTGCACTGATTTGAAG
AATACTACTAGTGCCAATGCTACTAGTACAAATACTAATACTATTAGTCCCAACAATACT
ATGGAAGATGGAGACATGAAAAACTGCTCTTTCAATGTCACCACAAACATAAGAAATAAA
TTGCAAAAAGAATATGCACTTTTCTATAAACTTGATATAGTACCAATAGATAGTGATAAT
GAAAGCTATGCTTTAATAAGTTGTAACACCTCAGTCATTACACAGGCCTGTCCAAAGGTA
TCCTTTGAACCAATTCCCATACATTATTGTGCCCCGGCTGGTTTTGCGATTCTAAAGTGT
AATGAAAAGAATTTCAATGGAACAGAACCATGTAAAAATGTCAGCACAGTACAATGTACA
CATGGAATTAAGCCAGTAGTGTCAACTCAGCTGTTACTAAATGGCAGCCTAGCAGAAAAG
GAGGTAGTAATTATGTCTGAAAATATCACAGACAATGCTAAAACCATAATAGTGCATCTG
AACAAGTCTGTAATAATTAATTGTACAAGACACAATAACAACACAAGAAAGAGTATACAT
ATGGGACCAGGGAAAGCATTTTATGCAACAGGGGATATAATAGGAGATATAAGAAAATCA
CATTGTAATGTTAGTAAAGCAGATTGGATGAGAACTTTAAAAGATGTAGCTCTAAAATTA
AGAGAAAAATTTGGGAATGCTACAAAAATAGCCTTTAATAAATCCTCAGGAGGAGACCCA
GAAATTGTAATGCACAGTTTTAATTGTGGAGGGGAATTTTTCTACTGTAATACAACAGAG
CTGTTTAATGATACTTGGCTGGGTAATAATGATACCTGGCTATCAAGTTATACTGAGAGT
GATAATAATACTGCTAATATCACACTCCCATGCAGAATAAAACAAATTATAAACAGATGG
CAGGAAGTAGGAAAAGCAATGTATGCCCCTCCCATCAGTGGACTAATTAGATGCTCATCA
AATATTACAGGGCTGCTCTTAACAAGAGATGGTGGTAATCATAACACTAGTAATGACACC
GAGACTTTCAGACCTGGAGGAGGAGATATGAGGGATAATTGGAGAAGTGAATTATATAAA
TATAAAGTAGTAAAAATTGAGCCATTAGGAGTAGCACCCACCAAGGCAAGGAGAAGAGTG
GTGCAGAGAGAAAAAAGAGCAGTGGGAGTAGGAGCTATGTTCCTTGGGTTCTTGGGAGCA
GCAGGAAGCACTATGGGCGCAGCATCAGTGATGCTGACGGTACAAGCCAGACAATTATTG
TCTGGTATAGTGCAACAGCAAAACAATTTGCTGAGGGCTATTGAGGCGCAACAGCATATG
TTGCAACTCACAGTCTGGGGCATTAAGCAGCTCCAGGCAAGAGTCCTGGCTGTGGAAAGA
TACCTAAAGGATCAACAGCTCCTAGGAATTTGGGGTTGCTCTGGAAAACTCATCTGCACC
ACTAATGTGCCTTGGAATGTTACTTGGAGTAATAAATCTCTAGATGACATTTGGGATAAC
ATGACCTGGATGGAGTGGGAGAGAGAAATTGACAATTACACAGACCTAATATACTCCTTA
ATTGAAGAATCGCAGAACCAACAGGAAAAGAATGAACAAGACTTACTGGCATTGGATAAG
TGGGCAAGTTTGTGGAATTGGTTTAACATATCAAATTGGCTGTGGTACATAAAAATATTC
ATAATGATAGTAGGGGGCTTGATAGGGTTAAGAATAGTTTTTACTGTGCTTTCTATAGTG
AATAGAGTTAGGCAGGGGTACTCACCATTATCGTTTCAGACCCTCCTCCCAACCCAGAGG
GGACCAGACAGGCCCGGAGGAATCGAAGAAGAAGGTGGAGAGAGAGACAGAGACACATCC
GGACAATTAGTGACTGGATTCTTAGCAATCATCTGGGTCGACCTACGGAACCTGTTCCTC
TTCCTCTACCACCGCTTGAGAGACTTACTCTTGATTGCAACGAGGATTGTGGAACTTCTG
GGACGCAGGGGGTGGGAAACCCTCAAATATCTGTGGAATCTCCTGCTGTATTGGAGTCAG
GAACTACAGAAAAGTGCTGTTAGTTTGCTTAATGCTATAGCTATAGCAGTAGCTGAGGGG
ACAGATAGGATTATAGAAATATTACAAAGATTTGGTAGGGGTATCCTTCACATACCTACA
AGAATAAGACAGGGCTTGGAAGGAGCTTTGCTTTGA
>chrA01.R1.111A11
ATGAAAGCGAGGGAGACCAGGAAGAGTTGTCAAAGCTTGTGGAAAGGTCAAAGCTTGTGG
AGATGGGGTACGATGCTCCTTGGAATGTTGATGATCTGTAGTGCTGCAGGACAATTGTGG
GTCACAGTCTATTATGGGGTACCTGTGTGGAAAGAAGCAACCACCACTCTATTTTGTGCA
TCAGATGCTAAAGCATATGATACAGAGGTACATAATGTTTGGGCCACGCATGCCTGTGTA
CCCACAGACCCTAACCCACAAGAAGTAGTATTGGAAAATGTGACAGAAGAATTTGATGCA
TGGAAAAATGACATGGTAGAACAGATGCATGAGGACATAATTAGTTTATGGGATCAAAGC
CTAAAGCCATGTGTCAAATTAACCCCACTTTGTGTTGTTCTAAATTGCACTGATTTGAAG
AATACTACTAGTATCAATGCTACTAGTTCCAATAATACTATGGAAGAAGGAGACATGAAA
AACTGCTCTTTCAATGTCACCACAAACATAAGAAATAAATTGCAAAAAGAATATGCACTT
TTCTATAAACTTGATATAGTACCAATAAATGGTGATAATAAAAGCTATGCTTTAATAAGT
TGTAACACCTCAGTCATTACACAGGCCTGTCCAAAGGTATCCTTTGAACCAATTCCCATA
CACTATTGTGCCCCGGCTGGTTTTGCGATTCTAAAGTGTAATAAAAAGAATTTCAATGGA
ACAGGACCATGTAAAAATGTCAGCACAGTACAATGTACACATGGAATTAAGCCAGTAGTG
TCAACTCAGTTGTTATTAAATGGCAGCCTAGCAGAAGAGGAGGTAGTAATTAGGTCTGAA
AATATCACAGACAATGCTAAAACCATAATAGTGCATCTGAATAAATCTGTAATAATTAAT
TGTACAAGACAGAATAACAACACAAGAAGAAGTATACATCTAGGACCAGGGAAAGCATTT
TATGCAACAGGGGATATAATAGGAGATATAAGACAATCACATTGTAATGTTAGTAAAGCA
GATTGGATGAGAACTTTAAAAGATGTAGCTCTAAAATTAAGAGAAAATTTTAGGAATGAT
ACACAAATAGCCTTTAATAAATCCTCAGGAGGAGACCCAGAAATTGTAATGCACAGTTTT
AATTGTGGAGGGGAATTTTTCTACTGTAATACAACAGAGCTGTTTAATGATACTTGGACG
GATAATAATACTTGGCTAAATTATAATGAGAGTGATAATAATACTGCTAATATCACACTC
CCATGCAGAATAAAACAAATTATAAACAGATGGCAGGAAGTAGGAAAAGCAATGTATGCC
CCTCCCATCAGTGGACTAATTAGATGCTCATCAAATATTACAGGGCTGCTCTTAACAAGA
GATGGTGGTAATCATAACACTAGTAATAACACCGAGACTTTCAGACCTGGAGGAGGAGAT
ATGAGGGATAATTGGAGAAGTGAATTATACAAATATAAAGTAGTAAAAATTGAGCCATTA
GGAGTAGCACCCACCAAGGCAAGGAGAAGAGTGGTGCAGAGAGAAAAAAGAGCAGTGGGA
GTAGGAGCTATGTTCCTTGGGTTCTTGGGAGCAGCAGGAAGCACTATGGGCGCAGCATCA
GTGATGCTGACGGTACAAGCCAGACAATTATTGTCTGGTATAGTGCAACAGCAAAACAAT
TTGCTGCGGGCTATTGAGGCGCAACAACATATGTTGCAACTCACAGTCTGGGGCATTAAG
CAGCTCCAGGCAAGAGTCCTGGCTGTGGAAAGATACCTAAAGGATCAACAGCTCCTAGGA
ATTTGGGGTTGCTCTGGAAAACTCATCTGCACCACTAATGTGCCTTGGAATGTTACTTGG
AGTAATAAATCTCTAGATGACATTTGGAATAACATGACCTGGATGGAGTGGGAGAGAGAA
ATTGACAATTACACAGACCTAATATACTCCTTAATTGAAATATCGCAGAACCAACAGGAA
AAGAATGAACAAGAATTATTGGAATTGGATAAGTGGGCAAGTTTGTGGAATTGGTTTGAC
ATATCAAATTGGCTGTGGTACATAAAAATATTCATAATGATAGTAGGAGGCTTGATAGGG
TTAAGAATAGTTTTTACTGTGCTTTCTATAGTGAATAGAGTTAGGCAGGGGTACTCACCA
TTATCGTTTCAGACCCTCCTCCCAACCCAGAGGGGACCAGACAGGCCCGGAGGAATCGAA
GAAGAAGGTGGAGAGAGAGACAGAGACACATCCGGACAATTAGTGACTGGATTCTTAGCA
ATCATCTGGGTCGACCTACGGAACCTGTTCCTCTTCCTCTACCACCGCTTGAGAGACTTA
CTCTTGATTGCAACGAGGATTGTGGAACTTCTGGGACGCAGGGGGTGGGAAACCCTCAAA
TATCTGTGGAATCTCCTGCTGTATTGGAGTCAGGAACTACAGAAAAGTGCTGTTAGTTTG
CTTAATGCTATAGCTATAGCAGTAGCTGAGGGGACAGACAGGATTATAGAAATATTACAA
AGATTTGGTAGGGGTATCCTTCACATACCTACAAGAATAAGACAGGGCTTGGAAGGAGCT
TTGCTTTGA
>chrA01.R1.111C1
ATGAAAGCGAGGGAGACCAGGAAGAGTTGTCAAAGCTTGTGGAAAGGTCAAAGCTTGTGG
AGATGGGGTACGATGCTCCTTGGAATGTTGATGATCTGTAGTGCTGCAGGACAATTGTGG
GTCACAGTCTATTATGGGGTACCTGTGTGGAAAGAAGCAACCACCACTCTATTTTGTGCA
TCAGATGCTAAAGCATATGATACAGAGGTACATAATGTTTGGGCCACGCATGCCTGTGTA
CCCACAGACCCTAACCCACAAGAAGTAGTATTGGAAAATGTGACAGAAGAATTTGATGCA
TGGAAAAATGACATGGTAGAACAGATGCATGAGGACATAATTAGTTTATGGGATCAAAGC
CTAAAGCCATGTGTCAAATTAACCCCACTTTGTGTTGTTCTAAATTGCACTGATTTGAAG
AATACTACTAGTATCAATGCTACTAGTTCCAATAATACTATGGAAGAAGGAGACATGAAA
AACTGCTCTTTCAATGTCACCACAAACATAAGAAATAAATTGCAAAAAGAATATGCACTT
TTCTATAAACTTGATATAGTACCAATAAATGGTGATAATAAAAGCTATGCTTTAATAAGT
TGTAACACCTCAGTCATTACACAGGCCTGTCCAAAGGTATCCTTTGAACCAATTCCCATA
CACTATTGTGCCCCGGCTGGTTTTGCGATTCTAAAGTGTAATAAAAAGAATTTCAATGGA
ACAGGACCATGTAAAAATGTCAGCACAGTACAATGTACACATGGAATTAAGCCAGTAGTG
TCAACTCAGTTGTTATTAAATGGCAGCCTAGCAGAAGAGGAGGTAGTAATTAGGTCTGAA
AATATCACAGACAATGCTAAAACCATAATAGTGCATCTGAATAAATCTGTAATAATTAAT
TGTACAAGACAGAATAACAACACAAGAAGAAGTATACATCTAGGACCAGGGAAAGCATTT
TATGCAACAGGGGATATAATAGGAGATATAAGACAATCACATTGTAATGTTAGTAAAGCA
GATTGGATGAGAACTTTAAAAGATGTAGCTCTAAAATTAAGAGAAAATTTTAGGAATGAT
ACACAAATAGCCTTTAATAAATCCTCAGGAGGAGACCCAGAAATTGTAATGCACAGTTTT
AATTGTGGAGGGGAATTTTTCTACTGTAATACAACAGAGCTGTTTAATGATACTTGGACG
GATAATAATACTTGGCTAAATTATAATGAGAGTGATAATAATACTGCTAATATCACACTC
CCATGCAGAATAAAACAAATTATAAACAGATGGCAGGAAGTAGGAAAAGCAATGTATGCC
CCTCCCATCAGTGGACTAATTAGATGCTCATCAAATATTACAGGGCTGCTCTTAACAAGA
GATGGTGGTAATCATAACACTAGTAATAACACCGAGACTTTCAGACCTGGAGGAGGAGAT
ATGAGGGATAATTGGAGAAGTGAATTATACAAATATAAAGTAGTAAAAATTGAGCCATTA
GGAGTAGCACCCACCAAGGCAAGGAGAAGAGTGGTGCAGAGAGAAAAAAGAGCAGTGGGA
GTAGGAGCTATGTTCCTTGGGTTCTTGGGAGCAGCAGGAAGCACTATGGGCGCAGCATCA
GTGATGCTGACGGTACAAGCCAGACAATTATTGTCTGGTATAGTGCAACAGCAAAACAAT
TTGCTGCGGGCTATTGAGGCGCAACAACATATGTTGCAACTCACAGTCTGGGGCATTAAG
CAGCTCCAGGCAAGAGTCCTGGCTGTGGAAAGATACCTAAAGGATCAACAGCTCCTAGGA
ATTTGGGGTTGCTCTGGAAAACTCATCTGCACCACTAATGTGCCTTGGAATGTTACTTGG
AGTAATAAATCTCTAGATGACATTTGGAATAACATGACCTGGATGGAGTGGGAGAGAGAA
ATTGACAATTACACAGACCTAATATACTCCTTAATTGAAATATCGCAGAACCAACAGGAA
AAGAATGAACAAGAATTATTGGAATTGGATAAGTGGGCAAGTTTGTGGAATTGGTTTGAC
ATATCAAATTGGCTGTGGTACATAAAAATATTCATAATGATAGTAGGAGGCTTGATAGGG
TTAAGAATAGTTTTTACTGTGCTTTCTATAGTGAATAGAGTTAGGCAGGGGTACTCACCA
TTATCGTTTCAGACCCTCCTCCCAACCCAGAGGGGACCAGACAGGCCCGGAGGAATCGAA
GAAGAAGGTGGAGAGAGAGACAGAGACACATCCGGACAATTAGTGACTGGATTCTTAGCA
ATCATCTGGGTCGACCTACGGAACCTGTTCCTCTTCCTCTACCACCGCTTGAGAGACTTA
CTCTTGATTGCAACGAGGATTGTGGAACTTCTGGGACGCAGGGGGTGGGAAACCCTCAAA
TATCTGTGGAATCTCCTGCTGTATTGGAGTCAGGAACTACAGAAAAGTGCTGTTAGTTTG
CTTAATGCTATAGCTATAGCAGTAGCTGAGGGGACAGACAGGATTATAGAAATATTACAA
AGATTTGGTAGGGGTATCCTTCACATACCTACAAGAATAAGACAGGGCTTGGAAGGAGCT
TTGCTTTGA
>chrA01.R1.111C10
ATGAAAGCGAGGGAGACCAGGAAGAGTTGTCAAAGCTTGTGGAAAGGTCAAAGCTTGTGG
AGATGGGGTACGATGCTCCTTGGAATGTTGATGATCTGTAGTGCTGCAGGACAATTGTGG
GTCACAGTCTATTATGGGGTACCTGTGTGGAAAGAAGCAACCACCACTCTATTTTGTGCA
TCAGATGCTAAAGCATATGATACAGAGGTACATAATGTTTGGGCCACGCATGCCTGTGTA
CCCACAGACCCTAACCCACAAGAAGTAGTATTGGAAAATGTGACAGAAGAATTTGATGCA
TGGAAAAATGACATGGTAGAACAGATGCATGAGGACATAATTAGTTTATGGGATCAAAGC
CTAAAGCCATGTGTCAAATTAACCCCACTTTGTGTTGTTCTAAATTGCACTGATTTGAAG
AATACTACTAGTATCAATGCTACTAGTTCCAATAATACTATGGAAGAAGGAGACATGAAA
AACTGCTCTTTCAATGTCACCACAAACATAAGAAATAAATTGCAAAAAGAATATGCACTT
TTCTATAAACTTGATATAGTACCAATAAATGGTGATAATAAAAGCTATGCTTTAATAAGT
TGTAACACCTCAGTCATTACACAGGCCTGTCCAAAGGTATCCTTTGAACCAATTCCCATA
CACTATTGTGCCCCGGCTGGTTTTGCGATTCTAAAGTGTAATAAAAAGAATTTCAATGGA
ACAGGACCATGTAAAAATGTCAGCACAGTACAATGTACACATGGAATTAAGCCAGTAGTG
TCAACTCAGTTGTTATTAAATGGCAGCCTAGCAGAAGAGGAGGTAGTAATTAGGTCTGAA
AATATCACAGACAATGCTAAAACCATAATAGTGCATCTGAATAAATCTGTAATAATTAAT
TGTACAAGACAGAATAACAACACAAGAAGAAGTATACATCTAGGACCAGGGAAAGCATTT
TATGCAACAGGGGATATAATAGGAGATATAAGACAATCACATTGTAATGTTAGTAAAGCA
GATTGGATGAGAACTTTAAAAGATGTAGCTCTAAAATTAAGAGAAAATTTTAGGAATGAT
ACACAAATAGCCTTTAATAAATCCTCAGGAGGAGACCCAGAAATTGTAATGCACAGTTTT
AATTGTGGAGGGGAATTTTTCTACTGTAATACAACAGAGCTGTTTAATGATACTTGGACG
GATAATAATACTTGGCTAAATTATAATGAGAGTGATAATAATACTGCTAATATCACACTC
CCATGCAGAATAAAACAAATTATAAACAGATGGCAGGAAGTAGGAAAAGCAATGTATGCC
CCTCCCATCAGTGGACTAATTAGATGCTCATCAAATATTACAGGGCTGCTCTTAACAAGA
GATGGTGGTAATCATAACACTAGTAATAACACCGAGACTTTCAGACCTGGAGGAGGAGAT
ATGAGGGATAATTGGAGAAGTGAATTATACAAATATAAAGTAGTAAAAATTGAGCCATTA
GGAGTAGCACCCACCAAGGCAAGGAGAAGAGTGGTGCAGAGAGAAAAAAGAGCAGTGGGA
GTAGGAGCTATGTTCCTTGGGTTCTTGGGAGCAGCAGGAAGCACTATGGGCGCAGCATCA
GTGATGCTGACGGTACAAGCCAGACAATTATTGTCTGGTATAGTGCAACAGCAAAACAAT
TTGCTGCGGGCTATTGAGGCGCAACAACATATGTTGCAACTCACAGTCTGGGGCATTAAG
CAGCTCCAGGCAAGAGTCCTGGCTGTGGAAAGATACCTAAAGGATCAACAGCTCCTAGGA
ATTTGGGGTTGCTCTGGAAAACTCATCTGCACCACTAATGTGCCTTGGAATGTTACTTGG
AGTAATAAATCTCTAGATGACATTTGGAATAACATGACCTGGATGGAGTGGGAGAGAGAA
ATTGACAATTACACAGACCTAATATACTCCTTAATTGAAATATCGCAGAACCAACAGGAA
AAGAATGAACAAGAATTATTGGAATTGGATAAGTGGGCAAGTTTGTGGAATTGGTTTGAC
ATATCAAATTGGCTGTGGTACATAAAAATATTCATAATGATAGTAGGAGGCTTGATAGGG
TTAAGAATAGTTTTTACTGTGCTTTCTATAGTGAATAGAGTTAGGCAGGGGTACTCACCA
TTATCGTTTCAGACCCTCCTCCCAACCCAGAGGGGACCAGACAGGCCCGGAGGAATCGAA
GAAGAAGGTGGAGAGAGAGACAGAGACACATCCGGACAATTAGTGACTGGATTCTTAGCA
ATCATCTGGGTCGACCTACGGAACCTGTTCCTCTTCCTCTACCACCGCTTGAGAGACTTA
CTCTTGATTGCAACGAGGATTGTGGAACTTCTGGGACGCAGGGGGTGGGAAACCCTCAAA
TATCTGTGGAATCTCCTGCTGTATTGGAGTCAGGAACTACAGAAAAGTGCTGTTAGTTTG
CTTAATGCTATAGCTATAGCAGTAGCTGAGGGGACAGACAGGATTATAGAAATATTACAA
AGATTTGGTAGGGGTATCCTTCACATACCTACAAGAATAAGACAGGGCTTGGAAGGAGCT
TTGCTTTGA
>chrA01.R1.111H3
ATGAAAGCGAGGGAGACCAGGAAGAGTTGTCAAAGCTTGTGGAAAGGTCAAAGCTTGTGG
AGATGGGGTACGATGCTCCTTGGAATGTTGATGATCTGTAGTGCTGCAGGACAATTGTGG
GTCACAGTCTATTATGGGGTACCTGTGTGGAAAGAAGCAACCACCACTCTATTTTGTGCA
TCAGATGCTAAAGCATATGATACAGAGGTACATAATGTTTGGGCCACGCATGCCTGTGTA
CCCACAGACCCTAACCCACAAGAAGTAGTATTGGAAAATGTGACAGAAGAATTTGATGCA
TGGAAAAATGACATGGTAGAACAGATGCATGAGGACATAATTAGTTTATGGGATCAAAGC
CTAAAGCCATGTGTCAAATTAACCCCACTTTGTGTTGTTCTAAATTGCACTGATTTGAAG
AATACTACTAGTATCAATGCTACTAGTTCCAATAATACTATGGAAGAAGGAGACATGAAA
AACTGCTCTTTCAATGTCACCACAAACATAAGAAATAAATTGCAAAAAGAATATGCACTT
TTCTATAAACTTGATATAGTACCAATAAATGGTGATAATAAAAGCTATGCTTTAATAAGT
TGTAACACCTCAGTCATTACACAGGCCTGTCCAAAGGTATCCTTTGAACCAATTCCCATA
CACTATTGTGCCCCGGCTGGTTTTGCGATTCTAAAGTGTAATAAAAAGAATTTCAATGGA
ACAGGACCATGTAAAAATGTCAGCACAGTACAATGTACACATGGAATTAAGCCAGTAGTG
TCAACTCAGTTGTTATTAAATGGCAGCCTAGCAGAAGAGGAGGTAGTAATTAGGTCTGAA
AATATCACAGACAATGCTAAAACCATAATAGTGCATCTGAATAAATCTGTAATAATTAAT
TGTACAAGACAGAATAACAACACAAGAAGAAGTATACATCTAGGACCAGGGAAAGCATTT
TATGCAACAGGGGATATAATAGGAGATATAAGACAATCACATTGTAATGTTAGTAAAGCA
GATTGGATGAGAACTTTAAAAGATGTAGCTCTAAAATTAAGAGAAAATTTTAGGAATGAT
ACACAAATAGCCTTTAATAAATCCTCAGGAGGAGACCCAGAAATTGTAATGCACAGTTTT
AATTGTGGAGGGGAATTTTTCTACTGTAATACAACAGAGCTGTTTAATGATACTTGGACG
GATAATAATACTTGGCTAAATTATAATGAGAGTGATAATAATACTGCTAATATCACACTC
CCATGCAGAATAAAACAAATTATAAACAGATGGCAGGAAGTAGGAAAAGCAATGTATGCC
CCTCCCATCAGTGGACTAATTAGATGCTCATCAAATATTACAGGGCTGCTCTTAACAAGA
GATGGTGGTAATCATAACACTAGTAATAACACCGAGACTTTCAGACCTGGAGGAGGAGAT
ATGAGGGATAATTGGAGAAGTGAATTATACAAATATAAAGTAGTAAAAATTGAGCCATTA
GGAGTAGCACCCACCAAGGCAAGGAGAAGAGTGGTGCAGAGAGAAAAAAGAGCAGTGGGA
GTAGGAGCTATGTTCCTTGGGTTCTTGGGAGCAGCAGGAAGCACTATGGGCGCAGCATCA
GTGATGCTGACGGTACAAGCCAGACAATTATTGTCTGGTATAGTGCAACAGCAAAACAAT
TTGCTGCGGGCTATTGAGGCGCAACAACATATGTTGCAACTCACAGTCTGGGGCATTAAG
CAGCTCCAGGCAAGAGTCCTGGCTGTGGAAAGATACCTAAAGGATCAACAGCTCCTAGGA
ATTTGGGGTTGCTCTGGAAAACTCATCTGCACCACTAATGTGCCTTGGAATGTTACTTGG
AGTAATAAATCTCTAGATGACATTTGGAATAACATGACCTGGATGGAGTGGGAGAGAGAA
ATTGACAATTACACAGACCTAATATACTCCTTAATTGAAATATCGCAGAACCAACAGGAA
AAGAATGAACAAGAATTATTGGAATTGGATAAGTGGGCAAGTTTGTGGAATTGGTTTGAC
ATATCAAATTGGCTGTGGTACATAAAAATATTCATAATGATAGTAGGAGGCTTGATAGGG
TTAAGAATAGTTTTTACTGTGCTTTCTATAGTGAATAGAGTTAGGCAGGGGTACTCACCA
TTATCGTTTCAGACCCTCCTCCCAACCCAGAGGGGACCAGACAGGCCCGGAGGAATCGAA
GAAGAAGGTGGAGAGAGAGACAGAGACACATCCGGACAATTAGTGACTGGATTCTTAGCA
ATCATCTGGGTCGACCTACGGAACCTGTTCCTCTTCCTCTACCACCGCTTGAGAGACTTA
CTCTTGATTGCAACGAGGATTGTGGAACTTCTGGGACGCAGGGGGTGGGAAACCCTCAAA
TATCTGTGGAATCTCCTGCTGTATTGGAGTCAGGAACTACAGAAAAGTGCTGTTAGTTTG
CTTAATGCTATAGCTATAGCAGTAGCTGAGGGGACAGACAGGATTATAGAAATATTACAA
AGATTTGGTAGGGGTATCCTTCACATACCTACAAGAATAAGACAGGGCTTGGAAGGAGCT
TTGCTTTGA
>chrA01.R1.166H1
ATGAAAGCGAGGGAGACCAGGAAGAGTTGTCAAAGCTTGTGGAAAGGTCAAAGCTTGTGG
AGATGGGGTACGATGCTCCTTGGAATGTTGATGATCTGTAGTGCTGCAGGACAATTGTGG
GTCACAGTCTATTATGGGGTACCTGTGTGGAAAGAAGCAACCACCACTCTATTTTGTGCA
TCAGATGCTAAAGCATATGATACAGAGGTACATAATGTTTGGGCCACGCATGCCTGTGTA
CCCACAGACCCTAACCCACAAGAAGTAGTATTGGAAAATGTGACAGAAGAATTTGATGCA
TGGAAAAATGACATGGTAGAACAGATGCATGAGGACATAATTAGTTTATGGGATCAAAGC
CTAAAGCCATGTGTCAAATTAACCCCACTTTGTGTTGTTCTAAATTGCACTGATTTGAAG
AATACTACTAGTATCAATGCTACTAGTTCCAATAATACTATGGAAGAAGGAGACATGAAA
AACTGCTCTTTCAATGTCACCACAAACATAAGAAATAAATTGCAAAAAGAATATGCACTT
TTCTATAAACTTGATATAGTACCAATAAATGGTGATAATAAAAGCTATGCTTTAATAAGT
TGTAACACCTCAGTCATTACACAGGCCTGTCCAAAGGTATCCTTTGAACCAATTCCCATA
CACTATTGTGCCCCGGCTGGTTTTGCGATTCTAAAGTGTAATAAAAAGAATTTCAATGGA
ACAGGACCATGTAAAAATGTCAGCACAGTACAATGTACACATGGAATTAAGCCAGTAGTG
TCAACTCAGTTGTTATTAAATGGCAGCCTAGCAGAAGAGGAGGTAGTAATTAGGTCTGAA
AATATCACAGACAATGCTAAAACCATAATAGTGCATCTGAATAAATCTGTAATAATTAAT
TGTACAAGACAGAATAACAACACAAGAAGAAGTATACATCTAGGACCAGGGAAAGCATTT
TATGCAACAGGGGATATAATAGGAGATATAAGACAATCACATTGTAATGTTAGTAAAGCA
GATTGGATGAGAACTTTAAAAGATGTAGCTCTAAAATTAAGAGAAAATTTTAGGAATGAT
ACACAAATAGCCTTTAATAAATCCTCAGGAGGAGACCCAGAAATTGTAATGCACAGTTTT
AATTGTGGAGGGGAATTTTTCTACTGTAATACAACAGAGCTGTTTAATGATACTTGGACG
GATAATAATACTTGGCTAAATTATAATGAGAGTGATAATAATACTGCTAATATCACACTC
CCATGCAGAATAAAACAAATTATAAACAGATGGCAGGAAGTAGGAAAAGCAATGTATGCC
CCTCCCATCAGTGGACTAATTAGATGCTCATCAAATATTACAGGGCTGCTCTTAACAAGA
GATGGTGGTAATCATAACACTAGTAATAACACCGAGACTTTCAGACCTGGAGGAGGAGAT
ATGAGGGATAATTGGAGAAGTGAATTATACAAATATAAAGTAGTAAAAATTGAGCCATTA
GGAGTAGCACCCACCAAGGCAAGGAGAAGAGTGGTGCAGAGAGAAAAAAGAGCAGTGGGA
GTAGGAGCTATGTTCCTTGGGTTCTTGGGAGCAGCAGGAAGCACTATGGGCGCAGCATCA
GTGATGCTGACGGTACAAGCCAGACAATTATTGTCTGGTATAGTGCAACAGCAAAACAAT
TTGCTGCGGGCTATTGAGGCGCAACAACATATGTTGCAACTCACAGTCTGGGGCATTAAG
CAGCTCCAGGCAAGAGTCCTGGCTGTGGAAAGATACCTAAAGGATCAACAGCTCCTAGGA
ATTTGGGGTTGCTCTGGAAAACTCATCTGCACCACTAATGTGCCTTGGAATGTTACTTGG
AGTAATAAATCTCTAGATGACATTTGGAATAACATGACCTGGATGGAGTGGGAGAGAGAA
ATTGACAATTACACAGACCTAATATACTCCTTAATTGAAATATCGCAGAACCAACAGGAA
AAGAATGAACAAGAATTATTGGAATTGGATAAGTGGGCAAGTTTGTGGAATTGGTTTGAC
ATATCAAATTGGCTGTGGTACATAAAAATATTCATAATGATAGTAGGAGGCTTGATAGGG
TTAAGAATAGTTTTTACTGTGCTTTCTATAGTGAATAGAGTTAGGCAGGGGTACTCACCA
TTATCGTTTCAGACCCTCCTCCCAACCCAGAGGGGACCAGACAGGCCCGGAGGAATCGAA
GAAGAAGGTGGAGAGAGAGACAGAGACACATCCGGACAATTAGTGACTGGATTCTTAGCA
ATCATCTGGGTCGACCTACGGAACCTGTTCCTCTTCCTCTACCACCGCTTGAGAGACTTA
CTCTTGATTGCAACGAGGATTGTGGAACTTCTGGGACGCAGGGGGTGGGAAACCCTCAAA
TATCTGTGGAATCTCCTGCTGTATTGGAGTCAGGAACTACAGAAAAGTGCTGTTAGTTTG
CTTAATGCTATAGCTATAGCAGTAGCTGAGGGGACAGACAGGATTATAGAAATATTACAA
AGATTTGGTAGGGGTATCCTTCACATACCTACAAGAATAAGACAGGGCTTGGAAGGAGCT
TTGCTTTGA
>chrA01.R2.159A10
ATGAAAGCGAGGGAGACCAGGAAGAGTTGTCAAAGCTTGTGGAAAGGTCAAAGCTTGTGG
AGATGGGGTACGATGCTCCTTGGAATGTTGATGATCTGTAGTGCTGCAGGACAATTGTGG
GTCACAGTCTATTATGGGGTACCTGTGTGGAAAGAAGCAACCACCACTCTATTTTGTGCA
TCAGATGCTAAAGCATATGATACAGAGGTACATAATGTTTGGGCCACGCATGCCTGTGTA
CCCACAGACCCTAACCCACAAGAAGTAGTATTGGAAAATGTGACAGAAGAATTTGATGCA
TGGAAAAATGACATGGTAGAACAGATGCATGAGGACATAATTAGTTTATGGGATCAAAGC
CTAAAGCCATGTGTCAAATTAACCCCACTTTGTGTTGTTCTAAATTGCACTGATTTGAAG
AATACTACTAGTATCAATGCTACTAGTTCCAATAATACTATGGAAGAAGGAGACATGAAA
AACTGCTCTTTCAATGTCACCACAAACATAAGAAATAAATTGCAAAAAGAATATGCACTT
TTCTATAAACTTGATATAGTACCAATAAATGGTGATAATAAAAGCTATGCTTTAATAAGT
TGTAACACCTCAGTCATTACACAGGCCTGTCCAAAGGTATCCTTTGAACCAATTCCCATA
CACTATTGTGCCCCGGCTGGTTTTGCGATTCTAAAGTGTAATAAAAAGAATTTCAATGGA
ACAGGACCATGTAAAAATGTCAGCACAGTACAATGTACACATGGAATTAAGCCAGTAGTG
TCAACTCAGTTGTTATTAAATGGCAGCCTAGCAGAAGAGGAGGTAGTAATTAGGTCTGAA
AATATCACAGACAATGCTAAAACCATAATAGTGCATCTGAATAAATCTGTAATAATTAAT
TGTACAAGACAGAATAACAACACAAGAAGAAGTATACATCTAGGACCAGGGAAAGCATTT
TATGCAACAGGGGATATAATAGGAGATATAAGACAATCACATTGTAATGTTAGTAAAGCA
GATTGGATGAGAACTTTAAAAGATGTAGCTCTAAAATTAAGAGAAAATTTTAGGAATGAT
ACACAAATAGCCTTTAATAAATCCTCAGGAGGAGACCCAGAAATTGTAATGCACAGTTTT
AATTGTGGAGGGGAATTTTTCTACTGTAATACAACAGAGCTGTTTAATGATACTTGGACG
GATAATAATACTTGGCTAAATTATAATGAGAGTGATAATAATACTGCTAATATCACACTC
CCATGCAGAATAAAACAAATTATAAACAGATGGCAGGAAGTAGGAAAAGCAATGTATGCC
CCTCCCATCAGTGGACTAATTAGATGCTCATCAAATATTACAGGGCTGCTCTTAACAAGA
GATGGTGGTAATCATAACACTAGTAATAACACCGAGACTTTCAGACCTGGAGGAGGAGAT
ATGAGGGATAATTGGAGAAGTGAATTATACAAATATAAAGTAGTAAAAATTGAGCCATTA
GGAGTAGCACCCACCAAGGCAAGGAGAAGAGTGGTGCAGAGAGAAAAAAGAGCAGTGGGA
GTAGGAGCTATGTTCCTTGGGTTCTTGGGAGCAGCAGGAAGCACTATGGGCGCAGCATCA
GTGATGCTGACGGTACAAGCCAGACAATTATTGTCTGGTATAGTGCAACAGCAAAACAAT
TTGCTGCGGGCTATTGAGGCGCAACAACATATGTTGCAACTCACAGTCTGGGGCATTAAG
CAGCTCCAGGCAAGAGTCCTGGCTGTGGAAAGATACCTAAAGGATCAACAGCTCCTAGGA
ATTTGGGGTTGCTCTGGAAAACTCATCTGCACCACTAATGTGCCTTGGAATGTTACTTGG
AGTAATAAATCTCTAGATGACATTTGGAATAACATGACCTGGATGGAGTGGGAGAGAGAA
ATTGACAATTACACAGACCTAATATACTCCTTAATTGAAATATCGCAGAACCAACAGGAA
AAGAATGAACAAGAATTATTGGAATTGGATAAGTGGGCAAGTTTGTGGAATTGGTTTGAC
ATATCAAATTGGCTGTGGTACATAAAAATATTCATAATGATAGTAGGAGGCTTGATAGGG
TTAAGAATAGTTTTTACTGTGCTTTCTATAGTGAATAGAGTTAGGCAGGGGTACTCACCA
TTATCGTTTCAGACCCTCCTCCCAACCCAGAGGGGACCAGACAGGCCCGGAGGAATCGAA
GAAGAAGGTGGAGAGAGAGACAGAGACACATCCGGACAATTAGTGACTGGATTCTTAGCA
ATCATCTGGGTCGACCTACGGAACCTGTTCCTCTTCCTCTACCACCGCTTGAGAGACTTA
CTCTTGATTGCAACGAGGATTGTGGAACTTCTGGGACGCAGGGGGTGGGAAACCCTCAAA
TATCTGTGGAATCTCCTGCTGTATTGGAGTCAGGAACTACAGAAAAGTGCTGTTAGTTTG
CTTAATGCTATAGCTATAGCAGTAGCTGAGGGGACAGACAGGATTATAGAAATATTACAA
AGATTTGGTAGGGGTATCCTTCACATACCTACAAGAATAAGACAGGGCTTGGAAGGAGCT
TTGCTTTGA
>chrA01.R2.159F1
ATGAAAGCGAGGGAGACCAGGAAGAGTTGTCAAAGCTTGTGGAAAGGTCAAAGCTTGTGG
AGATGGGGTACGATGCTCCTTGGAATGTTGATGATCTGTAGTGCTGCAGGACAATTGTGG
GTCACAGTCTATTATGGGGTACCTGTGTGGAAAGAAGCAACCACCACTCTATTTTGTGCA
TCAGATGCTAAAGCATATGATACAGAGGTACATAATGTTTGGGCCACGCATGCCTGTGTA
CCCACAGACCCTAACCCACAAGAAGTAGTATTGGAAAATGTGACAGAAGAATTTGATGCA
TGGAAAAATGACATGGTAGAACAGATGCATGAGGACATAATTAGTTTATGGGATCAAAGC
CTAAAGCCATGTGTCAAATTAACCCCACTTTGTGTTGTTCTAAATTGCACTGATTTGAAG
AATACTACTAGTATCAATGCTACTAGTTCCAATAATACTATGGAAGAAGGAGACATGAAA
AACTGCTCTTTCAATGTCACCACAAACATAAGAAATAAATTGCAAAAAGAATATGCACTT
TTCTATAAACTTGATATAGTACCAATAAATGGTGATAATAAAAGCTATGCTTTAATAAGT
TGTAACACCTCAGTCATTACACAGGCCTGTCCAAAGGTATCCTTTGAACCAATTCCCATA
CACTATTGTGCCCCGGCTGGTTTTGCGATTCTAAAGTGTAATAAAAAGAATTTCAATGGA
ACAGGACCATGTAAAAATGTCAGCACAGTACAATGTACACATGGAATTAAGCCAGTAGTG
TCAACTCAGTTGTTATTAAATGGCAGCCTAGCAGAAGAGGAGGTAGTAATTAGGTCTGAA
AATATCACAGACAATGCTAAAACCATAATAGTGCATCTGAATAAATCTGTAATAATTAAT
TGTACAAGACAGAATAACAACACAAGAAGAAGTATACATCTAGGACCAGGGAAAGCATTT
TATGCAACAGGGGATATAATAGGAGATATAAGACAATCACATTGTAATGTTAGTAAAGCA
GATTGGATGAGAACTTTAAAAGATGTAGCTCTAAAATTAAGAGAAAATTTTAGGAATGAT
ACACAAATAGCCTTTAATAAATCCTCAGGAGGAGACCCAGAAATTGTAATGCACAGTTTT
AATTGTGGAGGGGAATTTTTCTACTGTAATACAACAGAGCTGTTTAATGATACTTGGACG
GATAATAATACTTGGCTAAATTATAATGAGAGTGATAATAATACTGCTAATATCACACTC
CCATGCAGAATAAAACAAATTATAAACAGATGGCAGGAAGTAGGAAAAGCAATGTATGCC
CCTCCCATCAGTGGACTAATTAGATGCTCATCAAATATTACAGGGCTGCTCTTAACAAGA
GATGGTGGTAATCATAACACTAGTAATAACACCGAGACTTTCAGACCTGGAGGAGGAGAT
ATGAGGGATAATTGGAGAAGTGAATTATACAAATATAAAGTAGTAAAAATTGAGCCATTA
GGAGTAGCACCCACCAAGGCAAGGAGAAGAGTGGTGCAGAGAGAAAAAAGAGCAGTGGGA
GTAGGAGCTATGTTCCTTGGGTTCTTGGGAGCAGCAGGAAGCACTATGGGCGCAGCATCA
GTGATGCTGACGGTACAAGCCAGACAATTATTGTCTGGTATAGTGCAACAGCAAAACAAT
TTGCTGCGGGCTATTGAGGCGCAACAACATATGTTGCAACTCACAGTCTGGGGCATTAAG
CAGCTCCAGGCAAGAGTCCTGGCTGTGGAAAGATACCTAAAGGATCAACAGCTCCTAGGA
ATTTGGGGTTGCTCTGGAAAACTCATCTGCACCACTAATGTGCCTTGGAATGTTACTTGG
AGTAATAAATCTCTAGATGACATTTGGAATAACATGACCTGGATGGAGTGGGAGAGAGAA
ATTGACAATTACACAGACCTAATATACTCCTTAATTGAAATATCGCAGAACCAACAGGAA
AAGAATGAACAAGAATTATTGGAATTGGATAAGTGGGCAAGTTTGTGGAATTGGTTTGAC
ATATCAAATTGGCTGTGGTACATAAAAATATTCATAATGATAGTAGGAGGCTTGATAGGG
TTAAGAATAGTTTTTACTGTGCTTTCTATAGTGAATAGAGTTAGGCAGGGGTACTCACCA
TTATCGTTTCAGACCCTCCTCCCAACCCAGAGGGGACCAGACAGGCCCGGAGGAATCGAA
GAAGAAGGTGGAGAGAGAGACAGAGACACATCCGGACAATTAGTGACTGGATTCTTAGCA
ATCATCTGGGTCGACCTACGGAACCTGTTCCTCTTCCTCTACCACCGCTTGAGAGACTTA
CTCTTGATTGCAACGAGGATTGTGGAACTTCTGGGACGCAGGGGGTGGGAAACCCTCAAA
TATCTGTGGAATCTCCTGCTGTATTGGAGTCAGGAACTACAGAAAAGTGCTGTTAGTTTG
CTTAATGCTATAGCTATAGCAGTAGCTGAGGGGACAGACAGGATTATAGAAATATTACAA
AGATTTGGTAGGGGTATCCTTCACATACCTACAAGAATAAGACAGGGCTTGGAAGGAGCT
TTGCTTTGA
>chrA01.R2.159F7
ATGAAAGCGAGGGAGACCAGGAAGAGTTGTCAAAGCTTGTGGAAAGGTCAAAGCTTGTGG
AGATGGGGTACGATGCTCCTTGGAATGTTGATGATCTGTAGTGCTGCAGGACAATTGTGG
GTCACAGTCTATTATGGGGTACCTGTGTGGAAAGAAGCAACCACCACTCTATTTTGTGCA
TCAGATGCTAAAGCATATGATACAGAGGTACATAATGTTTGGGCCACGCATGCCTGTGTA
CCCACAGACCCTAACCCACAAGAAGTAGTATTGGAAAATGTGACAGAAGAATTTGATGCA
TGGAAAAATGACATGGTAGAACAGATGCATGAGGACATAATTAGTTTATGGGATCAAAGC
CTAAAGCCATGTGTCAAATTAACCCCACTTTGTGTTGTTCTAAATTGCACTGATTTGAAG
AATACTACTAGTATCAATGCTACTAGTTCCAATAATACTATGGAAGAAGGAGACATGAAA
AACTGCTCTTTCAATGTCACCACAAACATAAGAAATAAATTGCAAAAAGAATATGCACTT
TTCTATAAACTTGATATAGTACCAATAAATGGTGATAATAAAAGCTATGCTTTAATAAGT
TGTAACACCTCAGTCATTACACAGGCCTGTCCAAAGGTATCCTTTGAACCAATTCCCATA
CACTATTGTGCCCCGGCTGGTTTTGCGATTCTAAAGTGTAATAAAAAGAATTTCAATGGA
ACAGGACCATGTAAAAATGTCAGCACAGTACAATGTACACATGGAATTAAGCCAGTAGTG
TCAACTCAGTTGTTATTAAATGGCAGCCTAGCAGAAGAGGAGGTAGTAATTAGGTCTGAA
AATATCACAGACAATGCTAAAACCATAATAGTGCATCTGAATAAATCTGTAATAATTAAT
TGTACAAGACAGAATAACAACACAAGAAGAAGTATACATCTAGGACCAGGGAAAGCATTT
TATGCAACAGGGGATATAATAGGAGATATAAGACAATCACATTGTAATGTTAGTAAAGCA
GATTGGATGAGAACTTTAAAAGATGTAGCTCTAAAATTAAGAGAAAATTTTAGGAATGAT
ACACAAATAGCCTTTAATAAATCCTCAGGAGGAGACCCAGAAATTGTAATGCACAGTTTT
AATTGTGGAGGGGAATTTTTCTACTGTAATACAACAGAGCTGTTTAATGATACTTGGACG
GATAATAATACTTGGCTAAATTATAATGAGAGTGATAATAATACTGCTAATATCACACTC
CCATGCAGAATAAAACAAATTATAAACAGATGGCAGGAAGTAGGAAAAGCAATGTATGCC
CCTCCCATCAGTGGACTAATTAGATGCTCATCAAATATTACAGGGCTGCTCTTAACAAGA
GATGGTGGTAATCATAACACTAGTAATAACACCGAGACTTTCAGACCTGGAGGAGGAGAT
ATGAGGGATAATTGGAGAAGTGAATTATACAAATATAAAGTAGTAAAAATTGAGCCATTA
GGAGTAGCACCCACCAAGGCAAGGAGAAGAGTGGTGCAGAGAGAAAAAAGAGCAGTGGGA
GTAGGAGCTATGTTCCTTGGGTTCTTGGGAGCAGCAGGAAGCACTATGGGCGCAGCATCA
GTGATGCTGACGGTACAAGCCAGACAATTATTGTCTGGTATAGTGCAACAGCAAAACAAT
TTGCTGCGGGCTATTGAGGCGCAACAACATATGTTGCAACTCACAGTCTGGGGCATTAAG
CAGCTCCAGGCAAGAGTCCTGGCTGTGGAAAGATACCTAAAGGATCAACAGCTCCTAGGA
ATTTGGGGTTGCTCTGGAAAACTCATCTGCACCACTAATGTGCCTTGGAATGTTACTTGG
AGTAATAAATCTCTAGATGACATTTGGAATAACATGACCTGGATGGAGTGGGAGAGAGAA
ATTGACAATTACACAGACCTAATATACTCCTTAATTGAAATATCGCAGAACCAACAGGAA
AAGAATGAACAAGAATTATTGGAATTGGATAAGTGGGCAAGTTTGTGGAATTGGTTTGAC
ATATCAAATTGGCTGTGGTACATAAAAATATTCATAATGATAGTAGGAGGCTTGATAGGG
TTAAGAATAGTTTTTACTGTGCTTTCTATAGTGAATAGAGTTAGGCAGGGGTACTCACCA
TTATCGTTTCAGACCCTCCTCCCAACCCAGAGGGGACCAGACAGGCCCGGAGGAATCGAA
GAAGAAGGTGGAGAGAGAGACAGAGACACATCCGGACAATTAGTGACTGGATTCTTAGCA
ATCATCTGGGTCGACCTACGGAACCTGTTCCTCTTCCTCTACCACCGCTTGAGAGACTTA
CTCTTGATTGCAACGAGGATTGTGGAACTTCTGGGACGCAGGGGGTGGGAAACCCTCAAA
TATCTGTGGAATCTCCTGCTGTATTGGAGTCAGGAACTACAGAAAAGTGCTGTTAGTTTG
CTTAATGCTATAGCTATAGCAGTAGCTGAGGGGACAGACAGGATTATAGAAATATTACAA
AGATTTGGTAGGGGTATCCTTCACATACCTACAAGAATAAGACAGGGCTTGGAAGGAGCT
TTGCTTTGA
>chrA01.R2.159G5
ATGAAAGCGAGGGAGACCAGGAAGAGTTGTCAAAGCTTGTGGAAAGGTCAAAGCTTGTGG
AGATGGGGTACGATGCTCCTTGGAATGTTGATGATCTGTAGTGCTGCAGGACAATTGTGG
GTCACAGTCTATTATGGGGTACCTGTGTGGAAAGAAGCAACCACCACTCTATTTTGTGCA
TCAGATGCTAAAGCATATGATACAGAGGTACATAATGTTTGGGCCACGCATGCCTGTGTA
CCCACAGACCCTAACCCACAAGAAGTAGTATTGGAAAATGTGACAGAAGAATTTGATGCA
TGGAAAAATGACATGGTAGAACAGATGCATGAGGACATAATTAGTTTATGGGATCAAAGC
CTAAAGCCATGTGTCAAATTAACCCCACTTTGTGTTGTTCTAAATTGCACTGATTTGAAG
AATACTACTAGTATCAATGCTACTAGTTCCAATAATACTATGGAAGAAGGAGACATGAAA
AACTGCTCTTTCAATGTCACCACAAACATAAGAAATAAATTGCAAAAAGAATATGCACTT
TTCTATAAACTTGATATAGTACCAATAAATGGTGATAATAAAAGCTATGCTTTAATAAGT
TGTAACACCTCAGTCATTACACAGGCCTGTCCAAAGGTATCCTTTGAACCAATTCCCATA
CACTATTGTGCCCCGGCTGGTTTTGCGATTCTAAAGTGTAATAAAAAGAATTTCAATGGA
ACAGGACCATGTAAAAATGTCAGCACAGTACAATGTACACATGGAATTAAGCCAGTAGTG
TCAACTCAGTTGTTATTAAATGGCAGCCTAGCAGAAGAGGAGGTAGTAATTAGGTCTGAA
AATATCACAGACAATGCTAAAACCATAATAGTGCATCTGAATAAATCTGTAATAATTAAT
TGTACAAGACAGAATAACAACACAAGAAGAAGTATACATCTAGGACCAGGGAAAGCATTT
TATGCAACAGGGGATATAATAGGAGATATAAGACAATCACATTGTAATGTTAGTAAAGCA
GATTGGATGAGAACTTTAAAAGATGTAGCTCTAAAATTAAGAGAAAATTTTAGGAATGAT
ACACAAATAGCCTTTAATAAATCCTCAGGAGGAGACCCAGAAATTGTAATGCACAGTTTT
AATTGTGGAGGGGAATTTTTCTACTGTAATACAACAGAGCTGTTTAATGATACTTGGACG
GATAATAATACTTGGCTAAATTATAATGAGAGTGATAATAATACTGCTAATATCACACTC
CCATGCAGAATAAAACAAATTATAAACAGATGGCAGGAAGTAGGAAAAGCAATGTATGCC
CCTCCCATCAGTGGACTAATTAGATGCTCATCAAATATTACAGGGCTGCTCTTAACAAGA
GATGGTGGTAATCATAACACTAGTAATAACACCGAGACTTTCAGACCTGGAGGAGGAGAT
ATGAGGGATAATTGGAGAAGTGAATTATACAAATATAAAGTAGTAAAAATTGAGCCATTA
GGAGTAGCACCCACCAAGGCAAGGAGAAGAGTGGTGCAGAGAGAAAAAAGAGCAGTGGGA
GTAGGAGCTATGTTCCTTGGGTTCTTGGGAGCAGCAGGAAGCACTATGGGCGCAGCATCA
GTGATGCTGACGGTACAAGCCAGACAATTATTGTCTGGTATAGTGCAACAGCAAAACAAT
TTGCTGCGGGCTATTGAGGCGCAACAACATATGTTGCAACTCACAGTCTGGGGCATTAAG
CAGCTCCAGGCAAGAGTCCTGGCTGTGGAAAGATACCTAAAGGATCAACAGCTCCTAGGA
ATTTGGGGTTGCTCTGGAAAACTCATCTGCACCACTAATGTGCCTTGGAATGTTACTTGG
AGTAATAAATCTCTAGATGACATTTGGAATAACATGACCTGGATGGAGTGGGAGAGAGAA
ATTGACAATTACACAGACCTAATATACTCCTTAATTGAAATATCGCAGAACCAACAGGAA
AAGAATGAACAAGAATTATTGGAATTGGATAAGTGGGCAAGTTTGTGGAATTGGTTTGAC
ATATCAAATTGGCTGTGGTACATAAAAATATTCATAATGATAGTAGGAGGCTTGATAGGG
TTAAGAATAGTTTTTACTGTGCTTTCTATAGTGAATAGAGTTAGGCAGGGGTACTCACCA
TTATCGTTTCAGACCCTCCTCCCAACCCAGAGGGGACCAGACAGGCCCGGAGGAATCGAA
GAAGAAGGTGGAGAGAGAGACAGAGACACATCCGGACAATTAGTGACTGGATTCTTAGCA
ATCATCTGGGTCGACCTACGGAACCTGTTCCTCTTCCTCTACCACCGCTTGAGAGACTTA
CTCTTGATTGCAACGAGGATTGTGGAACTTCTGGGACGCAGGGGGTGGGAAACCCTCAAA
TATCTGTGGAATCTCCTGCTGTATTGGAGTCAGGAACTACAGAAAAGTGCTGTTAGTTTG
CTTAATGCTATAGCTATAGCAGTAGCTGAGGGGACAGACAGGATTATAGAAATATTACAA
AGATTTGGTAGGGGTATCCTTCACATACCTACAAGAATAAGACAGGGCTTGGAAGGAGCT
TTGCTTTGA
>chrA01.R2.159H8
ATGAAAGCGAGGGAGACCAGGAAGAGTTGTCAAAGCTTGTGGAAAGGTCAAAGCTTGTGG
AGATGGGGTACGATGCTCCTTGGAATGTTGATGATCTGTAGTGCTGCAGGACAATTGTGG
GTCACAGTCTATTATGGGGTACCTGTGTGGAAAGAAGCAACCACCACTCTATTTTGTGCA
TCAGATGCTAAAGCATATGATACAGAGGTACATAATGTTTGGGCCACGCATGCCTGTGTA
CCCACAGACCCTAACCCACAAGAAGTAGTATTGGAAAATGTGACAGAAGAATTTGATGCA
TGGAAAAATGACATGGTAGAACAGATGCATGAGGACATAATTAGTTTATGGGATCAAAGC
CTAAAGCCATGTGTCAAATTAACCCCACTTTGTGTTGTTCTAAATTGCACTGATTTGAAG
AATACTACTAGTATCAATGCTACTAGTTCCAATAATACTATGGAAGAAGGAGACATGAAA
AACTGCTCTTTCAATGTCACCACAAACATAAGAAATAAATTGCAAAAAGAATATGCACTT
TTCTATAAACTTGATATAGTACCAATAAATGGTGATAATAAAAGCTATGCTTTAATAAGT
TGTAACACCTCAGTCATTACACAGGCCTGTCCAAAGGTATCCTTTGAACCAATTCCCATA
CACTATTGTGCCCCGGCTGGTTTTGCGATTCTAAAGTGTAATAAAAAGAATTTCAATGGA
ACAGGACCATGTAAAAATGTCAGCACAGTACAATGTACACATGGAATTAAGCCAGTAGTG
TCAACTCAGTTGTTATTAAATGGCAGCCTAGCAGAAGAGGAGGTAGTAATTAGGTCTGAA
AATATCACAGACAATGCTAAAACCATAATAGTGCATCTGAATAAATCTGTAATAATTAAT
TGTACAAGACAGAATAACAACACAAGAAGAAGTATACATCTAGGACCAGGGAAAGCATTT
TATGCAACAGGGGATATAATAGGAGATATAAGACAATCACATTGTAATGTTAGTAAAGCA
GATTGGATGAGAACTTTAAAAGATGTAGCTCTAAAATTAAGAGAAAATTTTAGGAATGAT
ACACAAATAGCCTTTAATAAATCCTCAGGAGGAGACCCAGAAATTGTAATGCACAGTTTT
AATTGTGGAGGGGAATTTTTCTACTGTAATACAACAGAGCTGTTTAATGATACTTGGACG
GATAATAATACTTGGCTAAATTATAATGAGAGTGATAATAATACTGCTAATATCACACTC
CCATGCAGAATAAAACAAATTATAAACAGATGGCAGGAAGTAGGAAAAGCAATGTATGCC
CCTCCCATCAGTGGACTAATTAGATGCTCATCAAATATTACAGGGCTGCTCTTAACAAGA
GATGGTGGTAATCATAACACTAGTAATAACACCGAGACTTTCAGACCTGGAGGAGGAGAT
ATGAGGGATAATTGGAGAAGTGAATTATACAAATATAAAGTAGTAAAAATTGAGCCATTA
GGAGTAGCACCCACCAAGGCAAGGAGAAGAGTGGTGCAGAGAGAAAAAAGAGCAGTGGGA
GTAGGAGCTATGTTCCTTGGGTTCTTGGGAGCAGCAGGAAGCACTATGGGCGCAGCATCA
GTGATGCTGACGGTACAAGCCAGACAATTATTGTCTGGTATAGTGCAACAGCAAAACAAT
TTGCTGCGGGCTATTGAGGCGCAACAACATATGTTGCAACTCACAGTCTGGGGCATTAAG
CAGCTCCAGGCAAGAGTCCTGGCTGTGGAAAGATACCTAAAGGATCAACAGCTCCTAGGA
ATTTGGGGTTGCTCTGGAAAACTCATCTGCACCACTAATGTGCCTTGGAATGTTACTTGG
AGTAATAAATCTCTAGATGACATTTGGAATAACATGACCTGGATGGAGTGGGAGAGAGAA
ATTGACAATTACACAGACCTAATATACTCCTTAATTGAAATATCGCAGAACCAACAGGAA
AAGAATGAACAAGAATTATTGGAATTGGATAAGTGGGCAAGTTTGTGGAATTGGTTTGAC
ATATCAAATTGGCTGTGGTACATAAAAATATTCATAATGATAGTAGGAGGCTTGATAGGG
TTAAGAATAGTTTTTACTGTGCTTTCTATAGTGAATAGAGTTAGGCAGGGGTACTCACCA
TTATCGTTTCAGACCCTCCTCCCAACCCAGAGGGGACCAGACAGGCCCGGAGGAATCGAA
GAAGAAGGTGGAGAGAGAGACAGAGACACATCCGGACAATTAGTGACTGGATTCTTAGCA
ATCATCTGGGTCGACCTACGGAACCTGTTCCTCTTCCTCTACCACCGCTTGAGAGACTTA
CTCTTGATTGCAACGAGGATTGTGGAACTTCTGGGACGCAGGGGGTGGGAAACCCTCAAA
TATCTGTGGAATCTCCTGCTGTATTGGAGTCAGGAACTACAGAAAAGTGCTGTTAGTTTG
CTTAATGCTATAGCTATAGCAGTAGCTGAGGGGACAGACAGGATTATAGAAATATTACAA
AGATTTGGTAGGGGTATCCTTCACATACCTACAAGAATAAGACAGGGCTTGGAAGGAGCT
TTGCTTTGA
>chrA01.R1.111G2
ATGAAAGCGAGGGAGACCAGGAAGAATTGTCAAAGCTTGTGGAAAGGTCAAAGCTTGTGG
AGATGGGGTACGATGCTCCTTGGAATGTTGATGATCTGTAGTACTGCAGGACAATTGTGG
GTCACAGTCTATTATGGGGTACCTGTGTGGAAAGAAGCAACCACCACTCTATTTTGTGCA
TCAGATGCTAAAGCATATGATACAGAGGTACATAATGTTTGGGCCACACATGCCTGTGTA
CCCACAGACCCTAACCCACAAGAAGTAGTATTGGAAAATGTGACAGAAGAATTTGATGCA
TGGAAAAATGACATGGTAGAACAGATGCATGAGGATATAATTAGTTTATGGGATCAAAGC
CTAAAGCCATGTGTCAAATTAACCCCACTTTGTGTTGTTCTAAATTGCACTGATTTGAAG
AATACTACTAGTATCAATGCTACTAGTTCCAATAATACTATGGAAGAAGGAGACATGAAA
AACTGCTCTTTCAATGTCACCACAAACATAAGAAATAAATTGCAAAAAGAATATGCACTT
TTCTATAAACTTGATATAGTACCAATAAATGGTGATAATAAAAGCTATGCTTTAATAAGT
TGTAACACCTCAGTCATTACACAGGCCTGTCCAAAGGTATCCTTTGAACCAATTCCCATA
CACTATTGTGCCCCGGCTGGTTTTGCGATTCTAAAGTGTAATAAAAAGAATTTCAATGGA
ACAGGACCATGTAAAAATGTCAGCACAGTACAATGTACACATGGAATTAAGCCAGTAGTG
TCAACTCAGTTGTTATTAAATGGCAGCCTAGCAGAAGAGGAGGTAGTAATTAGGTCTGAA
AATATCACAGACAATGCTAAAACCATAATAGTGCATCTGAATAAATCTGTAATAATTAAT
TGTACAAGACACAATAACAACACAAGAAGAAGTATACATATGGGACCAGGGAAAGCATTT
TATGTAACAGGGGATATAATAGGAGATATAAGACAATCACATTGTAATGTTAGTAAAGCA
GATTGGATGAGAACTTTAAAAGATGTAGCTCTAAAATTAAGAGAAAATTTTAGGAATGAT
ACACAAATAGCCTTTAATAAATCCTCAGGAGGAGACCCAGAAATTGTAATGCACAGTTTT
AATTGTGGAGGGGAATTTTTCTACTGTAATACAACAGAGCTGTTTAATGATACTTGGACG
CGTAATAATACCTGGCTATCAAATTATAATGAGAGTGATAATAATACTGCTAATATCACA
CTCCCATGCAGAATAAAACAAATTATAAACAGATGGCAGGAAGTAGGAAAAGCAATGTAT
GCCCCTCCCATCAGTGGACTAATTAAATGCTCATCAAATATTACAGGGCTGCTCTTAACA
AGAGATGGTGGTAATCATAACACTAGTAATAACACCGAGACTTTCAGACCTGGAGGAGGA
AATATGAGGGATAATTGGAGAAGTGAATTATATAAATATAAAGTAGTAAAAATTGAGCCA
TTAGGAGTAGCACCCACCAAGGCAAGGAGAAGAGTGGTGCAGAGAGAAAAAAGAGCAGTG
GGAGTAGGAGCTATGTTCCTTGGGTTCTTGGGAGCAGCAGGAAGCACTATGGGCGCAGCA
TCAGTGATGCTGACGGTACAAGCCAGACAATTATTGTCTGGTATAGTGCAACAGCAAAAC
AATTTGCTGCGGGCTATTGAGGCGCAACAACATATGTTGCAACTCACAGTCTGGGGCATT
AAGCAGCTCCAGGCAAGAGTCCTGGCTGTGGAAAGATACCTAAAGGATCAACAGCTCCTA
GGAATTTGGGGTTGCTCTGGAAAACTCATCTGCACCACTAATGTGCCTTGGAATGTTACT
TGGAGTAATAAATCTCTAGATGACATTTGGAATAACATGACCTGGATGGAGTGGGAGAAA
GAAATTGACAATTACACAGACCTAATATACTCCTTAATTGAAATATCGCAGAACCAACAG
GAAAAGAATGAACAAGAATTATTGGAATTGGATAAGTGGGCAAGTTTGTGGAATTGGTTT
GACATATCAAATTGGCTGTGGTACATAAAAATATTCATAATGATAGTAGGAGGCTTGATA
GGGTTAAGAATAGTTTTTACTGTGCTTTCTATAGTGAATAGAGTTAGGCAGGGGTACTCA
CCATTATCGTTTCAGACCCTCCTCCCAACCCAGAGGGGACCAGACAGGCCCGGAGGAATC
GAAGAAGAAGGTGGAGAGAGAGACAGAGACACATCCGGACAATTAGTGACTGGATTCTTA
GCAATCATCTGGGTCGACCTACGGAACCTGTTCCTCTTCCTCTACCACCGCTTGAGAGAC
TTACTCTTGATTGCAACGAGGATTGTGGAACTTCTGGGACGCAGGGGGTGGGAAACCCTC
AAATATCTGTGGAATCTCCTGCTGTATTGGAGTCAGGAACTACAGAAAAGTGCTGTTAGT
TTGCTTAATGCTATAGCTATAGCAGTAGCTGAGGGGACAGACAGGATTATAGAACTATTA
CAAAGGTTTTGTAGGGGTATCCTTCACATACCTACAAGAATAAGACAGGGCTTGGAAGGA
GCTTTGCTTTGA
>chrA01.R1.166A5
ATGAAAGCGAGGGAGACCAGGAAGAATTGTCAAAGCTTGTGGAAAGGTCAAAGCTTGTGG
AGATGGGGTACGATGCTCCTTGGAATGTTGATGATCTGTAGTACTGCAGGACAATTGTGG
GTCACAGTCTATTATGGGGTACCTGTGTGGAAAGAAGCAACCACCACTCTATTTTGTGCA
TCAGATGCTAAAGCATATGATACAGAGGTACATAATGTTTGGGCCACACATGCCTGTGTA
CCCACAGACCCTAACCCACAAGAAGTAGTATTGGAAAATGTGACAGAAGAATTTGATGCA
TGGAAAAATGACATGGTAGAACAGATGCATGAGGATATAATTAGTTTATGGGATCAAAGC
CTAAAGCCATGTGTCAAATTAACCCCACTTTGTGTTGTTCTAAATTGCACTGATTTGAAG
AATACTACTAGTATCAATGCTACTAGTTCCAATAATACTATGGAAGAAGGAGACATGAAA
AACTGCTCTTTCAATGTCACCACAAACATAAGAAATAAATTGCAAAAAGAATATGCACTT
TTCTATAAACTTGATATAGTACCAATAAATGGTGATAATAAAAGCTATGCTTTAATAAGT
TGTAACACCTCAGTCATTACACAGGCCTGTCCAAAGGTATCCTTTGAACCAATTCCCATA
CACTATTGTGCCCCGGCTGGTTTTGCGATTCTAAAGTGTAATAAAAAGAATTTCAATGGA
ACAGGACCATGTAAAAATGTCAGCACAGTACAATGTACACATGGAATTAAGCCAGTAGTG
TCAACTCAGTTGTTATTAAATGGCAGCCTAGCAGAAGAGGAGGTAGTAATTAGGTCTGAA
AATATCACAGACAATGCTAAAACCATAATAGTGCATCTGAATAAATCTGTAATAATTAAT
TGTACAAGACACAATAACAACACAAGAAGAAGTATACATATGGGACCAGGGAAAGCATTT
TATGTAACAGGGGATATAATAGGAGATATAAGACAATCACATTGTAATGTTAGTAAAGCA
GATTGGATGAGAACTTTAAAAGATGTAGCTCTAAAATTAAGAGAAAATTTTAGGAATGAT
ACACAAATAGCCTTTAATAAATCCTCAGGAGGAGACCCAGAAATTGTAATGCACAGTTTT
AATTGTGGAGGGGAATTTTTCTACTGTAATACAACAGAGCTGTTTAATGATACTTGGACG
CGTAATAATACCTGGCTATCAAATTATAATGAGAGTGATAATAATACTGCTAATATCACA
CTCCCATGCAGAATAAAACAAATTATAAACAGATGGCAGGAAGTAGGAAAAGCAATGTAT
GCCCCTCCCATCAGTGGACTAATTAAATGCTCATCAAATATTACAGGGCTGCTCTTAACA
AGAGATGGTGGTAATCATAACACTAGTAATAACACCGAGACTTTCAGACCTGGAGGAGGA
AATATGAGGGATAATTGGAGAAGTGAATTATATAAATATAAAGTAGTAAAAATTGAGCCA
TTAGGAGTAGCACCCACCAAGGCAAGGAGAAGAGTGGTGCAGAGAGAAAAAAGAGCAGTG
GGAGTAGGAGCTATGTTCCTTGGGTTCTTGGGAGCAGCAGGAAGCACTATGGGCGCAGCA
TCAGTGATGCTGACGGTACAAGCCAGACAATTATTGTCTGGTATAGTGCAACAGCAAAAC
AATTTGCTGCGGGCTATTGAGGCGCAACAACATATGTTGCAACTCACAGTCTGGGGCATT
AAGCAGCTCCAGGCAAGAGTCCTGGCTGTGGAAAGATACCTAAAGGATCAACAGCTCCTA
GGAATTTGGGGTTGCTCTGGAAAACTCATCTGCACCACTAATGTGCCTTGGAATGTTACT
TGGAGTAATAAATCTCTAGATGACATTTGGAATAACATGACCTGGATGGAGTGGGAGAAA
GAAATTGACAATTACACAGACCTAATATACTCCTTAATTGAAATATCGCAGAACCAACAG
GAAAAGAATGAACAAGAATTATTGGAATTGGATAAGTGGGCAAGTTTGTGGAATTGGTTT
GACATATCAAATTGGCTGTGGTACATAAAAATATTCATAATGATAGTAGGAGGCTTGATA
GGGTTAAGAATAGTTTTTACTGTGCTTTCTATAGTGAATAGAGTTAGGCAGGGGTACTCA
CCATTATCGTTTCAGACCCTCCTCCCAACCCAGAGGGGACCAGACAGGCCCGGAGGAATC
GAAGAAGAAGGTGGAGAGAGAGACAGAGACACATCCGGACAATTAGTGACTGGATTCTTA
GCAATCATCTGGGTCGACCTACGGAACCTGTTCCTCTTCCTCTACCACCGCTTGAGAGAC
TTACTCTTGATTGCAACGAGGATTGTGGAACTTCTGGGACGCAGGGGGTGGGAAACCCTC
AAATATCTGTGGAATCTCCTGCTGTATTGGAGTCAGGAACTACAGAAAAGTGCTGTTAGT
TTGCTTAATGCTATAGCTATAGCAGTAGCTGAGGGGACAGACAGGATTATAGAACTATTA
CAAAGGTTTTGTAGGGGTATCCTTCACATACCTACAAGAATAAGACAGGGCTTGGAAGGA
GCTTTGCTTTGA
>chrA01.R2.159F11
ATGAAAGCGAGGGAGACCAGGAAGAATTGTCAAAGCTTGTGGAAAGGTCAAAGCTTGTGG
AGATGGGGTACGATGCTCCTTGGAATGTTGATGATCTGTAGTACTGCAGGACAATTGTGG
GTCACAGTCTATTATGGGGTACCTGTGTGGAAAGAAGCAACCACCACTCTATTTTGTGCA
TCAGATGCTAAAGCATATGATACAGAGGTACATAATGTTTGGGCCACACATGCCTGTGTA
CCCACAGACCCTAACCCACAAGAAGTAGTATTGGAAAATGTGACAGAAGAATTTGATGCA
TGGAAAAATGACATGGTAGAACAGATGCATGAGGATATAATTAGTTTATGGGATCAAAGC
CTAAAGCCATGTGTCAAATTAACCCCACTTTGTGTTGTTCTAAATTGCACTGATTTGAAG
AATACTACTAGTATCAATGCTACTAGTTCCAATAATACTATGGAAGAAGGAGACATGAAA
AACTGCTCTTTCAATGTCACCACAAACATAAGAAATAAATTGCAAAAAGAATATGCACTT
TTCTATAAACTTGATATAGTACCAATAAATGGTGATAATAAAAGCTATGCTTTAATAAGT
TGTAACACCTCAGTCATTACACAGGCCTGTCCAAAGGTATCCTTTGAACCAATTCCCATA
CACTATTGTGCCCCGGCTGGTTTTGCGATTCTAAAGTGTAATAAAAAGAATTTCAATGGA
ACAGGACCATGTAAAAATGTCAGCACAGTACAATGTACACATGGAATTAAGCCAGTAGTG
TCAACTCAGTTGTTATTAAATGGCAGCCTAGCAGAAGAGGAGGTAGTAATTAGGTCTGAA
AATATCACAGACAATGCTAAAACCATAATAGTGCATCTGAATAAATCTGTAATAATTAAT
TGTACAAGACACAATAACAACACAAGAAGAAGTATACATATGGGACCAGGGAAAGCATTT
TATGTAACAGGGGATATAATAGGAGATATAAGACAATCACATTGTAATGTTAGTAAAGCA
GATTGGATGAGAACTTTAAAAGATGTAGCTCTAAAATTAAGAGAAAATTTTAGGAATGAT
ACACAAATAGCCTTTAATAAATCCTCAGGAGGAGACCCAGAAATTGTAATGCACAGTTTT
AATTGTGGAGGGGAATTTTTCTACTGTAATACAACAGAGCTGTTTAATGATACTTGGACG
CGTAATAATACCTGGCTATCAAATTATAATGAGAGTGATAATAATACTGCTAATATCACA
CTCCCATGCAGAATAAAACAAATTATAAACAGATGGCAGGAAGTAGGAAAAGCAATGTAT
GCCCCTCCCATCAGTGGACTAATTAAATGCTCATCAAATATTACAGGGCTGCTCTTAACA
AGAGATGGTGGTAATCATAACACTAGTAATAACACCGAGACTTTCAGACCTGGAGGAGGA
AATATGAGGGATAATTGGAGAAGTGAATTATATAAATATAAAGTAGTAAAAATTGAGCCA
TTAGGAGTAGCACCCACCAAGGCAAGGAGAAGAGTGGTGCAGAGAGAAAAAAGAGCAGTG
GGAGTAGGAGCTATGTTCCTTGGGTTCTTGGGAGCAGCAGGAAGCACTATGGGCGCAGCA
TCAGTGATGCTGACGGTACAAGCCAGACAATTATTGTCTGGTATAGTGCAACAGCAAAAC
AATTTGCTGCGGGCTATTGAGGCGCAACAACATATGTTGCAACTCACAGTCTGGGGCATT
AAGCAGCTCCAGGCAAGAGTCCTGGCTGTGGAAAGATACCTAAAGGATCAACAGCTCCTA
GGAATTTGGGGTTGCTCTGGAAAACTCATCTGCACCACTAATGTGCCTTGGAATGTTACT
TGGAGTAATAAATCTCTAGATGACATTTGGAATAACATGACCTGGATGGAGTGGGAGAAA
GAAATTGACAATTACACAGACCTAATATACTCCTTAATTGAAATATCGCAGAACCAACAG
GAAAAGAATGAACAAGAATTATTGGAATTGGATAAGTGGGCAAGTTTGTGGAATTGGTTT
GACATATCAAATTGGCTGTGGTACATAAAAATATTCATAATGATAGTAGGAGGCTTGATA
GGGTTAAGAATAGTTTTTACTGTGCTTTCTATAGTGAATAGAGTTAGGCAGGGGTACTCA
CCATTATCGTTTCAGACCCTCCTCCCAACCCAGAGGGGACCAGACAGGCCCGGAGGAATC
GAAGAAGAAGGTGGAGAGAGAGACAGAGACACATCCGGACAATTAGTGACTGGATTCTTA
GCAATCATCTGGGTCGACCTACGGAACCTGTTCCTCTTCCTCTACCACCGCTTGAGAGAC
TTACTCTTGATTGCAACGAGGATTGTGGAACTTCTGGGACGCAGGGGGTGGGAAACCCTC
AAATATCTGTGGAATCTCCTGCTGTATTGGAGTCAGGAACTACAGAAAAGTGCTGTTAGT
TTGCTTAATGCTATAGCTATAGCAGTAGCTGAGGGGACAGACAGGATTATAGAACTATTA
CAAAGGTTTTGTAGGGGTATCCTTCACATACCTACAAGAATAAGACAGGGCTTGGAAGGA
GCTTTGCTTTGA
>chrA01.R2.159F8
ATGAAAGCGAGGGAGACCAGGAAGAATTGTCAAAGCTTGTGGAAAGGTCAAAGCTTGTGG
AGATGGGGTACGATGCTCCTTGGAATGTTGATGATCTGTAGTACTGCAGGACAATTGTGG
GTCACAGTCTATTATGGGGTACCTGTGTGGAAAGAAGCAACCACCACTCTATTTTGTGCA
TCAGATGCTAAAGCATATGATACAGAGGTACATAATGTTTGGGCCACACATGCCTGTGTA
CCCACAGACCCTAACCCACAAGAAGTAGTATTGGAAAATGTGACAGAAGAATTTGATGCA
TGGAAAAATGACATGGTAGAACAGATGCATGAGGATATAATTAGTTTATGGGATCAAAGC
CTAAAGCCATGTGTCAAATTAACCCCACTTTGTGTTGTTCTAAATTGCACTGATTTGAAG
AATACTACTAGTATCAATGCTACTAGTTCCAATAATACTATGGAAGAAGGAGACATGAAA
AACTGCTCTTTCAATGTCACCACAAACATAAGAAATAAATTGCAAAAAGAATATGCACTT
TTCTATAAACTTGATATAGTACCAATAAATGGTGATAATAAAAGCTATGCTTTAATAAGT
TGTAACACCTCAGTCATTACACAGGCCTGTCCAAAGGTATCCTTTGAACCAATTCCCATA
CACTATTGTGCCCCGGCTGGTTTTGCGATTCTAAAGTGTAATAAAAAGAATTTCAATGGA
ACAGGACCATGTAAAAATGTCAGCACAGTACAATGTACACATGGAATTAAGCCAGTAGTG
TCAACTCAGTTGTTATTAAATGGCAGCCTAGCAGAAGAGGAGGTAGTAATTAGGTCTGAA
AATATCACAGACAATGCTAAAACCATAATAGTGCATCTGAATAAATCTGTAATAATTAAT
TGTACAAGACACAATAACAACACAAGAAGAAGTATACATATGGGACCAGGGAAAGCATTT
TATGTAACAGGGGATATAATAGGAGATATAAGACAATCACATTGTAATGTTAGTAAAGCA
GATTGGATGAGAACTTTAAAAGATGTAGCTCTAAAATTAAGAGAAAATTTTAGGAATGAT
ACACAAATAGCCTTTAATAAATCCTCAGGAGGAGACCCAGAAATTGTAATGCACAGTTTT
AATTGTGGAGGGGAATTTTTCTACTGTAATACAACAGAGCTGTTTAATGATACTTGGACG
CGTAATAATACCTGGCTATCAAATTATAATGAGAGTGATAATAATACTGCTAATATCACA
CTCCCATGCAGAATAAAACAAATTATAAACAGATGGCAGGAAGTAGGAAAAGCAATGTAT
GCCCCTCCCATCAGTGGACTAATTAAATGCTCATCAAATATTACAGGGCTGCTCTTAACA
AGAGATGGTGGTAATCATAACACTAGTAATAACACCGAGACTTTCAGACCTGGAGGAGGA
AATATGAGGGATAATTGGAGAAGTGAATTATATAAATATAAAGTAGTAAAAATTGAGCCA
TTAGGAGTAGCACCCACCAAGGCAAGGAGAAGAGTGGTGCAGAGAGAAAAAAGAGCAGTG
GGAGTAGGAGCTATGTTCCTTGGGTTCTTGGGAGCAGCAGGAAGCACTATGGGCGCAGCA
TCAGTGATGCTGACGGTACAAGCCAGACAATTATTGTCTGGTATAGTGCAACAGCAAAAC
AATTTGCTGCGGGCTATTGAGGCGCAACAACATATGTTGCAACTCACAGTCTGGGGCATT
AAGCAGCTCCAGGCAAGAGTCCTGGCTGTGGAAAGATACCTAAAGGATCAACAGCTCCTA
GGAATTTGGGGTTGCTCTGGAAAACTCATCTGCACCACTAATGTGCCTTGGAATGTTACT
TGGAGTAATAAATCTCTAGATGACATTTGGAATAACATGACCTGGATGGAGTGGGAGAAA
GAAATTGACAATTACACAGACCTAATATACTCCTTAATTGAAATATCGCAGAACCAACAG
GAAAAGAATGAACAAGAATTATTGGAATTGGATAAGTGGGCAAGTTTGTGGAATTGGTTT
GACATATCAAATTGGCTGTGGTACATAAAAATATTCATAATGATAGTAGGAGGCTTGATA
GGGTTAAGAATAGTTTTTACTGTGCTTTCTATAGTGAATAGAGTTAGGCAGGGGTACTCA
CCATTATCGTTTCAGACCCTCCTCCCAACCCAGAGGGGACCAGACAGGCCCGGAGGAATC
GAAGAAGAAGGTGGAGAGAGAGACAGAGACACATCCGGACAATTAGTGACTGGATTCTTA
GCAATCATCTGGGTCGACCTACGGAACCTGTTCCTCTTCCTCTACCACCGCTTGAGAGAC
TTACTCTTGATTGCAACGAGGATTGTGGAACTTCTGGGACGCAGGGGGTGGGAAACCCTC
AAATATCTGTGGAATCTCCTGCTGTATTGGAGTCAGGAACTACAGAAAAGTGCTGTTAGT
TTGCTTAATGCTATAGCTATAGCAGTAGCTGAGGGGACAGACAGGATTATAGAACTATTA
CAAAGGTTTTGTAGGGGTATCCTTCACATACCTACAAGAATAAGACAGGGCTTGGAAGGA
GCTTTGCTTTGA
>chrA01.R2.159G7
ATGAAAGCGAGGGAGACCAGGAAGAATTGTCAAAGCTTGTGGAAAGGTCAAAGCTTGTGG
AGATGGGGTACGATGCTCCTTGGAATGTTGATGATCTGTAGTACTGCAGGACAATTGTGG
GTCACAGTCTATTATGGGGTACCTGTGTGGAAAGAAGCAACCACCACTCTATTTTGTGCA
TCAGATGCTAAAGCATATGATACAGAGGTACATAATGTTTGGGCCACACATGCCTGTGTA
CCCACAGACCCTAACCCACAAGAAGTAGTATTGGAAAATGTGACAGAAGAATTTGATGCA
TGGAAAAATGACATGGTAGAACAGATGCATGAGGATATAATTAGTTTATGGGATCAAAGC
CTAAAGCCATGTGTCAAATTAACCCCACTTTGTGTTGTTCTAAATTGCACTGATTTGAAG
AATACTACTAGTATCAATGCTACTAGTTCCAATAATACTATGGAAGAAGGAGACATGAAA
AACTGCTCTTTCAATGTCACCACAAACATAAGAAATAAATTGCAAAAAGAATATGCACTT
TTCTATAAACTTGATATAGTACCAATAAATGGTGATAATAAAAGCTATGCTTTAATAAGT
TGTAACACCTCAGTCATTACACAGGCCTGTCCAAAGGTATCCTTTGAACCAATTCCCATA
CACTATTGTGCCCCGGCTGGTTTTGCGATTCTAAAGTGTAATAAAAAGAATTTCAATGGA
ACAGGACCATGTAAAAATGTCAGCACAGTACAATGTACACATGGAATTAAGCCAGTAGTG
TCAACTCAGTTGTTATTAAATGGCAGCCTAGCAGAAGAGGAGGTAGTAATTAGGTCTGAA
AATATCACAGACAATGCTAAAACCATAATAGTGCATCTGAATAAATCTGTAATAATTAAT
TGTACAAGACACAATAACAACACAAGAAGAAGTATACATATGGGACCAGGGAAAGCATTT
TATGTAACAGGGGATATAATAGGAGATATAAGACAATCACATTGTAATGTTAGTAAAGCA
GATTGGATGAGAACTTTAAAAGATGTAGCTCTAAAATTAAGAGAAAATTTTAGGAATGAT
ACACAAATAGCCTTTAATAAATCCTCAGGAGGAGACCCAGAAATTGTAATGCACAGTTTT
AATTGTGGAGGGGAATTTTTCTACTGTAATACAACAGAGCTGTTTAATGATACTTGGACG
CGTAATAATACCTGGCTATCAAATTATAATGAGAGTGATAATAATACTGCTAATATCACA
CTCCCATGCAGAATAAAACAAATTATAAACAGATGGCAGGAAGTAGGAAAAGCAATGTAT
GCCCCTCCCATCAGTGGACTAATTAAATGCTCATCAAATATTACAGGGCTGCTCTTAACA
AGAGATGGTGGTAATCATAACACTAGTAATAACACCGAGACTTTCAGACCTGGAGGAGGA
AATATGAGGGATAATTGGAGAAGTGAATTATATAAATATAAAGTAGTAAAAATTGAGCCA
TTAGGAGTAGCACCCACCAAGGCAAGGAGAAGAGTGGTGCAGAGAGAAAAAAGAGCAGTG
GGAGTAGGAGCTATGTTCCTTGGGTTCTTGGGAGCAGCAGGAAGCACTATGGGCGCAGCA
TCAGTGATGCTGACGGTACAAGCCAGACAATTATTGTCTGGTATAGTGCAACAGCAAAAC
AATTTGCTGCGGGCTATTGAGGCGCAACAACATATGTTGCAACTCACAGTCTGGGGCATT
AAGCAGCTCCAGGCAAGAGTCCTGGCTGTGGAAAGATACCTAAAGGATCAACAGCTCCTA
GGAATTTGGGGTTGCTCTGGAAAACTCATCTGCACCACTAATGTGCCTTGGAATGTTACT
TGGAGTAATAAATCTCTAGATGACATTTGGAATAACATGACCTGGATGGAGTGGGAGAAA
GAAATTGACAATTACACAGACCTAATATACTCCTTAATTGAAATATCGCAGAACCAACAG
GAAAAGAATGAACAAGAATTATTGGAATTGGATAAGTGGGCAAGTTTGTGGAATTGGTTT
GACATATCAAATTGGCTGTGGTACATAAAAATATTCATAATGATAGTAGGAGGCTTGATA
GGGTTAAGAATAGTTTTTACTGTGCTTTCTATAGTGAATAGAGTTAGGCAGGGGTACTCA
CCATTATCGTTTCAGACCCTCCTCCCAACCCAGAGGGGACCAGACAGGCCCGGAGGAATC
GAAGAAGAAGGTGGAGAGAGAGACAGAGACACATCCGGACAATTAGTGACTGGATTCTTA
GCAATCATCTGGGTCGACCTACGGAACCTGTTCCTCTTCCTCTACCACCGCTTGAGAGAC
TTACTCTTGATTGCAACGAGGATTGTGGAACTTCTGGGACGCAGGGGGTGGGAAACCCTC
AAATATCTGTGGAATCTCCTGCTGTATTGGAGTCAGGAACTACAGAAAAGTGCTGTTAGT
TTGCTTAATGCTATAGCTATAGCAGTAGCTGAGGGGACAGACAGGATTATAGAACTATTA
CAAAGGTTTTGTAGGGGTATCCTTCACATACCTACAAGAATAAGACAGGGCTTGGAAGGA
GCTTTGCTTTGA
>chrA01.R1.111G4
ATGAAAGCGAGGGAGACCAGGAAGAATTGTCAAAGCTTGTGGAAAGGTCAAAGCTTGTGG
AGATGGGGTACGATGCTCCTTGGAATGTTGATGATCTGTAGTACTGCAGGACAATTGTGG
GTCACAGTCTATTATGGGGTACCTGTGTGGAAAGAAGCAACCACCACTCTATTTTGTGCA
TCAGATGCTAAAGCATATGATACAGAGGTACATAATGTTTGGGCCACACATGCCTGTGTA
CCCACAGACCCTAACCCACAAGAAGTAGTATTGGAAAATGTGACAGAAGAATTTGATGCA
TGGAAAAATGACATGGTAGAACAGATGCATGAGGATATAATTAGTTTATGGGATCAAAGC
CTAAAGCCATGTGTCAAATTAACCCCACTTTGTGTTGTTCTAAATTGCACTGATTTGAAG
AATACTACTAGTATCAATGCTACTAGTTCCAATAATACTATGGAAGAAGGAGACATGAAA
AACTGCTCTTTCAATGTCACCACAAACATAAGAAATAAATTGCAAAAAGAATATGCACTT
TTCTATAAACTTGATATAGTACCAATAAATGGTGATAATAAAAGCTATGCTTTAATAAGT
TGTAACACCTCAGTCATTACACAGGCCTGTCCAAAGGTATCCTTTGAACCAATTCCCATA
CACTATTGTGCCCCGGCTGGTTTTGCGATTCTAAAGTGTAATAAAAAGAATTTCAATGGA
ACAGGACCATGTAAAAATGTCAGCACAGTACAATGTACACATGGAATTAAGCCAGTAGTG
TCAACTCAGTTGTTATTAAATGGCAGCCTAGCAGAAGAGGAGGTAGTAATTAGGTCTGAA
AATATCACAGACAATGCTAAAACCATAATAGTGCATCTGAATAAATCTGTAATAATTAAT
TGTACAAGACACAATAACAACACAAGAAGAAGTATACATATGGGACCAGGGAAAGCATTT
TATGTAACAGGGGATATAATAGGAGATATAAGACAATCACATTGTAATGTTAGTAAAGCA
GATTGGATGAGAACTTTAAAAGATGTAGCTCTAAAATTAAGAGAAAATTTTAGGAATGAT
ACACAAATAGCCTTTAATAAATCCTCAGGAGGAGACCCAGAAATTGTAATGCACAGTTTT
AATTGTGGAGGGGAATTTTTCTACTGTAATACAACAGAGCTGTTTAATGATACTTGGACG
CGTAATAATACCTGGCTATCAAATTATAATGAGAGTGATAATAATACTGCTAATATCACA
CTCCCATGCAGAATAAAACAAATTATAAACAGATGGCAGGAAGTAGGAAAAGCAATGTAT
GCCCCTCCCATCAGTGGACTAATTAAATGCTCATCAAATATTACAGGGCTGCTCTTAACA
AGAGATGGTGGTAATCATAACACTAGTAATAACACCGAGACTTTCAGACCTGGAGGAGGA
AATATGAGGGATAATTGGAGAAGTGAATTATATAAATATAAAGTAGTAAAAATTGAGCCA
TTAGGAGTAGCACCCACCAAGGCAAGGAGAAGAGTGGTGCAGAGAGAAAAAAGAGCAGTG
GGAGTAGGAGCTATGTTCCTTGGGTTCTTGGGAGCAGCAGGAAGCACTATGGGCGCAGCA
TCAGTGATGCTGACGGTACAAGCCAGACAATTATTGTCTGGTATAGTGCAACAGCAAAAC
AATTTGCTGCGGGCTATTGAGGCGCAACAACATATGTTGCAACTCACAGTCTGGGGCATT
AAGCAGCTCCAGGCAAGAGTCCTGGCTGTGGAAAGATACCTAAAGGATCAACAGCTCCTA
GGAATTTGGGGTTGCTCTGGAAAACTCATCTGCACCACTAATGTGCCTTGGAATGTTACT
TGGAGTAATAAATCTCTAGATGACATTTGGAATAACATGACCTGGATGGAGTGGGAGAAA
GAAATTGACAATTACACAGACCTAATATACTCCTTAATTGAAATATCGCAGAACCAACAG
GAAAAGAATGAACAAGAATTATTGGAATTGGATAAGTGGGCAAGTTTGTGGAATTGGTTT
GACATATCAAATTGGCTGTGGTACATAAAAATATTCATAATGATAGTAGGAGGCTTGATA
GGGTTAAGAATAGTTTTTACTGTGCTTTCTATAGTGAAGAGAGTTAGGCAGGGGTACTCA
CCATTATCGTTTCAGACCCTCCTCCCAACCCAGAGGGGACCAGACAGGCCCGGAGGAATC
GAAGAAGAAGGTGGAGAGAGAGACAGAGACACATCCGGACAATTAGTGACTGGATTCTTA
GCAATCATCTGGGTCGACCTACGGAACCTGTTCCTCTTCCTCTACCACCGCTTGAGAGAC
TTACTCTTGATTGCAACGAGGATTGTGGAACTTCTGGGACGCAGGGGGTGGGAAACCCTC
AAATATCTGTGGAATCTCCTGCTGTATTGGAGTCAGGAACTACAGAAAAGTGCTGTTAGT
TTGCTTAATGCTATAGCTATAGCAGTAGCTGAGGGGACAGACAGGATTATAGAACTATTA
CAAAGGTTTTGTAGGGGTATCCTTCACATACCTACAAGAATAAGACAGGGCTTGGAAGGA
GCTTTGCTTTGA
>chrA01.R1.111H10
ATGAAAGCGAGGGAGACCAGGAAGAATTGTCAAAGCTTGTGGAAAGGTCAAAGCTTGTGG
AGATGGGGTACGATGCTCCTTGGAATGTTGATGATCTGTAGTACTGCAGGACAATTGTGG
GTCACAGTCTATTATGGGGTACCTGTGTGGAAAGAAGCAACCACCACTCTATTTTGTGCA
TCAGATGCTAAAGCATATGATACAGAGGTACATAATGTTTGGGCCACACATGCCTGTGTA
CCCACAGACCCTAACCCACAAGAAGTAGTATTGGAAAATGTGACAGAAGAATTTGATGCA
TGGAAAAATGACATGGTAGAACAGATGCATGAGGATATAATTAGTTTATGGGATCAAAGC
CTAAAGCCATGTGTCAAATTAACCCCACTTTGTGTTGTTCTAAATTGCACTGATTTGAAG
AATACTACTAGTATCAATGCTACTAGTTCCAATAATACTATGGAAGAAGGAGACATGAAA
AACTGCTCTTTCAATGTCACCACAAACATAAGAAATAAATTGCAAAAAGAATATGCACTT
TTCTATAAACTTGATATAGTACCAATAAATGGTGATAATAAAAGCTATGCTTTAATAAGT
TGTAACACCTCAGTCATTACACAGGCCTGTCCAAAGGTATCCTTTGAACCAATTCCCATA
CACTATTGTGCCCCGGCTGGTTTTGCGATTCTAAAGTGTAATAAAAAGAATTTCAATGGA
ACAGGACCATGTAAAAATGTCAGCACAGTACAATGTACACATGGAATTAAGCCAGTAGTG
TCAACTCAGTTGTTATTTAATGGCAGCCTAGCAGAAGAGGAGGTAGTAATTAGGTCTGAA
AATATCACAGACAATGCTAAAACCATAATAGTGCATCTGAATAAATCTGTAATAATTAAT
TGTACAAGACACAATAACAACACAAGAAGAAGTATACATATGGGACCAGGGAAAGCATTT
TATGTAACAGGGGATATAATAGGAGATATAAGACAATCACATTGTAATGTTAGTAAAGCA
GATTGGATGAGAACTTTAAAAGATGTAGCTCTAAAATTAAGAGAAAATTTTAGGAATGAT
ACACAAATAGCCTTTAATAAATCCTCAGGAGGAGACCCAGAAATTGTAATGCACAGTTTT
AATTGTGGAGGGGAATTTTTCTACTGTAATACAACAGAGCTGTTTAATGATACTTGGACG
CGTAATAATACCTGGCTATCAAATTATAATGAGAGTGATAATAATACTGCTAATATCACA
CTCCCATGCAGAATAAAACAAATTATAAACAGATGGCAGGAAGTAGGAAAAGCAATGTAT
GCCCCTCCCATCAGTGGACTAATTAAATGCTCATCAAATATTACAGGGCTGCTCTTAACA
AGAGATGGTGGTAATCATAACACTAGTAATAACACCGAGACTTTCAGACCTGGAGGAGGA
AATATGAGGGATAATTGGAGAAGTGAATTATATAAATATAAAGTAGTAAAAATTGAGCCA
TTAGGAGTAGCACCCACCAAGGCAAGGAGAAGAGTGGTGCAGAGAGAAAAAAGAGCAGTG
GGAGTAGGAGCTATGTTCCTTGGGTTCTTGGGAGCAGCAGGAAGCACTATGGGCGCAGCA
TCAGTGATGCTGACGGTACAAGCCAGACAATTATTGTCTGGTATAGTGCAACAGCAAAAC
AATTTGCTGCGGGCTATTGAGGCGCAACAACATATGTTGCAACTCACAGTCTGGGGCATT
AAGCAGCTCCAGGCAAGAGTCCTGGCTGTGGAAAGATACCTAAAGGATCAACAGCTCCTA
GGAATTTGGGGTTGCTCTGGAAAACTCATCTGCACCACTAATGTGCCTTGGAATGTTACT
TGGAGTAATAAATCTCTAGATGACATTTGGAATAACATGACCTGGATGGAGTGGGAGAAA
GAAATTGACAATTACACAGACCTAATATACTCCTTAATTGAAATATCGCAGAACCAACAG
GAAAAGAATGAACAAGAATTATTGGAATTGGATAAGTGGGCAAGTTTGTGGAATTGGTTT
GACATATCAAATTGGCTGTGGTACATAAAAATATTCATAATGATAGTAGGAGGCTTGATA
GGGTTAAGAATAGTTTTTACTGTGCTTTCTATAGTGAATAGAGTTAGGCAGGGGTACTCA
CCATTATCGTTTCAGACCCTCCTCCCAACCCAGAGGGGACCAGACAGGCCCGGAGGAATC
GAAGAAGAAGGTGGAGAGAGAGACAGAGACACATCCGGACAATTAGTGACTGGATTCTTA
GCAATCATCTGGGTCGACCTACGGAACCTGTTCCTCTTCCTCTACCACCGCTTGAGAGAC
TTACTCTTGATTGCAACGAGGATTGTGGAACTTCTGGGACGCAGGGGGTGGGAAACCCTC
AAATATCTGTGGAATCTCCTGCTGTATTGGAGTCAGGAACTACAGAAAAGTGCTGTTAGT
TTGCTTAATGCTATAGCTATAGCAGTAGCTGAGGGGACAGACAGGATTATAGAACTATTA
CAAAGGTTTTGTAGGGGTATCCTTCACATACCTACAAGAATAAGACAGGGCTTGGAAGGA
GCTTTGCTTTGA
>chrA01.R1.166E4
ATGAAAGCGAGGGAGACCAGGAAGAATTGTCAAAGCTTGTGGAAAGGTCAAAGCTTGTGG
AGATGGGGTACGATGCTCCTTGGAATGTTGATGATCTGTAGTACTGCAGGACAATTGTGG
GTCACAGTCTATTATGGGGTACCTGTGTGGAAAGAAGCAACCACCACTCTATTTTGTGCA
TCAGATGCTAAAGCATATGATACAGAGGTACATAATGTTTGGGCCACACATGCCTGTGTA
CCCACAGACCCTAACCCACAAGAAGTAGTATTGGAAAATGTGACAGAAGAATTTGATGCA
TGGAAAAATGACATGGTAGAACAGATGCATGAGGATATAATTAGTTTATGGGATCAAAGC
CTAAAGCCATGTGTCAAATTAACCCCACTTTGTGTTGTTCTAAATTGCACTGATTTGAAG
AATACTACTAGTATCAATGCTACTAGTTCCAATAATACTATGGAAGAAGGAGACATGAAA
AACTGCTCTTTCAATGTCACCACAAACATAAGAAATAAATTGCAAAAAGAATATGCACTT
TTCTATAAACTTGATATAGTACCAATAAATGGTGATAATAAAAGCTATGCTTTAATAAGT
TGTAACACCTCAGTCATTACACAGGCCTGTCCAAAGGTATCCTTTGAACCAATTCCCATA
CACTATTGTGCCCCGGCTGGTTTTGCGATTCTAAAGTGTAATAAAAAGAATTTCAATGGA
ACAGGACCATGTAAAAATGTCAGCACAGTACAATGTACACATGGAATTAAGCCAGTAGTG
TCAACTCAGTTGTTATTAAATGGCAGCCTAGCAGAAGAGGAGGTAGTAATTAGGTCTGAA
AATATCACAGACAATGCTAAAACCATAATAGTGCATCTGAATAAATCTGTAATAATTAAT
TGTACAAGACACAATAACAACACAAGAAGAAGTATACATATGGGACCAGGGAAAGCATTT
TATGTAACAGGGGATATAATAGGAGATATAAGACAATCACATTGTAATGTTAGTAAAGCA
GATTGGATGAGAACTTTAAAAGATGTAGCTCTAAAATTAAGAGAAAATTTTAGGAATGAT
ACACAAATAGCCTTTAATAAATCCTCAGGAGGAGACCCAGAAATTGTAATGCACAGTTTT
AATTGTGGAGGGGAATTTTTCTACTGTAATACAACAGAGCTGTTTAATGATACTTGGACG
CGTAATAATACCTGGCTATCAAATTATAATGAGAGTGATAATAATACTGCTAATATCACA
CTCCCATGCAGAATAAAACAAATTATAAACAGATGGCAGGAAGTAGGAAAAGCAATGTAT
GCCCCTCCCATCAGTGGACTAATTAAATGCTCATCAAATATTACAGGGCTGCTCTTAACA
AGAGATGGTGGTAATCATAACACTAGTAATAACACCGAGACTTTCAGACCTGGAGGAGGA
AATATGAGGGATAATTGGAGAAGTGAATTATATAAATATAAAGTAGTAAAAATTGAGCCA
TTAGGAGTAGCACCCACCAAGGCAAGGAGAAGAGTGGTGCAGAGAGAAAAAAGAGCAGTG
GGAGTAGGAGCTATGTTCCTTGGGTTCTTGGGAGCAGCAGGAAGCACTATGGGCGCAGCA
TCAGTGATGCTGACGGTACAAGCCAGACAATTATTGTCTGGTATAGTGCAACAGCAAAAC
AATTTGCTGCGGGCTATTGAGGCGCAACAACATATGTTGCAACTCACAGTCTGGGGCATT
AAGCAGCTCCAGGCAAGAGTCCTGGCTGTGGAAAGATACCTAAAGGATCAACAGCTCCTA
GGAATTTGGGGTTGCTCTGGAAAACTCATCTGCACCACTAATGTGCCTTGGAATGTTACT
TGGAGTAATAAATCTCTAGATGACATTTGGAATAACATGACCTGGATGGAGTGGGAGAAA
GAAATTGACAATTACACAGACCTAATATACTCCTTAATTGAAATATCGCAGAACCAACAG
GAAAAGAATGAACAAGAATTATTGGAATTGGATAAGTGGGCAAGTTTGTGGAATTGGTTT
GACATATCAAATTGGCTGTGGTACATAAAAATATTCATAATGATAGTAGGAGGCTTGATA
GGGTTAAGAATAGTTTTTACTGTGCTTTCTATAGTGAATAGAGTTAGGCAGGGGTACTCA
CCATTATCGTTTCAGACCCTCCTCCCAACCCAGAGGGGACCAGACAGGCCCGGAGGAATC
GAAGAAGAAGGTGGAGAGAGAGACAGAGACACATCCGGACAATTAGTGACTGGATTCTTA
GCAATCATCTGGGTCGACCTACGGAACCTGTTCCTCTTCCTCTACCACCGCTTGAGAGAC
TTACTCTTGATTGCAACGTGGATTGTGGAACTTCTGGGACGCAGGGGGTGGGAAACCCTC
AAATATCTGTGGAATCTCCTGCTGTATTGGAGTCAGGAACTACAGAAAAGTGCTGTTAGT
TTGCTTAATGCTATAGCTATAGCAGTAGCTGAGGGGACAGACAGGATTATAGAACTATTA
CAAAGGTTTTGTAGGGGTATCCTTCACATACCTACAAGAATAAGACAGGGCTTGGAAGGA
GCTTTGCTTTGA
>chrA01.R2.159C4
ATGAAAGCGAGGGAGACCAGGAAGAATTGTCAAAGCTTGTGGAAAGGTCAAAGCTTGTGG
AGATGGGGTACGATGCTCCTTGGAATGTTGATGATCTGTAGTACTGCAGGACAATTGTGG
GTCACAGTCTATTATGGGGTACCTGTGTGGAAAGAAGCAACCACCACTCTATTTTGTGCA
TCAGATGCTAAAGCATATGATACAGAGGTACATAATGTTTGGGCCACACATGCCTGTGTA
CCCACAGACCCTAACCCACAAGAAGTAGTATTGGAAAATGTGACAGAAGAATTTGATGCA
TGGGAAAATGACATGGTAGAACAGATGCATGAGGATATAATTAGTTTATGGGATCAAAGC
CTAAAGCCATGTGTCAAATTAACCCCACTTTGTGTTGTTCTAAATTGCACTGATTTGAAG
AATACTACTAGTATCAATGCTACTAGTTCCAATAATACTATGGAAGAAGGAGACATGAAA
AACTGCTCTTTCAATGTCACCACAAACATAAGAAATAAATTGCAAAAAGAATATGCACTT
TTCTATAAACTTGATATAGTACCAATAAATGGTGATAATAAAAGCTATGCTTTAATAAGT
TGTAACACCTCAGTCATTACACAGGCCTGTCCAAAGGTATCCTTTGAACCAATTCCCATA
CACTATTGTGCCCCGGCTGGTTTTGCGATTCTAAAGTGTAATAAAAAGAATTTCAATGGA
ACAGGACCATGTAAAAATGTCAGCACAGTACAATGTACACATGGAATTAAGCCAGTAGTG
TCAACTCAGTTGTTATTAAATGGCAGCCTAGCAGAAGAGGAGGTAGTAATTAGGTCTGAA
AATATCACAGACAATGCTAAAACCATAATAGTGCATCTGAATAAATCTGTAATAATTAAT
TGTACAAGACACAATAACAACACAAGAAGAAGTATACATATGGGACCAGGGAAAGCATTT
TATGTAACAGGGGATATAATAGGAGATATAAGACAATCACATTGTAATGTTAGTAAAGCA
GATTGGATGAGAACTTTAAAAGATGTAGCTCTAAAATTAAGAGAAAATTTTAGGAATGAT
ACACAAATAGCCTTTAATAAATCCTCAGGAGGAGACCCAGAAATTGTAATGCACAGTTTT
AATTGTGGAGGGGAATTTTTCTACTGTAATACAACAGAGCTGTTTAATGATACTTGGACG
CGTAATAATACCTGGCTATCAAATTATAATGAGAGTGATAATAATACTGCTAATATCACA
CTCCCATGCAGAATAAAACAAATTATAAACAGATGGCAGGAAGTAGGAAAAGCAATGTAT
GCCCCTCCCATCAGTGGACTAATTAAATGCTCATCAAATATTACAGGGCTGCTCTTAACA
AGAGATGGTGGTAATCATAACACTAGTAATAACACCGAGACTTTCAGACCTGGAGGAGGA
AATATGAGGGATAATTGGAGAAGTGAATTATATAAATATAAAGTAGTAAAAATTGAGCCA
TTAGGAGTAGCACCCACCAAGGCAAGGAGAAGAGTGGTGCAGAGAGAAAAAAGAGCAGTG
GGAGTAGGAGCTATGTTCCTTGGGTTCTTGGGAGCAGCAGGAAGCACTATGGGCGCAGCA
TCAGTGATGCTGACGGTACAAGCCAGACAATTATTGTCTGGTATAGTGCAACAGCAAAAC
AATTTGCTGCGGGCTATTGAGGCGCAACAACATATGTTGCAACTCACAGTCTGGGGCATT
AAGCAGCTCCAGGCAAGAGTCCTGGCTGTGGAAAGATACCTAAAGGATCAACAGCTCCTA
GGAATTTGGGGTTGCTCTGGAAAACTCATCTGCACCACTAATGTGCCTTGGAATGTTACT
TGGAGTAATAAATCTCTAGATGACATTTGGAATAACATGACCTGGATGGAGTGGGAGAAA
GAAATTGACAATTACACAGACCTAATATACTCCTTAATTGAAATATCGCAGAACCAACAG
GAAAAGAATGAACAAGAATTATTGGAATTGGATAAGTGGGCAAGTTTGTGGAATTGGTTT
GACATATCAAATTGGCTGTGGTACATAAAAATATTCATAATGATAGTAGGAGGCTTGATA
GGGTTAAGAATAGTTTTTACTGTGCTTTCTATAGTGAATAGAGTTAGGCAGGGGTACTCA
CCATTATCGTTTCAGACCCTCCTCCCAACCCAGAGGGGACCAGACAGGCCCGGAGGAATC
GAAGAAGAAGGTGGAGAGAGAGACAGAGACACATCCGGACAATTAGTGACTGGATTCTTA
GCAATCATCTGGGTCGACCTACGGAACCTGTTCCTCTTCCTCTACCACCGCTTGAGAGAC
TTACTCTTGATTGCAACGAGGATTGTGGAACTTCTGGGACGCAGGGGGTGGGAAACCCTC
AAATATCTGTGGAATCTCCTGCTGTATTGGAGTCAGGAACTACAGAAAAGTGCTGTTAGT
TTGCTTAATGCTATAGCTATAGCAGTAGCTGAGGGGACAGACAGGATTATAGAACTATTA
CAAAGGTTTTGTAGGGGTATCCTTCACATACCTACAAGAATAAGACAGGGCTTGGAAGGA
GCTTTGCTTTGA
>chrA01.R2.159C9
ATGAAAGCGAGGGAGACCAGGAAGAGTTGTCAAAGCTTGTGGAAAGGTCAAAGCTTGTGG
AGATGGGGTACGATGCTCCTTGGAATGTTGATGATCTGTAGTGCTGCAGGACAATTGTGG
GTCACAGTCTATTATGGGGTACCTGTGTGGAAAGAAGCAACCACCACTCTATTTTGTGCA
TCAGATGCTAAAGCATATGATACAGAGGTACATAATGTTTGGGCCACGCATGCCTGTGTA
CCCACAGACCCTAACCCACAAGAAGTAGTATTGGAAAATGTGACAGAAGAATTTGATGCA
TGGAAAAATGACATGGTAGAACAGATGCATGAGGACATAATTAGTTTATGGGATCAAAGC
CTAAAGCCATGTGTCAAATTAACCCCACTTTGTGTTGTTCTAAATTGCACTGATTTGAAG
AATACTACTAGTATCAATGCTACTAGTTCCAATAATACTATGGAAGAAGGAGACATGAAA
AACTGCTCTTTCAATGTCACCACAAACATAAGAAATAAATTGCAAAAAGAATATGCACTT
TTCTATAAACTTGATATAGTACCAATAAATGGTGATAATAAAAGCTATGCTTTAATAAGT
TGTAACACCTCAGTCATTACACAGGCCTGTCCAAAGGTATCCTTTGAACCAATTCCCATA
CACTATTGTGCCCCGGCTGGTTTTGCGATTCTAAAGTGTAATGAAAAGAATTTCAATGGA
ACAGGACCATGTAAAAATGTCAGCACAGTACAATGTACACATGGAATTAAGCCAGTAGTG
TCAACTCAGTTGTTATTAAATGGCAGCCTAGCAGAAGAGGAGGTAGTAATTAGGTCTGAA
AATATCACAGACAATGCTAAAACCATAATAGTGCATCTGAATAAATCTGTAATAATTAAT
TGTACAAGACACAATAACAACACAAGAAGAAGTATACATCTAGGACCAGGGAAAGCATTT
TATGCAACAGGGGATATAATAGGAGATATAAGACAATCACATTGTAATGTTAGTAAAGCA
GATTGGATGAGAACTTTAAAAGATGTAGCTCTAAAATTAAGAGAAAATTTTAGGAATGAT
ACACAAATAGCCTTTAATAAATCCTCAGGAGGAGACCCAGAAATTGTAATGCACAGTTTT
AATTGTGGAGGGGAATTTTTCTACTGTAATACAACAGAGCTGTTTAATGATACTTGGACG
GATAATAATACTTGGCTAAATTATAATGAGAGTGATAATAATACTGCTAATATCACACTC
CCATGCAGAATAAAACAAATTATAAACAGATGGCAGGAAGTAGGAAAAGCAATGTATGCC
CCTCCCATCAGTGGACTAATTAAATGCTCATCAAATATTACAGGGCTGCTCTTAACAAGA
GATGGTGGTAATCATAACACTAGTAATAACACCGAGACTTTCAGACCTGGAGGAGGAGAT
ATGAGGGATAATTGGAGAAGTGAATTATATAAATATAAAGTAGTAAAAATTGAGCCATTA
GGAGTAGCACCCACCAAGGCAAGGAGAAGAGTGGTGCAGAGAGAAAAAAGAGCAGTGGGA
GTAGGAGCTATGTTCCTTGGGTTCTTGGGAGCAGCAGGAAGCACTATGGGCGCAGCATCA
GTGATGCTGACGGTACAAGCCAGACAATTATTGTCTGGTATAGTGCAACAGCAAAACAAT
TTGCTGAGGGCTATTGAGGCGCAACAGCATATGTTGCAACTCACAGTCTGGGGCATTAAG
CAGCTCCAGGCAAGAGTCCTGGCTGTGGAAAGATACCTAAAGGATCAACAGCTCCTAGGA
ATTTGGGGTTGCTCTGGAAAACTCATCTGCACCACTAATGTGCCTTGGAATGTTACTTGG
AGTAATAAATCTCTAGATGACATTTGGAATAACATGACCTGGATGGAGTGGGAGAAAGAA
ATTGACAATTACACAGACCTAATATACTCCTTAATTGAAATATCGCAGAACCAACAGGAA
AAGAATGAACAAGAATTATTGGAATTGGATAAGTGGGCAAGTTTGTGGAATTGGTTTGAC
ATATCAAATTGGCTGTGGTACATAAAAATATTCATAATGATAGTAGGAGGCTTGATAGGG
TTAAGAATAGTTTTTACTGTGCTTTCTATAGTGAATAGAGTTAGGCAGGGGTACTCACCA
TTATCGTTTCAGACCCTCCTCCCAACCCAGAGGGGACCAGACAGGCCCGGAGGAATCGAA
GAAGAAGGTGGAGAGAGAGACAGAGACACATCCGGACAATTAGTGACTGGATTCTTAGCA
ATCATCTGGGTCGACCTACGGAACCTGTTCCTCTTCCTCTACCACCGCTTGAGAGACTTA
CTCTTGATTGCAACGAGGATTGTGGAACTTCTGGGACACAGGGGGTGGGAAACCCTCAAA
TATCTGTGGAATCTCCTGCTGTATTGGAGTCAGGAACTACAGAAGAGTGCTGTTAGTTTG
CTTAATGCTATAGCTATAGCAGTAGCTGAGGGGACAGACAGGATCATAGAAATATTACAA
AGATTTTGTAGGGGTATCCTTCACATACCTACAAGAATAAGACAGGGCTTGGAAGGAGCT
TTGCTTTGA
>chrA01.R2.159D9
ATGAAAGCGAGGGAGACCAGGAAGAATTGTCAAAGCTTGTGGAAAGGTCAAAGCTTGTGG
AGATGGGGTACGATGCTCCTTGGAATGTTGATGATCTGTAGTACTGCAGGACAATTGTGG
GTCACAGTCTATTATGGGGTACCTGTGTGGAAAGAAGCAACCACCACTCTATTTTGTGCA
TCAGATGCTAAAGCATATGATACAGAGGTACATAATGTTTGGGCCACACATGCCTGTGTA
CCCACAGACCCTAACCCACAAGAAGTAGTATTGGAAAATGTGACAGAAGAATTTGATGCA
TGGAAAAATGACATGGTAGAACAGATGCATGAGGATATAATTAGTTTATGGGATCAAAGC
CTAAAGCCATGTGTCAAATTAACCCCACTTTGTGTTGTTCTAAATTGCACTGATTTGAAG
AATACTACTAGTATCAATGCTACTAGTTCCAATAATACTATGGAAGAAGGAGACATGAAA
AACTGCTCTTTTAATGTCACCACAAACATAAGAAATAAATTGCAAAAAGAATATGCACTT
TTCTATAAACTTGATATAGTACCAATAAATGGTGATAATAAAAGCTATGCTTTAATAAGT
TGTAACACCTCAGTCATTACACAGGCCTGTCCAAAGGTATCCTTTGAACCAATTCCCATA
CACTATTGTGCCCCGGCTGGTTTTGCGATTCTAAAGTGTAATAAAAAGAATTTCAATGGA
ACAGGACCATGTAAAAATGTCAGCACAGTACAATGTACACATGGAATTAAGCCAGTAGTG
TCAACTCAGTTGTTATTAAATGGCAGCCTAGCAGAAGAGGAGGTAGTAATTAGGTCTGAA
[truncated: 47,009 more chars]
