# Supplementary material for: Profound phenotypic and epigenetic heterogeneity of the HIV-1-infected CD4+ T cell reservoir
Source: Nat Immunol. 2022 Dec 19;24(2):359–70. doi: 10.1038/s41590-022-01371-3 (PMC9892009; doi:10.1038/s41590-022-01371-3)
Supplement: Supplementary file 4 — Autologous Viral Fasta files used for viral sequence alignment for ART-PLWH samples. [file 41590_2022_1371_MOESM4_ESM.zip › autologousViralFastas/a08.fa]

>chrA08MT929403.1
GCAGTAGTAATACAAGATAATAGTGAAATAAAAGTAGTGCCAAGGAGAAAAGCAAAGATCATTAGGGATTATGGAAAACA
GATGGCAGGTGATGATTGTGTGGCAAGTAGACAGGATGAGGATTAACACATGGAAAAGTTTAGTAAAATACCATATGCAT
ATTTCAAAGAAAGCTAAAGGATGGTTTTATAGACATCACTATGACAGCCCTCATCCAAAAGTAAGTTCAGAAGTACACAT
CCCATTAGGGGACGCTAGACTAGTAATAACAACATATTGGGGCCTGCATACAGGAGAAAGAGAATGGCATTTGGGTCAAG
GAGTCTCTATAGAATGGAGGAAGAGGAGATACAGCACACAAGTGGACCCTAACCTAGCAGACCAACTAATTCATCAATGT
TATTTTGATTGTTTTTCAGAATCTGCTATAAGAAATGCCTTATTAGGACGTATAGTTAGTCCTAGTTGTGAATATCAAGC
AGGACATAGCAAGGTAGGATCCCTACAGTACTTGGCACTAACAGTAGTAATAACACCAAAAAGGAGAAAGCCACCTTTGC
CTAGTGTTGCAAAACTGACAGAGGATAGATGGAACAAGCCCCGGAAGACCAAGGGCCACAGAGGGAACCATTCAATGAAT
GGACACTAGAGCTTTTAGAGGAACTTAAAAATGAAGCTGTTAGACACTTTCCCAGGACGTGGCTCCATGGCTTAGGACAA
TACATCTATGACACTTATGGGGATACTTGGGAAGGAGTGGAAGCCATAATAAGAATTCTGCAACAACTGCTGTTTATTCA
TTACAGAATTGGATGTCATCATAGCAGAATAGGCATTACCCGACAAAGGAGAGCAAGAAATGGAGCCAGTAGATCCTAGA
CTAGAGCCCTGGAAGCATCCAGGAAGTCAGCCTAAAACTGCTTGTACTAAATGCTATTGTAAAAAGTGTTGCTTTCACTG
CCAAGTTTGTTTCATGAAAAAAGCCTTAGGCATCTCCTATGGCAGGAAGAAGCGGAGACAGCGACGAAGATCTCCTCAGG
ACAGTAAGAATAATCAAGGCCCTCTACCAAAGCAGTAAGTATTACATGTAATGCAGTCTTTACAAATAGTAGCAATAGTA
GCACTAATAGTAGCAGCAATAATAGCAATAGTTGTGTGGACTATAGTAGGCATAGAATATAGGAGAATAAGAAGACAAAG
AAAGATAGATAGGTTAGTTGATAGAATACTAGAAAGAGCAGAAGACAGTGGCAATGACAGTGAAGGGGACCAGGAAGAAT
TATCAGCACTTATGGACAGGGGGCATGATGCTCCTTGGAATATTAATGATCTGTAGTACTGCACAACAATTGTGGGTCAC
AGTCTATTATGGGGTACCTGTGTGGAAAGAAGCAACTACCACTCTATTTTGTGCATCAGATGCTAAAGCATATGATACAG
AGGCACATAATGTTTGGGCCACACATGCCTGTGTACCCACAGACCCCAACCCACAAGAAGTAGTATTAAATGTGACAGAA
AATTTCAACATGTGGAAAAACAACATGGTAGAACAAATGCATGAGGATATAATTAGTTTATGGGATCAAAGCCTAAAGCC
ATGTGTAAAGTTAACGCCGCTCTGTGTTAGGTTAGAGTGCAAGGATTTGAATAAAGATAGGTTGAGAAATCTAACAGACT
CTAGTTGGGGAAATATGACAGGAGAAATAAAAAACTGCTCTTTCAATAGCACCACAGGGATGCAAGATAAGCCACAGAAA
CAATATGCATTTCTCTATAAGCTTGATATAGAACCACTAGATAATACTACTAGTACTACGAATACTAGCAAGAGCTATAG
GTTAATACATTGTAACTCCTCAGTCATTACACAGGCTTGTCCAAAGGTATCCTTTGAGCCAATTCCCATACATTATTGTG
CCCCGGCTGGTTTTGCGATTCTAAAATGTAATGATGAGACGTTCAATGGATCAGGACCATGTAACAATGTCAGCACAGTA
CAATGTACACATGGAATTAGGCCAGTAGTGTCAACTCAATTGCTATTAAATGGCAGCTTAGCAGAAAAAGAGGTAGTAAT
TAGATCTGAAAATTTCACAAACAATGCTAAAGTCATAATAGTACAGCTRAATAAAACTGTATTAATTAATTGTACAAGAC
CTGGCATCAATATAAGAAGGAGGGTAACTATAGGACCAGGGAGAGCATTTTTTACATCAGATATAAGAGGAGATATAAGA
CGAGCACATTGTAACATTTCTAGAAAACAATGGAATGAGACTTTACAACACATAGTTATAAAATTAAAAGAACAATTTGG
GAATAAAACAATAATCTTTAATTCATCCTCAGGAGGGGACCCAGAAGTTGTAATGCACAATTTTAATTGTGGAGGGGAAT
TTTTCTACTGCAATACAACACAACTGTTTAATAGCACTTGGAATTCAACACATAGTTGGAACGATACAGGGTCAAATGAC
AATGTCACACTTCCATGCAGGATAAAACAAATCATAAACATGTGGCAGGAAGTAGGAAAAGCAATGTATGCCCCTCCTAT
TAAGGGAGAAATTAAATGTTCATCAAATATTACAGGGCTGATATTAACTAGAGATGGTGGGACAGGTAATGAGACTGACA
ACAACACTGAGACCTTCAGACCAGAAGGAGGAGATATGAGAAACAATTGGAGAAGTGAATTATATAAATATAAAGTAATA
AGAATTGAACCAATAGGATTAGCACCCACCAAGGCAAAGAGAAGAGTGGTGCAGAGAGAAAAAAGAGCAATACCAATAGG
AGCTATGTTCTTTGGGTTCTTGGGAGCAGCAGGAAGCACTATGGGCGCAGCGTCAATAACGCTGACGGTACAGGCCAGAC
AATTACTGTCTGGTATAGTGCAACAGCAAAACAATTTGCTGAGGGCTATTGAGGCGCAACAACATCTGTTGCAACTCACA
GTCTGGGGCATCAAGCAGCTCCAGGCAAGAGTCCTGGCTGTGGAAAGATACCTAAGAGATCAACAGCTCCTAGGGATTTG
GGGTTGCTCTGGAAAACTCATTTGCACCACTGCTGTGCCTTGGAATGCTACTTGGAAGGCTAATAATACAGATCTGGATC
TAATTTGGACTAACAAAACCTGGATGCAGTGGGAAAAAGAAATTGACAATTACACAGATTTAATATACTACTTACTTGAA
CAATCGCAGACCCAGCAAGAAAAGAATGAAAAAGAGTTATTGGAATTGGACAAGTGGGCAAGTTTGTGGAGTTGGTTTGA
CATAACAAACTGGCTGTGGTATATTAAAATATTCATAATGATAGTAGGAGGATTAATAGGATTAAGAATAGTTTTTGCTG
TACTTTCTATAGTGAATAGAGTTAGGCAGGGATATTCACCACTCTCGTTTCAGACCCGCCTCCCAACCCCGAGGGGACCC
GACAGGCCCGACGGAATCGAAGAAGAAGGTGGAGAGAAAGGCAAAGACAGATCCATACGCTTAGTGGATGGCTTCTTAGC
ACTTATCTGGGACGACCTGCGGAACCTGTGCCTCTTCAGCTACCACCACTTGAGAGACTTACTCTTGATTGCAGGGAGGA
TTGTGGAACTTCTGGGACGCAGGGGGTGGGAAGCCCTCAAGTATTGTTGGAGTCTCCTACAGTATTGGAGTCAGGAACTA
AAGAATAGTGCTGTCAGCCTGCTCAACACCACAGCTATAGTAGTAGCTGAGGGGACAGATAGGATTATAGAATTAGCACA
AAGGATTGGCAGAGCTTTTCTCAATATACCTAGAAGAATAAGACAGGGCTTCGAAAGGGCTTTGCTATAAAATGGGTGGC
AAGTGGTCAAAAAGCAGTGTGACTGGATGGCCTGCTATCAGGGAAAAAATGAGACGAGCTGAGCCTGAGCCAGCAGCAGA
AGGGGTGGGAGCAGTATCTCGAGACCTGGCAAAACATGGAGCTATCACAAGTAGCAATACTAATAGTGCTGCTTGTACCT
GGCTGGAAGCACAAGAGGAGGAGGAGGTGGGCTTTCCAGTCAGGCCTCAGGTACCTTTAAGACCAATGACTTACAAGGGA
GCTGTAGATCTTAGCCACTTTTTAAGAGAAAAGGGGGGACTGGAAGGGTTAATTCACTCCCAAAAGAGACAGGACATCCT
TGATCTATGGGTCTACCATACGCAAGGCTACTTCCCTGATTGGCAGAACTACACACCAGGGCCAGGGGTAAGATATCCAC
TGACCTTTGGATGGTGCTTCAAGCTAGTACCAGTAGAGAAAGAGAAGGTAGAAGAGGCCACTGCAGGAGAGAACACCAGC
CTGTTACACCCTGTAAGCCAGCATGGGATGGATGACCCGGAGAGARAAGTGTTACAGTGGAAGTTTGACAGTCGCCTAGC
ATTTCATCACATGRCCCTAGAGAAGTACCCAGAGTTCTTCAAAGACTGCTGACACCTGCTAAAGACTGCTGACACCAAGC
TTTCTACAAGGGACTTTCCGCTGGGGACTTTCCAGGGGAGGTGTGGCCTGGGCGGGACTGGGGAGTGGCRAGCCCTCAGA
TGCTGCATATAAGCAGCCGCTTTTTGCCTGTACTGGGTCTCTCTAGTTAGACCAGATCTGAGCCCGGGAGCTCTCTGGCT
AGCTAGGGAACCCACTGCTTAAGCCTCAATAAAGCTTGCCTTGAG
>chrA08MT929401.1
GCAGTAGTAATACAAGATAATAGTGAAATAAAAGTAGTGCCAAGGAGAAAAGCAAAGATCATTAGAGATTATGGAAAACA
GATGGCAGGTGATGATTGTGTGGCAAGTAGACAGGATGAGGATTAACACATGGAAAAGTTTAGTAAAATACCATATGCAT
ATTTCAAAGAAAGCTAAAGGATGGTTTTATAGACATCACTATGACAGCCCTCATCCAAAAGTAAGTTCAGAAGTACACAT
CCCATTAGGGGACGCTAGACTAGTAATAACAACATATTGGGGCCTGCATACAGGAGAAAGAGAATGGCATTTGGGTCAAG
GAGTCTCTATAGAATGGAGGAAGAGGAGATACAGCACACAAGTAGACCCTAACCTAGCAGACCAACTAATTCATCAATGT
TATTTTGATTGTTTTTCAGAATCTGCTATAAGAAATGCCTTATTAGGACGTATAGTTAGTCCTAGTTGTGAATATCAAGC
AGGACATAGCAAGGTAGGATCCCTACAGTACTTGGCACTAACAGTAGTAATAACACCAAAAAGGAGAAAGCCACCTTTGC
CTAGTGTTGCAAAACTGACAGAGGATAGATGGAACAAGCCCCGGAAGACCAAGGGCCACAGAGGGAACCATTCAATGAAT
GGACACTAGAGCTTTTAGAGGAACTTAAAAATGAAGCTGTTAGACACTTCCCTAGGACGTGGCTCCATGGCTTAGGACAA
TATATCTATGACACCTATGGGGATACTTGGGAAGGAGTGGAAGCCATAATAAGAATTCTGCAACAACTGCTGTTTATTCA
TTACAGAATTGGATGTCATCATAGCAGAATAGGCATTACCCGACAAAGGAGAGCAAGAAATGGAGCCAGTAGATCCTAGA
CTAGAGCCCTGGAAGCATCCAGGAAGTCAGCCTAAAACTGCTTGTACTAAATGCTATTGTAAAAAGTGTTGCTTTCACTG
CCAAGTTTGTTTCATGAAAAAAGCCTTAGGCATCTCCTATGGCAGGAAGAAGCGGAGACAGCGACGAAGATCTCCTCAGG
ACAGTAAGAATAATCAAGGCCCTCTACCAAAGCAGTAAGTATTACATGTAATGCAGTCTTTACAAATAGTAGCAATAGTA
GCACTAATAGTAGCAGCAATAATAGCAATAGTTGTGTGGACTATAGTAGGCATAGAATATAGGAGAATAAGAAGACAAAG
AAAGATAGATAGGTTAGTTGATAGAATACTAGAAAGAGCAGAAGACAGTGGCAATGACAGTGAAGGGGACCAGGAAGAAT
TATCAGCACTTATGGACAGGGGGCATGATGCTCCTTGGAATATTAATGATCTGTAGTACTGCACAACAATTGTGGGTCAC
AGTCTATTATGGGGTACCTGTGTGGAAAGAAGCAACTACCACTCTATTTTGTGCATCAGATGCTAAAGCATATGATACAG
AGGCACATAATGTTTGGGCCACACATGCCTGTGTACCCACAGACCCCAACCCACAAGAAGTAGCATTAAATGTGACAGAA
GATTTCAACATGTGGAAAAATAACATGGTAGAACAAATGCATGAGGATATAATTAGTTTATGGGATCAAAGCCTAAAGCC
ATGTGTAAAGTTAACGCCGCTCTGTGTTAGGTTAGAGTGCAAGGATTTGGATAAAGATGGTTTGAGAAATCTAACAGACT
CTAGTTGGGGAAATATGACAGGAGAAATAAAAAACTGCTCTTTCAATAGCACCACAGGGATGCAAGATAAGCCACAGGAA
CAATATGCATTTTTATATAAGCTTGATATAGAACCACTAGATAATACTACTAGTACTACGAATACTAGCAAGAGATATAG
GTTAATACATTGTAACTCCTCAGTCATTACACAGGCTTGTCCAAAGGTATCCTTTGAACCAATTCCCATACATTATTGTG
CCCCGGCTGGTTTTGCGATTCTAAAATGTAATGATGAGAAGTTCAATGGATCAGGACCATGTAACAATGTCAGCACAGTA
CAATGTACACATGGAATTAGGCCAGTAGTGTCAACTCAATTGCTATTAAATGGCAGCTTAGCAGAAAAAGAGGTAGTAAT
TAGATCTGAAAATTTCACAAACAATGCTAAAGTCATAATAGTACAGCTGAATAAAACTGTATTAATTAATTGTACAAGAC
CTGGCAACAATCTAAGAAGGAGGGTAACTATAGGACCAGGGAGAGCATTTTTTACATCAGATATAAGAGGAGATATAAGA
CGAGCACATTGTAACATTTCTAGAAAACAATGGAATGAGACTTTACAACACATAGTTATAAAATTAAAAGAACAATTTGG
GAATAAAACAATAATCTTTAATTCATCCTCAGGAGGGGACCCAGAAGTTGTAATGCACAATTTTAATTGTGGAGGGGAAT
TTTTCTACTGCAATACAACACAACTGTTTAATAGCACTTGGAATTCAACACATAGTTGGAACGATACAGGGTCAAATGAC
AATGTCACACTTCCATGCAGGATAAAACAAATCATAAACATGTGGCAGGAAGTAGGAAAAGCAATGTATGCCCCTCCTAT
TAAGGGAGAAATTAAATGTTCATCAAATATTACAGGGCTGATATTAACTAGAGATGGTGGGACAGGTAATGAGACTGACA
ACAACACTGAGACCTTCAGACCAGAAGGAGGAGATATGAGAAACAATTGGAGAAGTGAATTATATAAATATAAAGTAATA
AGAATTGAACCAATAGGATTAGCACCCACCAAGGCAAAGAGAAGAGTGGTGCAGAGAGAAAAAAGAGCAATACCAATAGG
AGCTATGTTCTTTGGGTTCTTGGGAGCAGCAGGAAGCACTATGGGCGCAGCGTCAATAACGCTGACGGTACAGGCCAGAC
AATTACTGTCTGGTATAGTGCAACAGCAAAACAATTTGCTGAGGGCTATTGAGGCGCAACAACATCTGTTGCAACTCACA
GTCTGGGGCATCAAGCAGCTCCAGGCAAGAGTCCTGGCTGTGGAAAGATACCTAAGAGATCAACAGCTCCTAGGGATTTG
GGGTTGCTCTGGAAAACTCATTTGCACCACTGCTGTGCCTTGGAATGCTACTTGGAAGGCTAATAATACAGATCTGGATC
TAATTTGGACTAACAAAACCTGGATGCAGTGGGAAAAAGAAATTGACAATTACACAGATTTAATATACTACTTACTTGAA
CAATCGCAGACCCAGCAAGAAAAGAATGAAAAAGAGTTATTGGAATTGGACAAGTGGGCAAGTTTGTGGAGTTGGTTTGA
CATAACAAACTGGCTGTGGTATATTAAAATATTCATAATGATAGTAGGAGGATTAATAGGATTAAGAATAGTTTTTGCTG
TACTTTCTATAGTGAATAGAGTTAGGCAGGGATATTCACCACTCTCGTTTCAGACCCGCCTCCCAACCCCGAGGGGACCC
GACAGGCCCGACGGAATCGAAGAAGAAGGTGGAGAGAGAGGCAAAGACAGATCCATACGCTTAGTGGATGGCTTCTTAGC
ACTTATCTGGGACGACCTGCGGAACCTGTGCCTCTTCAGCTACCACCACTTGAGAGACTTACTCTTGATTGCAGGGAGGA
TCGTGGAACTTCTGGGACGCAGGGGGTGGGAAGCCCTCAAGTATTGTTGGAGTCTCCTACAGTATTGGAGTCAGGAACTA
AAGAATAGTGCTGTCAGCCTGCTCAACACCACAGCTATAGTAGTAGCTGAGGGGACAGATAGGATTATAGAATTAGCACA
AAGGATTGGCAGAGCTTTTCTCAATATACCTAGAAGAATAAGACAGGGCTTCGAAAGGGCTTTGCTATAAAATGGGTGGC
AAGTGGTCAAAAAGCAGTGTGACTGGATGGCCTGCTATCAGGGAAAAAATGAGACGAGCTGAGCCTGAGCCAGCAGCAGA
AGGGGTGGGAGCAGTATCTCGAGACCTGGCAAAACATGGAGCTATCACAAGTAGCAATACTAATAGTGCTGCTTGTACCT
GGCTGGAAGCACAAGAGGAGGAGGAGGTGGGCTTTCCAGTCAGGCCTCAGGTACCTTTAAGACCAATGACTTACAAGGGA
GCTGTAGATCTTAGCCACTTTTTAAGAGAAAAGGGGGGACTGGAAGGGTTAATTCACTCCCAAAAGAGACAGGACATCCT
TGATCTATGGGTCTACCATACGCAAGGCTACTTCCCTGATTGGCAGAACTACACACCAGGGCCAGGGGTAAGATATCCAC
TGACCTTTGGATGGTGCTTCAAGCTAGTACCAGTGGAGAAAGAGAAGGTAGAAGAGGCCACTGCAGGAGAGAACACCAGC
CTGTTACACCCTGTAAGCCAGCATGGGATGGATGACCCGGAGAGAGAAGTGTTACAGTGGAAGTTTGACAGTCGCCTAGC
ATTTCATCACATGGCCCGAGAGAAGTACCCAGAGTTCTACAAAGACTGCTGACACCTGCTAAAGACTGCTGACACCAAGC
TTTCTACAAGGGACTTTCCGCTGGGGACTTTCCAGGGGAGGTGTGGCCTGGGCGGGACTGGGGAGTGGCGAGCCCTCAGA
TGCTGCATATAAGCAGCCGCTTTTTGCCTGTACTGGGTCTCTCTAGTTAGACCAGATCTGAGCCCGGGAGCTCTCTGGCT
AGCTAGGGAACCCACTGCTTAAGCCTCAATAAAGCTTGCCTTGAG
>chrA08MT929430.1
TGGAAGGGTTAATTCACTCCCAAAAGAGACAGGACATCCTTGATCTATGGGTCTACCACACACAAGGCTACTTCCCTGAT
TGGCAGAACTACACACCAGGGCCAGGGGTAAGATATCCACTGACCTTTGGATGGTGCTTCAAGTTAGTACCAGTGGAGAA
AGAGAAGGTAGAAGAGGCCACTGAAGGAGAGAACACCAACCTGTTACACCCTGTGAGCCTGCATGGGATGGATGACCCGG
AGGGAGAAGTGTTACAGTGGAAGTTTGACAGTCGCCTAGCATTTCATCACATGGCCCGAGAGAAGTACCCAGAGTTCTAC
AAAGACTGCTGACACCTGCTAAAGACTGCTGACACCAAGCTTTCTACAAGGGACTTTCCGCTGGGGACTTTCCAGGGGAG
GTGTGGCCTGGGCGGGACTGGGGAGTGGCGAGCCCTCAGATGCTGCATATAAGCAGCCGCTTTTTGCCTGTACTGGGTCT
CTCTAGTTAGACCAGATCTGAGCCCGGGAGCTCTCTGGCTAGCTAGGGAACCCACTGCTTAAGCCTCAATAAAGCTTGCC
TTGAGTGCTACAAGTAGTGTGTGCCCGTCTGTTGTGTGACTCTGGTAACTAGAGATCCCTCAGACCATTAAAGTCAGAGT
GGAAAATCTCTAGCAGTGGCGCCCGAACAGGGACCGGAAAGCGAAAGAGAAACCAGAGGAGCTCTCTCGACGCAGGACTC
GGCTTGCTGAAGTGCACACAGCAAGAGGCGAGGGGCAGCGACTGGTGAGTACGCTGAAAATTTTGACTAGCGGAGGCTAG
AAGGAGAGAGATGGGTGCGAGAGCGTCAGTATTAAGCGGGGGACAATTGGATAGATGGGAGAAAATTCGGTTAAGGCCAG
GAGGAAAGAAACAATATAGATTAAAACATATAGTATGGGCAAGCAGGGAGCTAGAAAGATTTGCAGTCAATCCTGGCTTG
TTAGAAACAGCAGAAGGCTGTAAACAGATACTGCAACAATTACAACCATCTCTTCAGACAGGATCAGAGGAAATTAAATC
ATTGTATAATACAGTAGCAACCCTCTATTGTGTACATCTAAGGATAGAGGTAAAAGACACCAAAGAAGCTTTAGACAAAA
TAGAGGAAGAGCAAAAGAAAAGTAAGAAAAAGGCAGAGCAAGCAGCAGCTGCCGCAGGAAGCAGCAGCCAAGTCAGTCAA
AATTACCCTATAGTGCAGAACCTTCAGGGGCAAATGGTACATCAAGCCATATCACCTAGAACTTTAAATGCATGGGTAAA
AGTAGTAGAAGAGAAGGCTTTCAGCCCAGAAGTAATACCCATGTTTTCAGCTTTATCAGAAGGAGCCACCCCACAAGATT
TAAACACCATGCTAAACACAGTGGGGGGACATCAGGCAGCCATGCAAATGTTAAAAGAGACCATCAATGAGGAAGCTGCA
GAATGGGACAGATTGCACCCAGTGCATGCAGGGCCTGTTGCACCAGGCCAGATGAGAGAACCAAGGGGAAGTGACATAGC
AGGAACTACTAGTACCCTTCAGGAACAAATAGGGTGGATGACAAATAATCCACCTATCCCAGTAGGAGAAATTTATAAAA
GATGGATAATCATGGGGCTAAATAAAATAGTAAGAATGTATAGCCCAACCAGCATTTTGGACATAAGACAAGGACCAAAG
GAACCCTTTAGAGATTATGTAGATCGGTTCTATAAAACTCTAAGAGCCGAGCAAGCTTCACAGGAGGTAAAAAATTGGAT
GACAGAGACCTTGTTGGTCCAAAATGCAAACCCAGATTGTAAGACTATTTTAAAAGCATTAGGACCAGGGGCTACATTAG
AAGAAATGATGACAGCATGTCAGGGAGTAGGGGGACCAGGTCATAAAGCAAGAGTCTTGGCTGAAGCAATGAGCCAAGTG
ACAAATTCAGCTACTGTAATGATGCAGAGGGGCAATTTCAAGGGCCAAAGAAAGACTATTAAGTGTTTCAATTGTGGCAG
AGAAGGGCACTTAGCCAGACACTGCAAGGCCCCTAGGAAAAAGGGCTGTTGGAAATGTGGAAAGGAAGGACACCAAATGA
AAGATTGTACTGAAAGACAGGCTAATTTTTTAGGGAAGATCTGGCCTTCCTCCAAGGGAAGGCCAGGGAACTTTCTTCAG
AGCAGACCAGAACCAACAGCCCCAACAGCCCCAACAGCCCCACCAGAGGAGAGCTTCAGGTTTGGGGAGGAGACAACAAC
TCCCCCTCAGAAGCAGGAGCCAATAGACAAGAACCTGTATCCCTTAGCTTCCCTCAAATCACTCTTTGGCAACGACCCCT
TGTCACAATAAAAGTAGGGGGACAGCTAAAAGAAGCCTTATTAGATACAGGAGCAGATGATACAGTATTAGAAGAAATGA
ATTTGCAAGGAAGATGGAAACCAAAAATGATAGGGGGAATTGGAGGTTTTATCAAAGTAAGACAGTATGAAGAGATACCA
GTAGAAATCTGTGGACATAAAGCTATAGGTACAGTATTAATAGGACCTACACCTGTCAACATAATTGGAAGAAATCTGTT
GACTCAGATTGGTTGCACTTTAAATTTTCCTATCAGTCCTATTGAAACTGTACCAGTCAAATTAAAGCCAGGAATGGATG
GCCCAAAGGTTAAACAATGGCCATTAACAGAAGAAAAAATAAAAGCATTAGTAGAGATTTGTACAGAAATGGAAAAGGAA
GGAAAAATTACAAAAATTGGGCCTGAAAATCCATACAATACTCCAATATTTGCCATAAAGAAAAAGGACAGTACTAAGTG
GAGAAAATTAGTAGATTTCAGAGAACTTAATAAGAGAACTCAGGACTTCTRGGAAGTTCAATTAGGAATACCACATCCCG
CAGGGTTAAAAAAGAAAAAATCAGTTACAGTACTGGATGTAGGTGATGCATATTTTTCAGTTCCCTTAGACAAAGAATTC
AGGAAGTATACTGCATTTACTATACCTAGTACAAACAATGAGACACCAGGGATTAGATATCAATACAATGTGCTTCCACA
GGGATGGAAAGGATCACCAGCAATATTCCAAGCTAGCATGACAAAAATCTTAGAGCCTTTCAGAATAAAAAATCCAGACA
TAGTTATTTACCAATACATGGATGATTTGTATGTGGGCTCTGACTTAGAAATAGGACAGCATAGAGCAAAAATAGAGGAA
CTGAGGCAACATCTGTTGGCGTGGGGATTTACCACACCAGATAAAAAACATCAGAAAGAACCTCCATTCCTTTGGATGGG
TTATGAACTCCATCCTGATAAATGGACAGTACAGCCTATAGTGCTGCCAGAAAAGGACAGCTGGACTGTCAATGACATAC
AGAAGTTAGTGGGAAAACTGAATTGGGCAAGTCAGATTTATCCAGGGATTAAAGTAAGGCAATTATGTAAACTCCTTAGG
GGAGCCAAAGCACTGACAGAAGTAATACCACTAACAGAAGAAGCAGAGCTAGAACTGGCTGAAAACAGGGAGATTCTAAA
AGAACCAGTACATGGGGTGTATTATGACCCATCAAAAGACTTAATAGCAGAAATACAGAAGCAGGAGCAGGGCCAATGGT
CATATCAAATTTACCAAGAACCATTTAAAAATCTGAAAACAGGAAAATATGCAAGAATGAGGGGTACCCATACTAATGAT
GTAAAACAATTAACAGAGGCAGTGCAAAAAATAGCCAATGAAAGCATAGTAATATGGGGAAAAATTCCTAAATTTAGACT
ACCCATACAAAAGGAAACATGGGAAACATGGTGGGTGGAGTATTGGCAGGCCACCTGGATTCCTGAGTGGGAGTTTGTCA
ATACCCCTCCCTTAGTGAAATTATGGTACCAGTTAGAGAAAGAACCCATAGTAGGAGCAGAAACTTTCTATGTAGATGGG
GCAGCTAGTAGGGAAACTAAATCAGGAAAAGCAGGATATGTCACTGACAGAGGAAGAGAAAAAGTTGTCTCCCTAACTGA
CACAACAAATCAGAAGACTGAGTTACAAGCAATTAATCTAGCTTTGCAGGATTCAGGATTAGAAGTAAACATAGTAACAG
ACTCACAATATGCCTTAGGGATCATCCAAGCGCAACCAGATAAAAGTGAATCAGAGCTAGTTAATCAAATAATAGAGCAG
TTAATAAAAAAAGAAAAGGTTTACCTGGCATGGGTACCAGCACACAAAGGAATTGGAGGAAATGAACAAGTAGACAAATT
AGTCAGTAGTGGAATCAGGAAAGTACTATTTTTGGATGGAATAGACAAGGCCCAAGAAGATCATGAGAAATATCACAGTA
ATTGGARAGCAATGGCTCATGATTTTAACCTGCCACCTGTAGTAGCAAAAGAAATAGTAGCCAGCTGTGATAAATGTCAG
ATAAAAGGAGAAGCCATGCATGGACAAGTAGACTGTAGTCCAGGAATATGGCAACTAGATTGTACACATTTAGAAGAAAA
AATTATCCTAGTGGCAGTTCATGTAGCCAGTGGATATATAGAAGCAGAAGTTATTCCAGCAGAGACAGGGCAGGAAACAG
CATACTTTATCTTAAAATTAGCAGGAAGATGGCCAGTAAAAACAATACACACAGACAATGGCAGAAATTTCACCAGTAAT
ACAGTTAAGGCCGCCTGTTGGTGGGCAGGGATCAAACAGGAATTTGGCATTCCCTACAATCCCCAAAGCCAAGGAGTAGT
AGAATCAATGAATAAAGAATTAAAGAAAATTATAAACCAGGTAAGAGATCAAGCAGAACATCTTAAGACAGCAGTGCAAA
TGGCAGTATTCATCCACAATTTTAAGAGAAAAGGGGGGATTGGGGGGTACAGTGCAGGGGAAAGAATAGTAGACATAATA
GCATCAGACATACAAACTAAAGAACTACAAAAACAAATCACAAAAATTCAAAATTTTCGGGTTTATTACAGGGACAGCAG
AGACCCACTTTGGAAAGGACCAGCAAAGCTCCTCTGGAAAGGTGAAGGGGCAGTAGTAATACAAGATAATAGTGAAATAA
AAGTAGTGCCAAGGAGAAAAGCAAAGATCATTAGGGATTATGGAAAACAGATGGCAGGTGATGATTGTGTGGCAAGTAGA
CAGGATGAGGATTAACACATGGAAAAGTTTAGTAAAATACCATATGCATATTTCAAAGAAAGCTAAAGGATGGTTTTATA
GACATCACTATGACAGCCCTCATCCAAAAGTAAGTTCAGAAGTACACATCCCACTAGGGGACGCTAGACTAGTAATAACA
ACATATTGGGGCCTGCATACAGGAGAAAGAGAATGGCATTTGGGTCAAGGAGTCTCTATAGAATGGAGGAAGAGGAGATA
CAGCACACAAGTAGACCCTAACCTAGCAGACCAACTAATTCATCAATGTTATTTTGATTGTTTTTCAGAATCTGCTATAA
GAAATGCCATATTAGGACATATAGTTAGTCCTAGTTGTGAATATCAAGCAGGACATAGCAAGGTAGGATCCCTACAGTAC
TTGGCACTAACAGCATTAATAACACCAAAAAGGAGAAAGCCACCTTTGCCTAGTGTTGCAAAACTGACAGAGGATAGATG
GAACAAGCCCCGGAAGACCAAGGGCCACAGAGGGAACCATTCAATGAATGGACACTAGAGCTTTTAGAGGAACTTAAAAA
TGAAGCTGTTAGACACTTCCCTAGGACGTGGCTCCATGGCTTAGGACAATATATCTATGACACTTATGGGGATACTTGGG
AAGGAGTGGAAGCCATAATAAGAATTCTGCAACAACTGCTGTTTATTCATTACAGAATTGGATGTCATCATAGCAGAATA
GGCATTACTCGACAAAGGAGAGCAAGAAATGGAGCCAGTAGATCCTAGACTAGAGCCCTGGAAGCATCCAGGAAGTCAGC
CTAAAACTGCTTGTACCAATTGCTATTGTAAAAAGTGTTGCTTACATTGCCAAGTTTGTTTCATGAAAAAAGCCTTAGGC
ATCTCCTATGGCAGGAAGAAGCGGAGACAGCGACGAAGACCTCCTCAGGACAGTAAGAATAATCAAGGCCCTCTACCAAA
GCAGTAAGTATTACATGTAATGCAGTCTTTACAAATAGTAGCAATAGTAGCACTAATAGTAGCAGCAATAATAGCAATAG
TTGTGTGGACTATAGTAGGCATAGAATATAGGAGAATAAGAAGACAAAGAAAGATAGATAGGTTAGTTGATAGAATACTA
GAAAGAGCAGAAGACAGTGGCAATGACAGTGAAGGGGACCAGGAAGAATTATCAGCACTTATGGACAGGGGGCATGATGC
TCCTTGGAATATTAATGATCTGTAGTACTGCACAACAATTGTGGGTCACAGTCTATTATGGGGTACCTGTGTGGAAAGAA
GCAACTACCACTCTATTTTGTGCATCAGATGCTAAAGCATATGATACAGAGGCACATAATGTTTGGGCCACACATGCCTG
TGTACCCACAGACCCCAACCCACAAGAGGTAGTATTAAATGTGACAGAAAATTTCAACATGTGGAAAAATAACATGGTAG
AACAAATGCATGAGGATATAATTAGTTTATGGGATCAAAGCCTAAAGCCATGTGTAAAGTTAACGCCACTCTGTGTTAGG
TTAGAGTGCAAGGATTTGAATAAAGATCAGTTGAGAAATTTAACAGACTCTAGTTGGGGAAATATAACAGGAGAAATAAA
AAACTGCTCTTTCAATAGCACCACAGGGATGCAAGATAAGCCACAGGAACAATATGCATTTTTCTATAAGCTTGATATAG
AACCACTAGATAATACTACTAGTACTACGAATACTAGCAAGAGGTATAGGTTAATACATTGTAACTCCTCAGTCATTACA
CAGGCTTGTCCAAAGGTATCCTTTGAACCAATTCCCATACATTATTGTGCCCCGGCTGGTTTTGCGATTCTAAAATGTAA
TGATGAAACGTTCAATGGATCAGGACCATGTAACAATGTCAGCACAGTACAATGTACACATGGAATTAGGCCAGTAGTGT
CAACTCAATTGCTATTAAATGGCAGCTTAGCAGAAAAAGAGGTAGTAATTAGATCTGAAAATTTCACAAACAATGCTAAA
GTCATAATAGTACAGCTGAATAAAACTATATTAATTAATTGTACAAGACCTGGCAACAATATAAGAAGGAGGGTACATAT
AGGACCAGGGAGAGCATTTTTTACATCAGATATAAGAGGAGATATAAGACGAGCACATTGTAACATTTCTAGAAAACAAT
GGAATGAGACTTTACAACACATAGTTATAAAATTAAAAGAACAATTTGAGAATAAAACAATAATCTTTAATTCATCCGCA
GGAGGGGACCCAGAAGTTGTAATGCACAATTTTAATTGTGGAGGGGAATTTTTCTACTGCAATACAACAAAACTGTTTAA
TAGCACTTGGAATTCAACACATAGTTGGAACGATACAGGGTCAAATGACAATGTCACACTTCCATGCAGGATAAAACAAA
TCATAAACATGTGGCAGGAAGTAGGAAAAGCAATGTATGCCCCTCCTATTAAGGGAGAAATTAAATGTTCATCAAATATT
ACAGGGCTGATATTAACTAGAGATGGTGGGACAGGTAATGAGACTGACAACAACACTGAGACCTTCAGACCAGGAGGAGG
AGATATGAGAAACAATTGGAGAAGTGAATTATATAAATATAAAGTAATAAGAATTGAACCAATAGGATTAGCACCCACCA
AGGCAAAGAGAAGAGTGGTGCAGAGAGAAAAAAGAGCAATACCACTAGGAGCTGTGTTCTTTGGGTTCTTGGGAGCAGCA
GGAAGCACTATGGGCGCAGCGTCAATAGCGCTGACGGCACAGGCCAGACAATTACTGTCTGGTATAGTGCAACAGCAAAA
CAATTTGCTGAGGGCTATTGAGGCGCAACAACATCTGTTGCAACTCACAGTCTGGGGCATCAAGCAGCTCCAGGCAAGAG
TCCTGGCTGTGGAAAGATACCTAAGGGATCAACAGCTCCTAGGGATTTGGGGTTGCTCTGGAAAACTCATTTGCACCACT
GCTGTGCCTTGGAATGCTACTTGGAAGGCTAATAATACAGATCTGGATCTAATTTGGACTAACAAAACCTGGATGCAGTG
GGAAAAAGAAATTGACAATTACACAGATTTAATATACTACTTACTTGAACAATCGCAGACCCAGCAAGAAAAGAATGAAA
AAGAGTTATTGGAATTGGACAAGTGGGCAAGTTTGTGGAATTGGTTTGACATAACAAACTGGCTGTGGTATATTAAAATA
TTCATAATGATAGTAGGAGGATTAATAGGATTAAGAATAGTTTTTGCTGTATTTTCTATAGTGAATAGAGTTAGGCAGGG
ATATTCACCACTCTCATTTCAGACCCGCCTCCCAACCCCGAGGGGACCCGACAGGCCCGACGGAACCGAAGAAGAAGGTG
GAGAGAGAGGCAAAGACAGATCCATACGCTTAGTGGATGGCTTCTTAGCACTTATCTGGGACGACCTGCGGAACCTGTGC
CTCTTCAGCTACCACCACTTGAGAGACTTACTCTTGATTGTAGTGAGGATTGTGGAACTTCTGGGACGCAGGGGGTGGGA
AGCCCTCAAGTATTGTTGGAGTCTCCTACAGTATTGGAGCCAGGAACTAAAGAATAGTGCTGTCAGCTTGCTCAACACCA
CAGCTATAGTAGTAGCTGAGGGGACAGATAGGATTATAGAACTAGCACAAAGAATTGGCAGAGCTTTTCTTAATATACCT
AGAAGAATAAGACAGGGCTTCGAAAGGGCTTTGCTATAAAATGGGTGGCAAGTGGTCAAAAAGCAGTGTGCCTGGATGGC
CTGCTATCAGGGAAAAAATGAGACGAGCTGAGCCTGAGCCAGCAGCAGAAGGGGTGGGAGCAGTATCTCGAGACCTGGCA
AAACATGGAGCTATCACAAGTAGCAATACTAATAGTGCTGCTTGTACCTGGCTGGAAGCACAAGAGGAGGAGGAGGTGGG
CTTTCCAGTCAGGCCTCAGGTACCTTTAAGACCAATGACTTACAAGGGAGCTGTAGATCTTAGCCACTTTTTAAGAGAAA
AGGGGGGACTGGAAGGGTTAATTCACTCCCAAAAGAGACAGGACATCCTTGATCTATGGGTCTACCACACACAAGGCTAC
TTCCCTGATTGGCAGAACTACACACCAGGGCCAGGGGTAAGATATCCACTGACCTTTGGATGGTGCTTCAAGTTAGTACC
AGTGGAGAAAGAGAAGGTAGAAGAGGCCACTGAAGGAGAGAACACCAACCTGTTACACCCTGTGAGCCTGCATGGGATGG
ATGACCCGGAGGGAGAAGTGTTACAGTGGAAGTTTGACAGTCGCCTAGCATTTCATCACATGGCCCGAGAGAAGTACCCA
GAGTTCTACAAAGACTGCTGACACCTGCTAAAGACTGCTGACACCAAGCTTTCTACAAGGGACTTTCCGCTGGGGACTTT
CCAGGGGAGGTGTGGCCTGGGCGGGACTGGGGAGTGGCGAGCCCTCAGATGCTGCATATAAGCAGCCGCTTTTTGCCTGT
ACTGGGTCTCTCTAGTTAGACCAGATCTGAGCCCGGGAGCTCTCTGGCTAGCTAGGGAACCCACTGCTTAAGCCTCAATA
AAGCTTGCCTTGAGTGCTACAAGTAGTGTGTGCCCGTCTGTTGTGTGACTCTGGTAACTAGAGATCCCTCAGACCATTAA
AGTCAGAGTGGAAAATCTCTAGCA
>chrA08MT929419.1
TGGAAGGGTTAATTCACTCCCAAAAGAGACAGGACATCCTTGATCTATGGGTCTACCACACACAAGGCTACTTCCCTGAT
TGGCAGAACTACACACCAGGGCCAGGGGTAAGATATCCACTGACCTTTGGATGGTGCTTCAAGTTAGTACCAGTGGAGAA
AGAGAAGGTAGAAGAGGCCACTGAAGGAGAGAACACCAACCTGTTACACCCTGTGAGCCTGCATGGGATGGATGACCCGG
AGGGAGAAGTGTTACAGTGGAAGTTTGACAGTCGCCTAGCATTTCATCACATGGCCCGAGAGAAGTACCCAGAGTTCTAC
AAAGACTGCTGACACCTGCTAAAGACTGCTGACACCAAGCTTTCTACAAGGGACTTTCCGCTGGGGACTTTCCAGGGGAG
GTGTGGCCTGGGCGGGACTGGGGAGTGGCGAGCCCTCAGATGCTGCATATAAGCAGCCGCTTTTTGCCTGTACTGGGTCT
CTCTAGTTAGACCAGATCTGAGCCCGGGAGCTCTCTGGCTAGCTAGGGAACCCACTGCTTAAGCCTCAATAAAGCTTGCC
TTGAGTGCTWCAAGTAGTGTGTGCCCGTCTGTTGTGTGACTCTGGTAACTAGAGATCCCTCAGACCATTAAAGTCAGAGT
GGAAAATCTCTAGCAGTGGCGCCCGAACAGGGACCGGAAAGCGAAAGAGAAACCAGAGGAGCTCTCTCGACGCAGGACTC
GGCTTGCTGAAGTGCACACAGCAAGAGGCGAGGGGCAGCGACTGGTGAGTACGCTGAAAATTTTGACTAGCGGAGGCTAG
AAGGAGAGAGATGGGTGCGAGAGCGTCAGTATTAAGCGGGGGACAATTGGATAGATGGGAGAAAATTCGGTTAAGGCCAG
GAGGAAAGAAACAATATAGATTAAAACATATAGTATGGGCAAGCAGGGAGCTAGAAAGATTTGCAGTCAATCCTGGCTTG
TTAGAAACAGCAGAAGGCTGTAAACAGATACTGCAACAATTACAACCATCTCTTCAGACAGGATCAGAAGAAATTAAATC
ATTGTATAATACAGTAGCAACCCTCTATTGTGTACATCTAAGGATAGAGGTAAAAGACACCAAAGAAGCTTTAGACAAAA
TAGAGGAAGAGCAAAAGAAAAGTAAGAAAAAGGCAGAGCAAGCAGCAGCTGCCGCAGGAAGCAGCAGCCAAGTCAGTCAA
AATTACCCTATAGTGCAGAACCTTCAGGGGCAAATGGTACATCAAGCCATATCACCTAGAACTTTAAATGCATGGGTAAA
AGTAGTAGAAGAGAAGGCTTTCAGCCCAGAAGTAATACCCATGTTTTCAGCTTTATCAGAAGGAGCCACCCCACAAGATT
TAAACACCATGCTAAACACAGTGGGGGGACATCAGGCAGCCATGCAAATGTTAAAAGAGACCATCAATGAGGAAGCTGCA
GAATGGGACAGATTGCACCCAGTGCATGCAGGGCCTGTTGCACCAGGCCAGATGAGAGAACCAAGGGGAAGTGACATAGC
AGGAACTACTAGTACCCTTCAGGAACAAATAGGGTGGATGACAAATAATCCACCTATCCCAGTAGGAGAAATTTATAAAA
GATGGATAATCATGGGGCTAAATAAAATAGTAAGAATGTATAGCCCAACCAGCATTTTGGACATAAGACAAGGACCAAAG
GAACCCTTTAGAGATTATGTAGATCGGTTCTATAAAACTCTAAGAGCCGAGCAAGCTTCACAGGAGGTAAAAAATTGGAT
GACAGAGACCTTGTTGGTCCAAAATGCAAACCCAGATTGTAAGACTATTTTAAAAGCATTAGGACCAGGGGCTACATTAG
AAGAAATGATGACAGCATGTCAGGGAGTAGGGGGACCAGGTCATAAAGCAAGAGTCTTGGCTGAAGCAATGAGCCAAGTG
ACAAATTCAGCTACTGTAATGATGCAGAGGGGCAATTTCAAGGGCCAAAGAAAGACTATTAAGTGTTTCAATTGTGGCAG
AGAAGGGCACTTAGCCAGACACTGCAAGGCCCCTAGGAAAAAGGGCTGTTGGAAATGTGGAAAGGAAGGACACCAAATGA
AAGATTGTACTGAAAGACAGGCTAATTTTTTAGGGAAGATCTGGCCTTCCTCCAAGGGAAGGCCAGGGAACTTTCTTCAG
AGCAGACCAGAACCAACAGCCCCAACAGCCCCAACAGCCCCACCAGAGGAGAGCTTCAGGTTTGGGGAGGAGACAACAAC
TCCCCCTCAGAAGCAGGAGCCAATAGACAAGAACCTGTATCCCTTAGCTTCCCTCAAATCACTCTTTGGCAACGACCCCT
TGTCACAATAAAAGTAGGGGGACAGCTAAAAGAAGCCTTATTAGATACAGGAGCAGATGATACAGTATTAGAAGAAATGA
ATTTGCAAGGAAGATGGAAACCAAAAATGATAGGGGGAATTGGAGGTTTTATCAAAGTAAGACAGTATGAAGAGATACCA
GTAGAAATCTGTGGACATAAAGCTATAGGTACAGTATTAATAGGACCTACACCTGTCAACATAATTGGAAGAAATCTGTT
GACTCAGATTGGTTGCACTTTAAATTTTCCTATCAGTCCTATTGAAACTGTACCAGTCAAATTAAAGCCAGGAATGGATG
GCCCAAAGGTTAAACAATGGCCATTAACAGAAGAAAAAATAAAAGCATTAGTAGAGATTTGTACAGAAATGGAAAAGGAA
GGAAAAATTACAAAAATTGGGCCTGAAAATCCATACAATACTCCAATATTTGCCATAAAGAAAAAGGACAGTACTAAGTG
GAGAAAATTAGTAGATTTCAGAGAACTTAATAAGAGAACTCAGGACTTCTGGGAAGTTCAATTAGGAATACCACATCCCG
CAGGGTTAAAAAAGAAAAAATCAGTTACAGTACTGGATGTAGGTGATGCATATTTTTCAGTTCCCTTAGACAAAGAATTC
AGGAAGTATACTGCATTTACTATACCTAGTACAAACAATGAGACACCAGGGATTAGATATCAATACAATGTGCTTCCACA
GGGATGGAAAGGATCACCAGCAATATTCCAAGCTAGCATGACAAAAATCTTAGAGCCTTTCAGAATAAAAAATCCAGACA
TAGTTATTTACCAATACATGGATGATTTGTATGTGGGCTCTGACTTAGAAATAGGACAGCATAGAGCAAAAATAGAGGAA
CTGAGGCAACATCTGTTGGCGTGGGGATTTACCACACCAGATAAAAAACATCAGAAAGAACCTCCATTCCTTTGGATGGG
TTATGAACTCCATCCTGATAAATGGACAGTACAGCCTATAGTGCTGCCAGAAAAGGACAGCTGGACTGTCAATGACATAC
AGAAGTTAGTGGGAAAACTGAATTGGGCAAGTCAGATTTATCCAGGGATTAAAGTAAGGCAATTATGTAAACTCCTTAGG
GGAGCCAAAGCACTGACAGAAGTAATACCACTAACAGAAGAAGCAGAGCTAGAACTGGCTGAAAACAGGGAGATTCTAAA
AGAACCAGTACATGGGGTGTATTATGACCCATCAAAAGACTTAATAGCAGAAATACAGAAGCAGGAGCAGGGCCAATGGT
CATATCAAATTTACCAAGAACCATTTAAAAATCTGAAAACAGGAAAATATGCAAGAATGAGGGGTACCCATACTAATGAT
GTAAAACAATTAACAGAGGCAGTGCAAAAAATAGCCAATGAAAGCATAGTAATATGGGGAAAAATTCCTAAATTTAGACT
ACCCATACAAAAGGAAACATGGGAAACATGGTGGGTGGAGTATTGGCAGGCCACCTGGATTCCTGAGTGGGAGTTTGTCA
ATACCCCTCCCTTAGTGAAATTATGGTACCAGTTAGAGAAAGAACCCATAGTAGGAGCAGAAACTTTCTATGTAGATGGG
GCAGCTAGTAGGGAAACTAAATCAGGAAAAGCAGGATATGTCACTGACAGAGGAAGAGAAAAAGTTGTCTCCCTAACTGA
CACAACAAATCAGAAGACTGAGTTACAAGCAATTAATCTAGCTTTGCAGGATTCAGGATTAGAAGTAAACATAGTAACAG
ACTCACAATATGCCTTAGGGATCATCCAAGCGCAACCAGATAAAAGTGAATCAGAGCTAGTTAATCAAATAATAGAGCAG
TTAATAAAAAAAGAAAAGGTTTACCTGGCATGGGTACCAGCACACAAAGGAATTGGAGGAAATGAACAAGTAGACAAATT
AGTCAGTAGTGGAATCAGGAAAGTACTATTTTTGGATGGAATAGACAAGGCCCAAGAAGATCATGAGAAATATCACAGTA
ATTGGAGAGCAATGGCTCATGATTTTAACCTGCCACCTGTAGTAGCAAAAGAAATAGTAGCCAGCTGTGATAAATGTCAG
ATAAAAGGAGAAGCCATGCATGGACAAGTAGACTGTAGTCCAGGAATATGGCAACTAGATTGTACACATTTAGAAGAAAA
AATTATCCTAGTGGCAGTTCATGTAGCCAGTGGATATATAGAAGCAGAAGTTATTCCAGCAGAGACAGGGCAGGAAACAG
CATACTTTATCTTAAAATTAGCAGGAAGATGGCCAGTAAAAACAATACACACAGACAATGGCAGAAATTTCACCAGTAAT
ACAGTTAAGGCCGCCTGTTGGTGGGCAGGGATCAAACAGGAATTTGGCATTCCCTACAATCCCCAAAGCCAAGGAGTAGT
AGAATCAATGAATAAAGAATTAAAGAAAATTATAAACCAGGTAAGAGATCAAGCAGAACATCTTAAGACAGCAGTACAAA
TGGCAGTATTCATCCACAATTTTAAGAGAAAAGGGGGGATTGGGGGGTACAGTGCAGGGGAAAGAATAGTAGACATAATA
GCATCAGACATACAAACTAAAGAACTACAAAAACAAATCACAAAAATTCAAAATTTTCGGGTTTATTACAGGGACAGCAG
AGACCCACTTTGGAAAGGACCAGCAAAGCTCCTCTGGAAAGGTGAAGGGGCAGTAGTAATACAAGATAATAGTGAAATAA
AAGTAGTGCCAAGGAGAAAAGCAAAGATCATTAGGGATTATGGAAAACAGATGGCAGGTGATGATTGTGTGGCAAGTAGA
CAGGATGAGGATTAACACATGGAAAAGTTTAGTAAAATACCATATGCATATTTCAAAGAAAGCTAAAGGATGGTTTTATA
GACATCACTATGACAGCCCTCATCCAAAAGTAAGTTCAGAAGTACACATCCCACTAGGGGACGCTAGACTAGTAATAACA
ACATATTGGGGCCTGCATACAGGAGAAAGAGAATGGCATTTGGGTCAAGGAGTCTCTATAGAATGGAGGAAGAGGAGATA
CAGCACACAAGTAGACCCTAACCTAGCAGACCAACTAATTCATCAATGTTATTTTGATTGTTTTTCAGAATCTGCTATAA
GAAATGCCATATTAGGACATATAGTTAGTCCTAGTTGTGAATATCAAGCAGGACATAGCAAGGTAGGATCCCTACAGTAC
TTGGCACTAACAGCATTAATAACACCAAAAAGGAGAAAGCCACCTTTGCCTAGTGTTGCAAAACTGACAGAGGATAGATG
GAACAAGCCCCGGAAGACCAAGGGCCACAGAGGGAACCATTCAATGAATGGACACTAGAGCTTTTAGAGGAACTTAAAAA
TGAAGCTGTTAGACACTTCCCTAGGACGTGGCTCCATGGCTTAGGACAATATATCTATGACACTTATGGGGATACTTGGG
AAGGAGTGGAAGCCATAATAAGAATTCTGCAACAACTGCTGTTTATTCATTACAGAATTGGATGTCATCATAGCAGAATA
GGCATTACTCGACAAAGGAGAGCAAGAAATGGAGCCAGTAGATCCTAGACTAGAGCCCTGGAAGCATCCAGGAAGTCAGC
CTAAAACTGCTTGTACCAATTGCTATTGTAAAAAGTGTTGCTTACATTGCCAAGTTTGTTTCATGAAAAAAGCCTTAGGC
ATCTCCTATGGCAGGAAGAAGCGGAGACAGCGACGAAGACCTCCTCAGGACAGTAAGAATAATCAAGGCCCTCTACCAAA
GCAGTAAGTATTACATGTAATGCAGTCTTTACAAATAGTAGCAATAGTAGCACTAATAGTAGCAGCAATAATAGCAATAG
TTGTGTGGACTATAGTAGGCATAGAATATAGGAGAATAAGAAGACAAAGAAAGATAGATAGGTTAGTTGATAGAATACTA
GAAAGAGCAGAAGACAGTGGCAATGACAGTGAAGGGGACCAGGAAGAATTATCAGCACTTATGGACAGGGGGCATGATGC
TCCTTGGAATATTAATGATCTGTAGTACTGCACAACAATTGTGGGTCACAGTCTATTATGGGGTACCTGTGTGGAAAGAA
GCAACTACCACTCTATTTTGTGCATCAGATGCTAAAGCATATGATACAGAGGCACATAATGTTTGGGCCACACATGCCTG
TGTACCCACAGACCCCAACCCACAAGAGGTAGTATTAAATGTGACAGAAAATTTCAACATGTGGAAAAATAACATGGTAG
AACAAATGCATGAGGATATAATTAGTTTATGGGATCAAAGCCTAAAGCCATGTGTAAAGTTAACGCCACTCTGTGTTAGG
TTAGAGTGCAAGGATTTGAATAAAGATCAGTTGAGAAATTTAACAGACTCTAGTTGGGGAAATATAACAGGAGAAATAAA
AAACTGCTCTTTCAATAGCACCACAGGGATGCAAGATAAGCCACAGGAACAATATGCATTTTTCTATAAGCTTGATATAG
AACCACTAGATAATACTACTAGTACTACGAATACTAGCAAGAGGTATAGGTTAATACATTGTAACTCCTCAGTCATTACA
CAGGCTTGTCCAAAGGTATCCTTTGAACCAATTCCCATACATTATTGTGCCCCGGCTGGTTTTGCGATTCTAAAATGTAA
TGATGAAACGTTCAATGGATCAGGACCATGTAACAATGTCAGCACAGTACAATGTACACATGGAATTAGGCCAGTAGTGT
CAACTCAATTGCTATTAAATGGCAGCTTAGCAGAAAAAGAGGTAGTAATTAGATCTGAAAATTTCACAAACAATGCTAAA
GTCATAATAGTACAGCTGAATAAAACTATATTAATTAATTGTACAAGACCTGGCAACAATATAAGAAGGAGGGTACATAT
AGGACCAGGGAGAGCATTTTTTACATCAGATATAAGAGGAGATATAAGACGAGCACATTGTAACATTTCTAGAAAACAAT
GGAATGAGACTTTACAACACATAGTTATAAAATTAAAAGAACAATTTGAGAATAAAACAATAATCTTTAATTCATCCGCA
GGAGGGGACCCAGAAGTTGTAATGCACAATTTTAATTGTGGAGGGGAATTTTTCTACTGCAATACAACAAAACTGTTTAA
TAGCACTTGGAATTCAACACATAGTTGGAACGATACAGGGTCAAATGACAATGTCACACTTCCATGCAGGATAAAACAAA
TCATAAACATGTGGCAGGAAGTAGGAAAAGCAATGTATGCCCCTCCTATTAAGGGAGAAATTAAATGTTCATCAAATATT
ACAGGGCTGATATTAACTAGAGATGGTGGGACAGGTAATGAGACTGACAACAACACTGAGACCTTCAGACCAGGAGGAGG
AGATATGAGAAACAATTGGAGAAGTGAATTATATAAATATAAAGTAATAAGAATTGAACCAATAGGATTAGCACCCACCA
AGGCAAAGAGAAGAGTGGTGCAGAGAGAAAAAAGAGCAATACCACTAGGAGCTGTGTTCTTTGGGTTCTTGGGAGCAGCA
GGAAGCACTATGGGCGCAGCGTCAATAGCGCTGACGGCACAGGCCAGACAATTACTGTCTGGTATAGTGCAACAGCAAAA
CAATTTGCTGAGGGCTATTGAGGCGCAACAACATCTGTTGCAACTCACAGTCTGGGGCATCAAGCAGCTCCAGGCAAGAG
TCCTGGCTGTGGAAAGATACCTAAGGGATCAACAGCTCCTAGGGATTTGGGGTTGCTCTGGAAAACTCATTTGCACCACT
GCTGTGCCTTGGAATGCTACTTGGAAGGCTAATAATACAGATCTGGATCTAATTTGGACTAACAAAACCTGGATGCAGTG
GGAAAAAGAAATTGACAATTACACAGATTTAATATACTACTTACTTGAACAATCGCAGACCCAGCAAGAAAAGAATGAAA
AAGAGTTATTGGAATTGGACAAGTGGGCAAGTTTGTGGAATTGGTTTGACATAACAAACTGGCTGTGGTATATTAAAATA
TTCATAATGATAGTAGGAGGATTAATAGGATTAAGAATAGTTTTTGCTGTATTTTCTATAGTGAATAGAGTTAGGCAGGG
ATATTCACCACTCTCATTTCAGACCCGCCTCCCAACCCCGAGGGGACCCGACAGGCCCGACGGAACCGAAGAAGAAGGTG
GAGAGAGAGGCAAAGACAGATCCATACGCTTAGTGGATGGCTTCTTAGCACTTATCTGGGACGACCTGCGGAACCTGTGC
CTCTTCAGCTACCACCACTTGAGAGACTTACTCTTGATTGTAGTGAGGATTGTGGAACTTCTGGGACGCAGGGGGTGGGA
AGCCCTCAAGTATTGTTGGAGTCTCCTACAGTATTGGAGCCAGGAACTAAAGAATAGTGCTGTCAGCTTGCTCAACACCA
CAGCTATAGTAGTAGCTGAGGGGACAGATAGGATTATAGAACTAGCACAAAGAATTGGCAGAGCTTTTCTTAATATACCT
AGAAGAATAAGACAGGGCTTCGAAAGGGCTTTGCTATAAAATGGGTGGCAAGTGGTCAAAAAGCAGTGTGCCTGGATGGC
CTGCTATCAGGGAAAAAATGAGACGAGCTGAGCCTGAGCCAGCAGCAGAAGGGGTGGGAGCAGTATCTCGAGACCTGGCA
AAACATGGAGCTATCACAAGTAGCAATACTAATAGTGCTGCTTGTACCTGGCTGGAAGCACAAGAGGAGGAGGAGGTGGG
CTTTCCAGTCAGGCCTCAGGTACCTTTAAGACCAATGACTTACAAGGGAGCTGTAGATCTTAGCCACTTTTTAAGAGAAA
AGGGGGGACTGGAAGGGTTAATTCACTCCCAAAAGAGACAGGACATCCTTGATCTATGGGTCTACCACACACAAGGCTAC
TTCCCTGATTGGCAGAACTACACACCAGGGCCAGGGGTAAGATATCCACTGACCTTTGGATGGTGCTTCAAGTTAGTACC
AGTGGAGAAAGAGAAGGTAGAAGAGGCCACTGAAGGAGAGAACACCAACCTGTTACACCCTGTGAGCCTGCATGGGATGG
ATGACCCGGAGGGAGAAGTGTTACAGTGGAAGTTTGACAGTCGCCTAGCATTTCATCACATGGCCCGAGAGAAGTACCCA
GAGTTCTACAAAGACTGCTGACACCTGCTAAAGACTGCTGACACCAAGCTTTCTACAAGGGACTTTCCGCTGGGGACTTT
CCAGGGGAGGTGTGGCCTGGGCGGGACTGGGGAGTGGCGAGCCCTCAGATGCTGCATATAAGCAGCCGCTTTTTGCCTGT
ACTGGGTCTCTCTAGTTAGACCAGATCTGAGCCCGGGAGCTCTCTGGCTAGCTAGGGAACCCACTGCTTAAGCCTCAATA
AAGCTTGCCTTGAGTGCTTCAAGTAGTGTGTGCCCGTCTGTTGTGTGACTCTGGTAACTAGAGATCCCTCAGACCATTAA
AGTCAGAGTGGAAAATCTCTAGCA
>chrA08MT929418.1
TGGAAGGGTTAATTCACTCCCAAAAGAGACAGGACATCCTTGATCTATGGGTCTACCATACACAAGGCTACTTCCCTGAT
TGGCAGAACTACACACCAGGGCCAGGGGTAAGATATCCACTGACCTTTGGATGGTGCTTCAAGTTAGTACCAGTGGAGAA
AGAGAAGGTAGAAGAGGCCACTGAAGGAGAGAACACCAACCTGTTACACCCTGTGAGCCTGCATGGGATGGATGACCCGG
AGGGAGAAGTGTTACAGTGGAAGTTTGACAGTCGCCTAGCATTCCATCACATGGCCCGAGAGAAGTACCCAGAGTTCTAC
AAAGACTGCTGACACCTGCTATAAAGACTGCTGACACCAAGCTTTCTACAAGGGACTTTTCGCTGGGGACTTTCCAGGGG
AGGTGTGGCCTGGGCGGGACTGGGGAGTGGCGAGCCCTCAGATGCTGCATATAAGCAGCCGCTTTTTGCCTGTACTGGGT
CTCTCTAGTTAGACCAGATCTGAGCCCGGGAGCTCTCTGGCTAGCTAGGGAACCCACTGCTTAAGCCTCAATAAAGCTTG
CCTTGAGTGCTTCAAGTAGTGTGTGCCCGTCTGTTGTGTGACTCTGGTAACTAGAGATCCCTCAGACCATTAAAGTCAGT
GTGGAAAATCTCTAGCAGTGGCGCCCGAACAGGGACCGGAAAGCGAAAGAGAAACCAGAGGAGCTCTCTCGACGCAGGAC
TCGGCTTGCTGAAGTGCACACAGCAAGAGGCGAGGGGCAGCGACTGGTGAGTACGCTGAAAATTTTGACTAGCGGAGGCT
AGAAGGAGAGAGATGGGTGCGAGAGCGTCAGTATTAAGCGGGGGACAATTGGATAGATGGGAGAAAATTCGATTAAGGCC
AGGAGGAAAGAAACAATATAGATTAAAACATATAGTATGGGCAAGCAGGGAGCTAGAAAGATTTGCAGTCAATCCTGGCT
TGTTAGAAACAGCAGAGGGCTGTAAACAGATACTGCAACAATTACAGCCATCTCTTCAGACAGGATCAGAGGAAATTAAA
TCATTGTATAATACAGTAGCAACCCTCTATTGTGTACATCTAAGGATAGAGGTAAAAGACACCAAAGAAGCTTTAGACAA
AATAGAGGAAGAGCAAAAGAAAAGTAAGAAAAGGGCAGAGCAAGCAGCCGCTGCCGCAGGAAGCAGCAGCCAAGTCAGTC
AAAATTACCCTATAGTACAGAACCTTCAGGGGCAAATGGTACATCAAGCCATATCACCTAGAACTTTAAATGCATGGGTA
AAAGTAGTAGAAGAGAAGGCTTTCAGCCCAGAAGTAATACCCATGTTTTCAGCTTTATCAGAAGGAGCCACCCCACAAGA
TTTAAACACCATGCTAAACACAGTGGGGGGACATCAAGCAGCCATGCAAATGTTAAAAGAGACCATCAATGAGGAAGCTG
CAGAATGGGACAGATTGCACCCAGTGCATGCAGGGCCTGTTGCACCAGGCCAGATGAGAGAACCAAGGGGAAGTGACATA
GCAGGAACTACTAGTACCCTTCAGGAACAAATAGGGTGGATGACAAATAATCCACCTATCCCAGTAGGAGAAATTTATAA
AAGATGGATAATCATGGGGTTAAATAAAATAGTAAGAATGTATAGCCCAACCAGCATTTTGGACATAAGACAAGGACCAA
AGGAACCCTTTAGAGATTATGTAGATCGGTTCTATAAAACTCTAAGAGCCGAGCAAGCTTCACAGGAGGTAAAAAATTGG
ATGACAGAGACCTTGTTGGTCCAAAATGCAAACCCAGATTGTAAGACTATTTTAAAAGCATTGGGACCAGGAGCTACATT
AGAGGAAATGATGACAGCGTGTCAGGGAGTAGGGGGACCAGGCCATAAAGCAAGAGTCTTGGCTGAAGCAATGAGCCAAG
TAACAAATTCAGCTGCTGTAATGATGCAGAGGGGCAATTTTAAGGGCCAAAGAAAGACTATTAAGTGTTTCAATTGTGGC
AGAGAAGGGCACTTAGCCAGACACTGCAAGGCCCCTAGGAAAAAGGGCTGTTGGAAATGTGGAAAGGAAGGACACCAAAT
GAAAGATTGTACTGAAAGACAGGCTAATTTTTTAGGGAAGATCTGGCCTTCCTCCAAGGGAAGGCCAGGGAACTTTCTTC
AGAGCAGACCAGAACCAACAGCCCCAACAGCCCCAACAGCCCCACCAGAGGAGAGCTTCAGGTTTGGGGAGGAGACAACA
ACTCCCCCTCAGAAGCAGGAGCCGATAGACAAGAACCTGTATCCCTTAGCTTCCCTCAAATCACTCTTTGGCAACGACCC
CTTGTCACAATAAAGGTAGGGGGACAACTAAAGGAAGCCTTATTAGATACAGGAGCAGATGATACAGTATTAGAAGACAT
GAATTTGCAAGGAAGATGGAAACCAAAAATGATAGGGGGAATTGGAGGTTTTATCAAAGTAAGACAGTATGAAGAGATAC
CCGTAGAAATATGTGGACATAAAGCTATTGGTACAGTGTTAATAGGACCTACACCTGTCAACATAATTGGAAGAAATCTG
TTGACTCAGATTGGTTGCACTTTAAATTTTCCTATCAGTCCTATTGAAACTGTACCAGTCAAATTAAAGCCAGGAATGGA
TGGCCCAAAGGTTAAACAATGGCCATTAACAGAAGAAAAAATAAAAGCATTAGTAGAGATTTGTACAGAAATGGAAAAGG
AAGGAAAAATTACAAAAATTGGGCCTGAGAATCCATACAATACTCCAGTATTTGCCATAAAGAAAAAGGACAGTACTAAG
TGGAGAAAATTAGTAGATTTCAGAGAACTTAATAAGAGAACTCAGGACTTCTGGGAAGTTCAATTAGGAATACCACATCC
CGCAGGGTTAAAAAAGAAAAAATCAGTTACCGTACTGGATGTGGGTGATGCATATTTTTCAGTTCCCTTAGACAAAGAAT
TCAGGAAGTATACTGCATTTACTATACCTAGTACAAACAATGAGACACCAGGGATTAGATATCAATATAATGTGCTTCCA
CAGGGATGGAAAGGATCACCAGCAATATTCCAAGCTAGCATGACAAAAATCTTAGAGCCTTTTAGAATAAAAAATCCAGA
CATAGTCATTTATCAATACATGGATGATTTGTATGTGGGCTCTGACTTAGAAATAGGACAGCATAGAGCAAAAATAGAGG
AACTGAGACAACATCTGTTGGCGTGGGGATTTACCACACCAGATAAAAAACATCAGAAAGAACCTCCATTCCTTTGGATG
GGTTATGAACTCCATCCTGATAAATGGACAGTACAGCCTATAGTGCTGCCAGAAAAAGACAGCTGGACTGTCAATGACAT
ACAGAAGTTAGTGGGAAAATTGAATTGGGCAAGTCAGATTTATCCAGGGATTAAAGTAAGGCAATTATGTAAACTCCTTA
GGGGAGCCAAAGCACTGACAGAAGTAATACCACTAACAGAAGAAGCAGAGCTAGAACTGGCTGAAAACAGGGAAATTTTA
AAAGAACCAGTACATGGAGTGTATTATGACCCATCAAAAGACTTAATAGCAGAAATACAGAAGCAGGAGCAGGGCCAATG
GTCATATCAAATTTATCAAGAACCATTTAAAAATCTGAAAACAGGAAAATATGCAAGAATGAGAGGTACCCACACTAATG
ATGTAAAACAATTAACAGAGGCAGTGCAAAAAATAGCCAACGAAAGCATAGTAATATGGGGAAAAATTCCTAAATTTAGA
CTACCCATACAAAAGGAAACATGGGAAACATGGTGGGTGGAGTATTGGCAGGCTACCTGGATTCCTGAGTGGGAGTTTGT
CAATACCCCTCCCTTAGTGAAATTATGGTACCAGTTAGAGAAAGAACCCATAGTAGGAGCAGAAACTTTCTATGTAGATG
GAGCAGCTAGTAGGGAAACTAAATTAGGAAAAGCAGGATATGTTACTGACAGAGGAAGAGAAAAAGTTGTCTCCCTAACT
GACACGACAAATCAGAAGACTGAATTACAAGCAATTAATCTAGCTTTGCAGGATTCAGGATTAGAAGTAAACATAGTAAC
AGACTCACAATATGCATTAGGGATCATCCAAGTACAACCAGATAAAAGTGAATCAGAGCTAGTTAATCAAATAATAGAGC
AGTTAATAAAAAAGGAAAAGGTTTACCTGGCATGGGTACCAGCACACAAAGGAATTGGAGGAAATGAACAAGTAGACAAA
TTAGTCAGTAGTGGAATCAGGAAAGTACTATTTTTGGATGGAATAGATAAGGCCCAAGAAGATCATGAGAAATATCACAG
TAATTGGAGAGCAATGGCTCATGATTTTAACCTGCCACCTGTAATAGCAAAAGAAATAGTAGCCAGCTGTGATAGATGTC
AGCTAAAAGGAGAAGCCATGCATGGACAAGTAGACTGTAGTCCAGGAATATGGCAACTAGATTGTACACATTTAGAAGAA
AAAATTATCCTAGTGGCAGTTCATGTAGCCAGTGGATATATAGAAGCAGAAGTTATTCCAGCAGAGACAGGGCAGGAAAC
AGCATACTTTATCTTAAAATTAGCAGGAAGATGGCCAGTAAAAACAATACATACAGACAATGGCAGAAATTTCACCAGTA
ATACAGTTAAGGCCGCCTGTTGGTGGGCAGGGATTCAACAGGAATTTGGCATTCCCTACAATCCCCAAAGCCAAGGAGTA
GTAGAATCAATGAATAAAGAATTAAAGAAAATTATAAACCAGGTAAGAGATCAAGCAGAACATCTTAAGACAGCAGTACA
AATGGCAGTATTCATCCACAATTTTAAGAGAAAAGGGGGGATTGGGGGGTACAGTGCAGGGGAGAGAATAATAGACATAA
TAGCATCAGACATACAAACTAAAGAACTACAAAAACAAATCACAAAAATTCAAAATTTTCGGGTTTATTACAGGGACAGC
AGAGACCCACTTTGGAAAGGACCAGCAAAGCTCCTCTGGAAAGGTGAAGGGGCAGTAGTAATACAAGATAATAGTGAAAT
AAAAGTAGTGCCAAGGAGAAAAGCAAAGATCATTAGGGATTATGGAAAACAGATGGCAGGTGATGATTGTGTGGCAAGTA
GACAGGATGAGGATTAACACATGGAAAAGTTTAGTAAAATACCATATGCATATTTCAAAGAAAGCTAAAGGATGGTTTTA
TAGACATCACTATGACAGCCCTCATCCAAAAGTAAGTTCAGAAGTACACATCCCATTAGGGGACGCTAGACTAGTAATAA
CAACATATTGGGGCCTGCATACAGGAGAAAGAGAATGGCATTTGGGTCAAGGAGTCTCTATAGAATGGAGGAAGAGGAGA
TACAGCACACAAGTAGACCCTCACCTAGCAGACCAACTAATTCATCAATGTTATTTTGATTGTTTTTCAGAATCTGCTAT
AAGAAATGCCTTATTAGGACGTATAGTTAGTCCTAGTTGTGAATATCAAGCAGGACATAGCAAGGTAGGATCCCTACAGT
ACTTGGCACTAACAGCATTAATAACACCAAAAAGGAGAAAGCCACCTTTGCCTAGTGTTGCAAAACTGACAGAGGATAGA
TGGAACAAGCCCCGGAAGACCAAGGGCCACAGAGGGAACCATTCAATGAATGGACACTAGAGCTTTTAGAGGAACTTAAA
AATGAAGCTGTTAGACACTTTCCCAGGACATGGCTCCATGGCTTAGGACAACATATCTATGACACTTATGGGGATACTTG
GGAAGGAGTGGAAGCCATAATAAGAATTCTGCAACAACTGCTGTTTATTCATTACAGAATTGGATGTCATCATAGCAGAA
TAGGCATTACCCGACAAAGGAGAGCAAGAAATGGAGCCAGTAGATCCTAGACTAGAGCCCTGGAGGCATCCAGGAAGTCA
GCCTAAAACTGCTTGTACTAAATGCTATTGTAAAAAGTGTTGCTTTCACTGCCAAGTTTGTTTCATGAAAAAAGCCTTAG
GCATCTCCTATGGCAGGAAGAAGCGGAGACAGCGACGAAGACCTCCTCAGGACAGTAAGAATAATCAAGGCCCTCTACCA
AAGCAGTAAGTATTACATGTAATGCAGTCTTTACAAATAGTAGCAATAGTAGCACTAATAGTAGCAGCAATAATAGCAAT
AGTTGTGTGGACTATAGTAGGCATAGAATATAGGAGAATAAGAAGACAAAGAAAAATAGATAGGTTAGTTGATAGAATAC
TAGAAAGAGCAGAAGACAGTGGCAATGACAGCGAAGGGGACCAGGAAGAATTATCAGCACTTATGGACAGGGGGCATGAT
GCTCCTTGGAATATTAATGATCTGTAGTACTGCACAACAATTGTGGGTCACAGTCTATTATGGGGTACCTGTGTGGAAAG
AAGCAACTACCACTCTATTTTGTGCATCAGATGCTAAAGCATATGATACAGAGGCACATAATGTTTGGGCCACACATGCC
TGTGTACCCACAGACCCCAACCCACAAGAAGTAGCATTAAATGTGACAGAAGATTTCAACATGTGGAAAAATAACATGGT
AGAACAAATGCATGAGGATATAATTAGTTTATGGGATCAAAGCCTAAAGCCATGTGTAAAGTTAACGCCACTCTGTGTTA
GGTTAGAGTGCAAGGATTTGAATCAAGATGAGTTGAGAAATTTAACAGACTCTAGTTGGGGAAATATAACAGGAGAAATA
AAAAACTGCTCTTTCAATAGCACCACAGGGATGCAAGATAAGCCACAGGAACAATATGCATTTTTCTATAAGCTTGATAT
AGAACCACTAGATAATACTACTAGTACTACGAATACTAGCAAGAGATATAGGTTAATACATTGTAACTCCTCAGTCATTA
CACAGGCTTGTCCAAAGGTATCCTTTGAACCAATTCCCATACATTATTGTGCCCCGGCTGGTTTTGCGATTCTAAAATGT
AATGATACGAAGTTCAATGGATCAGGACCATGTAACAATGTCAGCACAGTACAATGTACACATGGAATTAGGCCAGTAGT
GTCAACTCAATTGCTATTAAATGGCAGCTTAGCAGAAGACGAGGTAGTAATTAGATCTGAAAATTTCACAAACAATGCTA
AAGTCATAATAGTACAGCTGAATAAAACTGTATTAATTAATTGTACAAGACCTGGCAACAATCTAAGAAGGAGGGTAACT
ATAGGACCAGGGAGAGCATTTTTTACATCAGATATAAGAGGAGATATAAGACGAGCACATTGTAACATTTCTAGAAAACA
ATGGAATGAGACTTTACAACACATAGTTATAAAATTAAAAGAACAATTTGGGAATAAAACAATAATCTTTAATTCATCCT
CAGGAGGGGACCCAGAAGTTGTAATGCACAATTTTAATTGTGGAGGGGAATTTTTCTACTGCAATACAACAAAACTGTTT
AATAGCACTTGGAATTCAACACATAGTTGGAACGATACAGGGTCAAATGACAATGTCACACTTCCATGCAGGATAAAACA
AATCGTAAACATGTGGCAGGAAGTAGGAAAAGCAATGTATGCCCCTCCTATTAAGGGAGAAATTAAATGTTCATCAAATA
TTACAGGGCTGATATTAACTAGAGATGGTGGGACAGGTAATGAGACTGACAACAACACTGAGACCTTCAGACCAGGAGGA
GGCGATATGAGAAACAATTGGAGAAGTGAATTATATAAATATAAAGTAATAAGAATTGAACCAATAGGATTAGCACCCAC
CAAGGCAAAGAGAAGAGTGGTGCAGAGAGAAAAAAGAGCAATACCAATAGGAGCTGTGTTCTTTGGGTTCTTGGGAGCAG
CAGGAAGCACTATGGGCGCAGCGTCAATAGCGCTGACGGCACAGGCCAGACAATTACTGTCTGGTATAGTGCAACAGCAA
AACAATTTGCTGAGGGCTATTGAGGCGCAACAACATCTGTTGCAACTCACAGTCTGGGGCATCAAGCAGCTCCAGGCAAG
AGTCCTGGCTGTGGAAAGATACCTAAGGGATCAACAGCTCCTAGGGATTTGGGGTTGCTCTGGAAAACTCATTTGCACCA
CTGCTGTGCCTTGGAATGCTACTTGGAAGGCTAATAATACAGATCTGGATCTAATTTGGACTAACAAAACCTGGATGCAG
TGGGAAAAAGAAATTGACAATTACACAGATTTAATATACTACTTACTTGAACAATCGCAGACCCAGCAAGAAAAAAATGA
AAAAGAGTTATTGGAATTGGACAAGTGGGCAAGTTTGTGGAATTGGTTTGACATAACAAGCTGGCTGTGGTATATTAAAA
TATTCATAATGATAGTAGGAGGATTAATAGGATTAAGAATAGTTTTTGCTGTATTTTCTATAGTGAATAGAGTTAGGCAG
GGATATTCACCACTCTCATTTCAGACCCGCCTCCCAACCCCGAGGGGACCCGACAGGCCCGACGGAATCGAAGAAGAAGG
TGGAGAGAGAGGCAAAGACAGATCCATACGCTTAGTGGATGGCTTCTTAGCACTTATCTGGGACGACCTGCGGAACCTGT
GCCTCTTCAGTTACCACCACTTGAGAGACTTACTCTTGATTGTAGTGAGGATTGTGGAACTTCTGGGACGCAGGGGGTGG
GAAGCCCTCAAGTATTGTTGGAGTCTCCTACAGTATTGGAGCCAGGAACTAAAGAATAGTGCTGTCAGCTTGCTCAACAC
CACAGCTATAGTAGTAGCTGAGGGGACAGATAGGATTATAGAACTAGCACAAAGAATTGGCAGAGCTTTTCTCAATATAC
CTAGAAGAATAAGACAGGGCTTCGAAAGGGCTTTGCTATAAAATGGGTGGCAAGTGGTCAAAAAGCAGTGTGCCTGGATG
GCCTGCTATCAGGGAAAAAATGAGACGAGCTGAGCCTGAGCCAGCAGCAGAAGGGGTGGGAGCAGTATCTCGAGACCTGG
CAAAACATGGAGCTATCACAAGTAGCAATACTAATAGTGCTGCTTGTACCTGGCTGGAAGCACAAGAGGAGGAGGAGGTG
GGCTTTCCAGTCAGGCCTCAGGTACCTTTAAGACCAATGACTTACAAGGGAGCTGTAGATCTTAGCCACTTTTTAAGAGA
AAAGGGGGGACTGGAAGGGTTAATTCACTCCCAAAAGAGACAGGACATCCTTGATCTATGGGTCTACCATACACAAGGCT
ACTTCCCTGATTGGCAGAACTACACACCAGGGCCAGGGGTAAGATATCCACTGACCTTTGGATGGTGCTTCAAGTTAGTA
CCAGTGGAGAAAGAGAAGGTAGAAGAGGCCACTGAAGGAGAGAACACCAACCTGTTACACCCTGTGAGCCTGCATGGGAT
GGATGACCCGGAGGGAGAAGTGTTACAGTGGAAGTTTGACAGTCGCCTAGCATTCCATCACATGGCCCGAGAGAAGTACC
CAGAGTTCTACAAAGACTGCTGACACCTGCTATAAAGACTGCTGACACCAAGCTTTCTACAAGGGACTTTTCGCTGGGGA
CTTTCCAGGGGAGGTGTGGCCTGGGCGGGACTGGGGAGTGGCGAGCCCTCAGATGCTGCATATAAGCAGCCGCTTTTTGC
CTGTACTGGGTCTCTCTAGTTAGACCAGATCTGAGCCCGGGAGCTCTCTGGCTAGCTAGGGAACCCACTGCTTAAGCCTC
AATAAAGCTTGCCTTGAGTGCTTCAAGTAGTGTGTGCCCGTCTGTTGTGTGACTCTGGTAACTAGAGATCCCTCAGACCA
TTAAAGTCAGTGTGGAAAATCTCTAGCA
>chrA08MT929409.1
GCAGTAGTAATACAAGATAATAGTGAAATAAAAGTAGTGCCAAGGAGAAAAGCAAAGATCATTAGGGATTATGGAAAACA
GATGGCAGGTGATGATTGTGTGGCAAGTAGACAGGATGAGGATTAACACATGGAAAAGTTTAGTAAAATACCATATGCAT
ATTTCAAAGAAAGCTAAAGGATGGTTTTATAGACATCACTATGACAGCCCTCATCCAAAAGTAAGCTCAGAAGTACACAT
CCCATTAGGGGACGCTAGACTAGTAATAACAACATATTGGGGCCTGCATACAGGAGAAAGAGAATGGCATTTGGGTCAAG
GAGTCTCTATAGAATGGAGGAAGAGGAGATACAGCACACAAGTAGACCCTAACCTAGCAGACCAACTAATTCATCAATAT
TATTTTGATTGTTTTTCAGAATCTGCTATAAGAAATGCCTTATTAGGACGTATAGTTAGTCCTAGTTGTGAATATCAAGC
AGGACATAGCAAGGTAGGATCCCTACAGTACTTGGCACTAACAGTATTAATAACACCAAAAAGGAGAAAGCCACCTTTGC
CTAGTGTTGCAAAACTGACAGAGGATAGATGGAACAAGCCCCGGAAGACCAAGGGCCACAGAGGGAACCATTCAATGAAT
GGACACTAGAGCTTTTAGAGGAACTTAAAAATGAAGCTGTTAGACACTTCCCTAGGACGTGGCTCCATGGCTTAGGACAA
TATATCTATGACACTTATGGGGATACTTGGGAAGGAGTGGAAGCCATAATAAGAATCCTGCAACAACTGCTGTTTATTCA
TTACAGAATTGGATGTCATCATAGCAGAATAGGCATTACCCGACAAAGGAGAGCAAGAAATGGAGCCAGTAGATCCTAGA
CTAGAGCCCTGGAAGCATCCAGGAAGTCAGCCTAAAACTGCTTGTACTAAATGCTATTGTAAAAAGTGTTGCTTTCACTG
CCAAGTTTGTTTCATGACAAAAGCCTTAGGCATCTCCTATGGCAGGAAGAAGCGGAGACAGCGACGAAGACCTCCTCAGG
ACAGTAAGAATAATCAAGGCCCTCTACCAAAGCAGTAAGTATTACATGTAATGCAGTCTTTACAAATAGTAGCAATAGTA
GCACTAATAGTAGCAGCAATAATAGCAATAGTTGTGTGGACTATAGTAGGCATAGAATATAGGAGAATAAGAAGACAAAG
AAAGATAGATAGGTTAGTTGATAGAATACTAGAAAGAGCAGAAGACAGTGGCAATGACAGTGAAGGGGACCAGGAAGAAT
TATCAGCACTTATGGACAGGGGGCATGATGCTCCTTGGAATATTAATGATCTGTAGTACTGCACAACAATTGTGGGTCAC
AGTCTATTATGGGGTACCTGTGTGGAAAGAAGCAACTACCACTCTATTTTGTGCATCAGATGCTAAAGCATATGATACAG
AGGCACATAATGTTTGGGCCACACATGCCTGTGTACCCACAGACCCCAACCCACAAGAGGTAGTATTAAATGTGACAGAA
AATTTCAACATGTGGAAAAATAACATGGTAGAACAAATGCATGAGGATATAATTAGTTTATGGGATCAAAGCCTAAAGCC
ATGTGTAAAGTTAACGCCACTCTGTGTTAGGTTAGAGTGCAAGGATTTGAATCAAGATGAGTTGAGAAATTTAACAGACT
CTAGTTGGGGAAATATAACAGGAGAAATAAAAAACTGCTCTTTCAATAGCACCACAGGGATGCAAGATAAGCCACAGGAA
CAATATGCATTTTTCTATAAGCTTGATATAGAACCACTAGATAATACTACTAGTACTACGAATACTAGCAAGAGATATAG
GTTAATACATTGTAACTCCTCAGTCATTACACAGGCTTGTCCAAAGGTATCCTTTGAACCAATTCCCATACATTATTGTG
CCCCGGCTGGTTTTGCGATTCTAAAATGTAAGGATAAGAAGTTCAATGGATCAGGACTATGTAACAACGTCAGCACAGTA
CAATGTACACATGGAATTAGGCCAGTAGTATCAACTCAATTGCTATTAAATGGCAGCTTAGCAGAAGACGAGGTAGTAAT
TAGATCTGAAAATTTCACAAACAATGCTAAAGTCATAATAGTACAGCTGAATAAAACTATATTAATTAATTGTACAAGAC
CTGGCAACAATATAAGAAGGAGGGTACATATAGGACCAGGGAGAGCATTTTTTACATCAGATATAAGAGGAGATATAAGA
CGAGCACATTGTAACATTTCTAGAAAACAATGGAATGAGACTTTACAACACATAGTTATAAAATTAAAAGAACAATTTGG
GAATAAAACAATAATCTTTAATTCATCCGCAGGAGGGGACCCAGAAGTTGTAATGCACAATTTTAATTGTGGAGGGGAAT
TTTTCTACTGCAATACAACAAAACTGTTTAATAGCACTTGGAATTCAACACATAGTTGGAACGATACAGGGCCAAATGAC
AATATCACACTTCCATGCAGGATAAAACAAATCATAAACATGTGGCAGGAAGTAGGAAAAGCAATGTATGCCCCTCCTAT
TAAGGGAGAAATTAAATGTTCATCAAATATTACAGGGCTGATATTAACTAGAGATGGTGGGACAGGTAATGAGACTGACA
ACAACACTGAGACCTTCAGACCAGGAGGAGGAGATATGAGAAACAATTGGAGAAGTGAATTATATAAATATAAAGTAATA
AGAATTGAACCAATAGGATTAGCACCCACCAAGGCAAAGAGAAGAGTGGTGCAGAGAGAAAAAAGAGCAATACCACTAGG
AGCTATGTTCTTTGGGTTCTTGGGAGCAGCAGGAAGCACTATGGGCGCAGCGTCAATAGCGCTGACGGCACAGGCCAGAC
AATTACTGTCTGGTATAGTGCAACAGCAAAACAATTTGCTGAGGGCTATTGAGGCGCAACAACATCTGTTGCAACTCACA
GTCTGGGGCATCAAGCAGCTCCAGGCAAGAGTCCTGGCTGTGGAAAGATACCTAAGAGATCAACAGCTCCTAGGGATTTG
GGGTTGCTCTGGAAAACTCATTTGCACCACTGCTGTGCCTTGGAATGCTACTTGGAAGGCTAATAATACAGATCTGGATC
TAATTTGGACTAACAAAACCTGGATGCAGTGGGAAAAAGAAATTGACAATTACACAGATTTAATATACTACTTACTTGAA
CAATCGCAGACCCAGCAAGAAAAGAATGAAAAGGAGTTATTGGAATTGGACAAGTGGGCAAGTTTGTGGAATTGGTTTGA
CATAACAAACTGGCTGTGGTATATTAAAATATTCATAATGATAGTAGGAGGATTAATAGGATTAAGAATAGTTTTTGCTG
TATTTTCTATAGTGAATAGAGTTAGGCAGGGATATTCACCACTCTCATTTCAGACCCGCCTCCCAACCCCGAGGGGACCC
GACAGGCCCGACGGAACCGAAGAAGAAGGTGGAGAGAGAGGCAAAGACAGATCCATACGCTTAGTGGATGGCTTCTTAGC
ACTTATCTGGGACGACCTGCGGAACCTGTGCCTCTTCAGCTACCACCACTTGAGAGACTTACTCTTGATTGTAGTGAGGA
TTGTGGAACTTCTGGGACGCAGGGGGTGGGAAGCCCTCAAGTATTGTTGGAATCTCCTACAGTATTGGAGCCAGGAACTA
AAGAATAGTGCTGTCAGCTTGCTCAACACCACAGCTATAGTAGTAGCTGAGGGGACAGATAGGATTATAGAACTAGCACA
AAGAATTGGCAGAGCTTTTCTCAATATACCTAGAAGAATAAGACAGGGCTTCGAAAGGGCTTTGCTATAAAATGGGTGGC
AAGTGGTCAAAAAGCAGTGTGACTGGATGGCCTGCTATCAGGGAAAAAATGAGACGAGCTGAGCCTGAGCCAGCAGCAGA
AGGGGTGGGAGCAGTATCTCGAGACCTGGCAAAACATGGAGCTATCACAAGTAGCAATACTAATAGTGCTGCTTGTACCT
GGCTGGAAGCACAAGAGGAGGAGGAGGTGGGCTTTCCAGTCAGGCCTCAGGTACCTTTAAGACCAATGACTTACAAGGGA
GCTGTAGATCTTAGCCACTTTTTAAGAGAAAAGGGGGGACTGGAAGGGTTAATTCACTCCCAAAAGAGACAAGACATCCT
TGATCTATGGGTCTACCATACACAAGGCTACTTCCCTGATTGGCAGAACTACACACCAGGGCCAGGGGTAAGATATCCAC
TGACCTTTGGATGGTGCTTCAAGTTAGTACCAGTGGAGAAAGAGAAGGTAGAAGAGGCCACTGAAGGAGAGAACACCAAC
CTGTTACACCCTGTGAGCCTGCATGGGATGGATGACCCGGAGGGAGAAGTGTTACAGTGGAAGTTTGACAGTCGCCTAGC
ATTTCATCACATGGCCCGAGAGAAGTACCCAGAGTTCTACAAAGACTGCTGACACCTGCTAAAGAATGCTGACACCAAGC
TTTCTACAAGGGACTTTCCGCTGGGGACTTTCCAGGGGAGGTGTGGCCTGGGCGGGACTGGGGAGTGGCGAGCCCTCAGA
TGCTGCATATAAGCAGCCGCTTTTTGCCTGTACTGGGTCTCTCTAGTTAGACCAGATCTGAGCCCGGGAGCTCTCTGGCT
AGCTAGGGAACCCACTGCTTAAGCCTCAATAAAGCTTGCCTTGAG
>chrA08MT929402.1
GCAGTAGTAATACAAGATAATAGTGAAATAAAAGTAGTGCCAAGGAGAAAAGCAAAGATCATTAGGGATTATGGAAAACA
GATGGCAGGTGATGATTGTGTGGCAAGTAGACAGGATGAGGATTAACACATGGAAAAGTTTAGTAAAATACCATATGCAT
ATTTCAAAGAAAGCTAAAGGATGGTTTTATAGACATCACTATGACAGCCCTCATCCAAAAGTAAGTTCAGAAGTACACAT
CCCATTAGGGGACGCTAGACTAGTAATAACAACATATTGGGGCCTGCATACAGGAGAAAGAGAATGGCATTTGGGTCAAG
GAGTCTCTATAGAATGGAGGAAGAGGAGATACAGCACACAAGTAGACCCTAACCTAGCAGACCAACTAATTCATCAATGT
TATTTTGATTGTTTTTCAGAATCTGCTATAAGAAATGCCTTATTAGGACGTATAGTTAGTCCTAGTTGTGAATATCAAGC
AGGACATAGCAAGGTAGGATCCCTACAGTACTTGGCACTAACAGTAGTAATAACACCAAAAAGGAGAAAGCCACCTTTGC
CTAGTGTTGCAAAACTGACAGAGGATAGATGGAACAAGCCCCGGAAGACCAAGGGCCACAGAGGGAACCATTCAATGAAT
GGACACTAGAGCTTTTAGAGGAACTTAAAAATGAAGCTGTTAGACACTTCCCTAGGACGTGGCTCCATGGCTTAGGACAA
TATATCTATGACACTTATGGGGATACTTGGGAAGGAGTGGAAGCCATAATAAGAATTCTGCAACAACTGCTGTTTATTCA
TTACAGAATTGGATGTCATCATAGCAGAATAGGCATTACCCGACAAAGGAGAGCAAGAAATGGAGCCAGTAGATCCTAGA
CTAGAGCCCTGGAAGCATCCAGGAAGTCAGCCTAAAACTGCTTGTACCAATTGCTATTGTAAAAAGTGTTGCTTACATTG
CCAAGTTTGTTTCATGAAAAAAGCCTTAGGCATCTCCTATGGCAGGAAGAAGCGGAGACAGCGACGAAGACCTCCTCAGG
ACAGTAAGAATAATCAAGGCCCTCTACCAAAGCAGTAAGTATTACATGTAATGCAGTCTTTNACAAATAGTAGCAATAGT
AGCACTAATAGTAGCAGCAATAATAGCAATAGTTGTGTGGACTATAGTAGGCATAGAATATAGGAGAATAAGAAGACAAA
GAAAGATAGATAGGCTAGTTGATAGAATACTAGAAAGAGCAGAAGACAGTGGCAATGACAGTGAAGGGGACCAGGAAGAA
TTATCAGCACTTATGGACAGGGGGCATGATGCTCCTTGGAATATTAATGATCTGTAGTACTGCACAACAATTGTGGGTCA
CAGTCTATTATGGGGTACCTGTGTGGAAAGAAGCAACTACCACTCTATTTTGTGCATCAGATGCTAAAGCATATGATACA
GAGGCACATAATGTTTGGGCCACACATGCCTGTGTACCCACAGACCCCAACCCACAAGAGGTAGTATTAAATGTGACAGA
AAATTTCAACATGTGGAAAAATAACATGGTAGAACAAATGCATGAGGATATAATTAGTTTATGGGATCAAAGCCTAAAGC
CATGTGTAAAGTTAACGCCACTCTGTGTTAGGTTAGAGTGCAAGGATTTGAATAAAGATCAGTTGAGAAATTTAACAGAC
TCTAGTTGGGGAAATATAACAGGAGAAATAAAAAACTGCTCTTTCAATAGCACCACAGGGATGCAAGATAAGCCACAGGA
ACAATATGCATTTTTCTATAAGCTTGATATAGAACCACTAGATAATACTACTAGTACTACGAATACTAGCAAGAGGTATA
GGTTAATACATTGTAACTCCTCAGTCATTACACAGGCTTGTCCAAAGGTATCCTTTGAACCAATTCCCATACATTATTGT
GCCCCGGCTGGTTTTGCGATTCTAAAATGTAAGGATAAGAAGTTCAATGGATCAGGACTATGTAACAACGTCAGCACAGT
ACAATGTACACATGGAATTAGGCCAGTAGTATCAACTCAATTGCTATTAAATGGCAGCTTAGCAGAAGACGAGGTAGTAA
TTAGATCTGAAAATTTCACAAACAATGCTAAAGTCATAATAGTACAGCTGAATAAAACTATATTAATTAATTGTACAAGA
CCTGGCAACAATATAAGAAGGAGGGTACATATAGGACCAGGGAGAGCATTTTTTACATCAGATATAAGAGGAGATATAAG
ACGAGCACATTGTAACATTTCTAGAAAACAATGGAATGAGACTTTACAACACATAGTTATAAAATTAAAAGAACAATTTG
GGAATAAAACAATAATCTTTAATTCATCCTCAGGAGGGGACCCAGAAGTTGTAATGCACAATTTTAATTGTGGAGGGGAA
TTTTTCTACTGCAATACAACAAAACTGTTTAATAGCACTTGGAATTCAACACATAGTTGGAACGATACAGGGTCAAATGA
CAATGTCACACTTCCATGCAGGATAAAACAAATCATAAACATGTGGCAGGAAGTAGGAAAAGCAATGTATGCCCCTCCTA
TTAAGGGAGAAATTAAATGTTCATCAAATATTACAGGGCTGATATTAACTAGAGATGGTGGGACAGGTAATGAGACTGAC
AACAACACTGAGACCTTCAGACCAGGAGGAGGAGATATGAGAAACAATTGGAGAAGTGAATTATATAAATATAAAGTAAT
AAGAATTGAACCAATAGGATTAGCACCCACCAAGGCAAAGAGAAGAGTGGTGCAGAGAGAAAAAAGAGCAATACCAATAG
GAGCTATGTTCTTTGGGTTCTTGGGAGCAGCAGGAAGCACTATGGGCGCAGCGTCAATAGCGCTGACGGCACAGGCCAGA
CAATTACTGTCTGGTATAGTGCAACAGCAAAACAATYTGCTGAGGGCTATTGAGGCGCAACAACATCTGTTGCAACTCAC
AGTCTGGGGCATCAAGCAGCTCCAGGCAAGAGTCCTGGCTGTGGAAAGATACCTAAGAGATCAACAGCTCCTAGGGATTT
GGGGTTGCTCTGGAAAACTCATTTGCACCACTGCTGTGCCTTGGAATGCTACTTGGAAGGCTAATAATACAGATCTGGAT
CTAATTTGGACTAACAAAACCTGGATGCAGTGGGAAAAAGAAATTGACAATTACACAGATTTAATATACTACTTACTTGA
ACAATCGCAGACCCAGCAAGAAAAGAATGAAAAGGAGTTATTGGAATTGGACAAGTGGGCAAGTTTGTGGAATTGGTTTG
ACATAACAAACTGGCTGTGGTATATTAAAATATTCATAATRATAGTAGGAGGATTAATAGGATTAAGAATAGTTTTTGCT
GTATTTTCTATAGTGAATAGAGTTAGGCAGGGATACTCACCACTCTCGTTTCAGACCCGCCTCCCAACCCCGAGGGGACC
CGACAGGCCCGACGGAACCGAAGAAGAAGGTGGAGAGAGAGGCAAAGACAGATCCATACGCTTAGTGGATGGCTTCTTAG
CACTTATCTGGGACGACCTGCGGAACCTGTGCCTCTTCAGCTACCACCACTTGAGAGACTTACTCTTGATTGTAGGGAGG
ATTGTGGAACTTCTGGGACGCAGGGGGTGGGAAGCCCTCAAGTATTGTTGGAATCTCCTACAGTATTGGAGCCAGGAACT
AAAGAATAGTGCTGTCAGCTTGCTCAACACCACAGCTATAGTAGTAGCTGAGGGGACAGATAGGATTATAGAACTAGCAC
AAAGAATTGGCAGAGCTTTTCTCAATATACCTAGAAGAATAAGACAGGGCTTCGAAAGGGCTTTGCTATAAAATGGGTGG
CAAGTGGTCAAAAAGCAGTGTGCCTGGATGGCCTGCTATCAGGGAAAAAATGAGACGAGCTGAGCCTGAGCCAGCAGCAG
AAGGGGTGGGAGCAGTATCTCGAGACCTGGCAAAACATGGAGCTATCACAAGTAGCAATACTAATAGTGCTGCTTGTACC
TGGCTGGAAGCACAAGAGGAGGAGGAGGTGGGCTTTCCAGTCAGGCCTCAGGTACCTTTAAGACCAATGACTTACAAGGG
AGCTGTAGATCTTAGCCACTTTTTAAGAGAAAAGGGGGGACTGGAAGGGTTAATTCACTCCCAAAAGAGACAGGACATCC
TTGATCTATGGGTCTACCACACACAAGGCTACTTCCCTGATTGGCAGAACTACACACCAGGGCCAGGGGTAAGATATCCA
CTGACCTTTGGATGGTGCTTCAAGTTAGTACCAGTGGAGAAAGAGAAGGTAGAAGAGGCCACTGAAGGAGAGAACACCAA
CCTGTTACACCCTGTGAGCCTGCATGGGATGGATGACCCGGAGGGAGAAGTGTTACAGTGGAAGTTTGACAGTCGCCTAG
CATTTCATCACATGGCCCGAGAGAAGTACCCAGAGTTCTACAAAGACTGCTGACACCTGCTAAAGACTGCTGACACCAAG
CTTTCTACAAGGGACTTTCCGCTGGGGACTTTCCAGGGGAGGTGTGGCCTGGGCGGGACTGGGGAGTGGCGAGCCCTCAG
ATGCTGCATATAAGCAGCCGCTTTTTGCCTGTACTGGGTCTCTCTAGTTAGACCAGATCTGAGCCCGGGAGCTCTCTGGC
TAGCTAGGGAACCCACTGCTTAAGCCTCAATAAAGCTTGCCTTGAG
>chrA08MT929407.1
GCAGTAGTAATACAAGATAATAGTGAAATAAAAGTAGTGCCAAGGAGAAAAGCAAAGATCATTAGGGATTATGGAAAACA
GATGGCAGGTGATGATTGTGTGGCAAGTAGACAGGATGAGGATTAACACATGGAAAAGTTTAGTAAAATACCATATGCAT
ATTTCAAGGAAAGCTAAAGGATGGTTTTATAGACATCACTATGACAGCCCTCATCCAAAAGTAAGTTCAGAAGTACACAT
CCCATTAGGGGACGCTAGACTAGTAATAACAACATATTGGGGCCTGCATACAGGAGAAAGAGAATGGCATTTGGGTCAAG
GAGTCTCTATAGAATGGAGGAAGAGGAGATACAGCACACAAGTAGACCCTAACCTAGCAGACCAACTAATTCATCAATAT
TATTTTGATTGTTTTTCAGAATCTGCTATAAGAAATGCCTTATTAGGACGTATAGTTAGTCCTAGTTGTGAATATCAAGC
AGGACATAGCAAGGTAGGATCCCTACAGTACTTGGCACTAACAGTATTAATAACACCAAAAAGGAGAAAGCCACCTTTGC
CTAGTGTTGCAAAACTGACAGAGGATAGATGGAACAAGCCCCGGAAGACCAAGGGCCACAGAGGGAACCATTCAATGAAT
GGACACTAGAGCTTTTAGAGGAACTTAAAAATGAAGCTGTTAGACACTTCCCTAGGACGTGGCTCCATGGCTTAGGACAA
TATATCTATGACACCTATGGGGATACTTGGGAAGGAGTGGAAGCCATAATAAGAATTCTGCAACAACTGCTGTTTATTCA
TTACAGAATTGGATGTCATCATAGCAGAATAGGCATTACCCGACAAAGGAGAGCAAGAAATGGAGCCAGTAGATCCTAGA
CTAGAGCCCTGGAGGCATCCAGGAAGTCAGCCTAAAACTGCTTGTACTAAATGCTATTGTAAAAAGTGTTGCTTTCACTG
CCAAGTTTGTTTCATGAAAAAAGCCTTAGGCATCTCCTATGGCAGGAAGAAGCGGAGACAGCGACGAAGATCTCCTCAGG
ACAGTAAGAATAATCAAGGCCCTCTACCAAAGCAGTAAGTATTACATGTAATGCAGTCTTTACAAATAGTAGCAATAGTA
GCACTAATAGTAGCAGCAATAATAGCAATAGTTGTGTRGACTATAGTAGGCATAGAATATAGGAGAATAAGAAGACAAAG
AAAGATAGATAGGTTAGTTGATAGAATACTAGAAAGAGCAGAAGACAGTGGCAATGACAGTGAAGGGGACCAGGAAGAAT
TATCAGCACTTATGGACAGGGGGCATGATGCTCCTTGGAATATTAATGATCTGTAGTACTGCACAACAATTGTGGGTCAC
AGTCTATTATGGGGTACCTGTGTGGAAAGAAGCAACTACCACTCTATTTTGTGCATCAGATGCTAAAGCATATGATACAG
AGGCACATAATGTTTGGGCCACACATGCCTGTGTACCCACAGACCCCAACCCACAAGAGGTAGCATTAAATGTGACAGAA
GATTTCAACATGTGGAAAAATAACATGGTAGAACAAATGCATGAGGATATAATTAGTTTATGGGATCAAAGCCTAAAGCC
ATGTGTAAAGTTAACGCCACTCTGTGTTAGGTTAGAGTGCAAGGATTTGAATAAAGATCAGTTGAGAAATTTAACAGACT
CTAGTTGGGGAAATATAACAGGAGAAATAAAAAACTGCTCTTTCAATAGCACCACAGGGATGCAAGATAAGCCACAGGAA
CAATATGCATTTTTCTATAAGCTTGATATAGAACCACTAGATAATACTACTAGTACTACGAATACTAGCAAGAGATATAG
GTTAATACATTGTAACTCCTCAGTCATTACACAGGCTTGTCCAAAGGTATCCTTTGAACCAATTCCCATACATTATTGTG
CCCCGGCTGGTTTTGCGATTCTAAAATGTAAGGATAAGAAGTTCAATGGATCAGGACTATGTAACAACGTCAGCACAGTA
CAATGTACACATGGAATTAGGCCAGTAGTATCAACTCAATTGCTATTAAATGGCAGCTTAGCAGAAGACGAGGTAGTAAT
TAGATCTGAAAATTTCACAAACAATGCTAAAGTCATAATAGTACAGCTGAATAAAACTATATTAATTAATTGTACAAGAC
CTGGCAACAATATAAGAAGGAGGGTACATATAGGACCAGGGAGAGCATTTTTTACATCAGATATAAGAGGAGATATAAGA
CGAGCACATTGTAACATTTCTAGAAAACAATGGAATGAGACTTTACAACACATAGTTATAAAATTAAAAGAACAATTTGG
TAATAAAACAATAATCTTTAATTCATCCTCAGGAGGGGACCCAGAAGTTGTAATGCACAATTTTAATTGTGGAGGGGAAT
TTTTCTACTGCAATACAACAAAACTGTTTAATAGCACTTGGAATTCAACACATAGTTGGAACGATACAGGGTCAAATGAC
AATATCACACTTCCATGCAGGATAAAACAAATCATAAACATGTGGCAGGAAGTAGGAAAAGCAATGTATGCCCCTCCTAT
TAAGGGAGAAATTAAATGTTCATCAAATATTACAGGGCTGATATTAACTAGAGATGGTGGGACAGGTAATGGGACTGACA
ACAACACTGAGACCTTCAGACCAGGAGGAGGAGATATGAGAAACAATTGGAGAAGTGAATTATATAAATATAAAGTAATA
AGAATTGAACCAATAGGATTAGCACCCACCAAGGCAAAGAGAAGAGTGGTGCAGAGAGAAAAAAGAGCAATACCAATAGG
AGCTATGTTCTTTGGGTTCTTGGGAGCAGCAGGAAGCACTATGGGCGCAGCGTCAATAGCGCTGACGGCACAGGCCAGAC
AATTACTGTCTGGTATAGTGCAACAGCAAAACAATTTGCTGAGGGCTATTGAGGCGCAACAACATCTGTTGCAACTCACA
GTCTGGGGCATCAAGCAGCTCCAGGCAAGAGTCCTGGCTGTGGAAAGATACCTAAGAGATCAACAGCTCCTAGGGATTTG
GGGTTGCTCTGGAAAACTCATTTGCACCACTGCTGTGCCTTGGAATGCTACTTGGAAGGCTAATAATACAGATCTGGATC
TAATTTGGACTAACAAAACCTGGATGCAGTGGGAAAAAGAAATTGACAATTACACAGATTTAATATACTACTTACTTGAA
CAATCGCAGACCCAGCAAGAAAAGAATGAAAAAGAGTTATTGGAATTGGACAAGTGGGCAAGTTTGTGGAATTGGTTTGA
CATAACAAACTGGCTGTGGTATATTAAAATATTCATAATGATAGTAGGAGGATTAATAGGATTAAGAATAGTTTTTGCTG
TACTTTCTATAGTGAATAGAGTTAGGCAGGGATATTCACCACTCTCGTTTCAGACCCGCCTCCCAACCCCGAGGGGACCC
GACAGGCCCGACGGAATCGAAGAAGAAGGTGGAGAGAGAGGCAAAGACAGATCCATACGCTTAGTGGATGGCTTCTTAGC
ACTTATCTGGGACGACCTGCGGAACCTGTGCCTCTTCAGCTACCACCACTTGAGAGACTTACTCTTGATTGTAGTGAGGA
TTGTGGAACTTCTGGGACGCAGGGGGTGGGAAGCCCTCAAGTATTGTTGGAATCTCCTACAGTATTGGAGCCAGGAACTA
AAGAATAGTGCTGTCAGCTTGCTCAACACCACAGCTATAGTAGTAGCTGAGGGGACAGATAGGATTATAGAACTAGCACA
AAGAATTGGCAGAGCTTTTCTCAATATACCTAGAAGAATAAGACAGGGCTTCGAAAGGGCTTTGCTATAAAATGGGTGGC
AAGTGGTCAAAAAGCAGTGTGCCTGGATGGCCTGCTATCAGGGAAAAAATGAGACGAGCTGAGCCTGAGCCAGCAGCAGA
AGGGGTGGGAGCAGTATCTCGAGACCTGGCAAAACATGGAGCTATCACAAGTAGCAATACTAATAGTGCTGCTTGTACCT
GGCTGGAAGCACAAGAGGAGGAGGAGGTGGGCTTTCCAGTCAGGCCTCAGGTACCTTTAAGACCAATGACTTACAAGGGA
GCTGTAGATCTCAGCCACTTTTTAAGAGAAAAGGGGGGACTGGAAGGGCTAATTCACTCCCAAAAGAGACAGGACATCCT
TGATCTATGGGTCTACCATACACAAGGCTACTTCCCTGATTGGCAGAACTACACACCAGGGCCAGGGGTAAGATATCCAC
TGACCTTTGGATGGTGCTTCAAGTTAGTACCAGTGGAGAAAGAGAAGGTAGAAGAGGCCACTGAAGGAGAGAACACCAAC
CTGTTACACCCTGTGAGCCTGCATGGGATGGATGACCCGGAGGGAGAAGTGTTACAGTGGAAGTTTGACAGTCGCCTAGC
ATTCCATCACATGGCCCGAGAGAAGTACCCAGAGTTCTACAAAGACTGCTGACACCTGCTATAAAGACTGCTGACACCAA
GCTTTCTACAAGGGACTTTCCGCTGGGGACTTTCCAGGGGAGGTGTGGCCTGGGCGGGACTGGGGAGTGGCGAGCCCTCT
GATGCTGCATATAAGCAGCCGCTTTTTGCCTGTACTGGGTCTCTCTAGTTAGATCAGATCTGAGCCCGGGAGCTCTCTGG
CTAGCTAGGGAACCCACTGCTTAAGCCTCAATAAAGCTTGCCTTGAG
>chrA08MT929412.1
GCAGTAGTAATACAAGATAATAGTGAAATAAAAGTAGTGCCAAGGAGAAAAGCAAAGATCATTAGGGATTATGGAAAACA
GATGGCAGGTGATGATTGTGTGGCAAGTAGACAGGATGAGGATTAACACATGGAAAAGTTTAGTAAAATACCATATGCAT
ATTTCAAAGAAAGCTAAAGGATGGTTTTATAGACATCACTATGACAGCCCTCATCCAAAAGTAAGCTCAGAAGTACACAT
CCCATTAGGGGACGCTAGACTAGTAATAACAACATATTGGGGCCTGCATACAGGAGAAAGAGAATGGCATTTGGGTCAAG
GAGTCTCTATAGAATGGAGGAAGAGGAAATACAGCACACAAGTGGACCCTAACCTAGCAGACCAACTAATTCATCAATGT
TATTTTGATTGTTTTTCAGAAACTGCTATAAGAAATGCCTTATTAGGACGTATAGTTAGTCCTAGTTGTGAATATCAAGC
AGGACATAGCAAGGTAGGATCCCTACAGTACTTGGCACTAACAGCATTAATAACTCCAAAAAGGAGAAAGCCACCTTTGC
CTAGTGTTGCAAAACTGACAGAGGATAGATGGAACAAGCCCCGGAAGACCAAGGGCCACAGAGGGAACCATTCAATGAAT
GGACACTAGAGCTTTTAGAGGAACTTAAAAATGAAGCTGTTAGACACTTCCCTAGGACGTGGCTCCATGGCTTAGGACAA
TATATCTATGACACTTATGGGGATACTTGGGAAGGAGTGAAAGCCATAATAAGAATTCTGCAACAACTGCTGTTTATTCA
TTACAGAATTGGATGTCATCATAGCAGAATAGGCATTACTCGACAAAGGAGAGCAAGAAATGGAGCCAGTAGATCCTAGA
CTAGAGCCCTGGAAGCATCCAGGAAGTCAGCCTAAAACTGCTTGTACCAATTGCTATTGTAAAAAGTGTTGCTTACATTG
CCAAGTTTGTTTCATGAAAAAAGCCTTAGGCATCTCCTATGGCAGGAAGAAGCGGAGACAGCGACGAAGACCTCCTCAGG
ACAGTAAGAATAATCAAGGCCCTCTACCAAAGCAGTAAGTATTACATGTAATGCAGTCTTTACAAATAGTAGCAATAGTA
GCACTAATAGTAGCAGCAATAATAGCAATAGTTGTGTGGACTATAGTAGGCATAGAATATAGGAGAATAAGAAGACAAAG
AAAGATAGATAGGTTAGTTGATAGAATACTAGAAAGAGCAGAAGACAGTGGCAATGACAGTGAAGGGGACCAGGAAGAAT
TATCAGCACTTATGGACAGGGGGCATGATGCTCCTTGGAATATTAATGATCTGTAGTACTGCACAACAATTGTGGGTCAC
AGTCTATTATGGGGTACCTGTGTGGAAAGAAGCAACTACCACTCTATTTTGTGCATCAGATGCTAAAGCATATGATACAG
AGGCACATAATGTTTGGGCCACACATGCCTGTGTACCCACAGACCCCAACCCACAAGAAGTAGCATTAAATGTGACAGAA
GATTTCAACATGTGGAAAAATAACATGGTAGAACAAATGCATGAGGATATAATTAGTTTATGGGATCAAAGCCTAAAGCC
ATGTGTAAAGTTAACGCCGCTCTGTGTTAGGTTAGAGTGCAAGGATTTGGATAAAGATGGTTTGAGAAATCTAACAGACT
CTAGTTGGGGAAATATGACAGGAGAAATAAAAAACTGCTCTTTCAATAGCACCACAGGGATGCAAGATAAGCCACAGAAA
CAATATGCATTTTTCTATAAGCTTGATATAGAACCACTAGATAATACTACTAGTACTACGAATACTAGCAAGAGATATAG
GTTAATACATTGTAACTCCTCAGTCATTACACAGGCTTGTCCAAAGGTATCCTTTGAACCAATTCCCATACATTATTGTG
CCCCGGCTGGTTTTGCGATTCTAAAATGTAAGGATAAGAAGTTCAATGGATCAGGACTATGTAACAATGTCAGCACAGTA
CAATGTACACATGGAATTAGGCCAGTAGTATCAACTCAATTGCTATTAAATGGCAGCTTAGCAGAAGACGAGGTAGTAAT
TAGATCTGAAAATTTCACAAACAATGCTAAAGTCATAATAGTACAGCTGAATAAAACTGTATTAATTAATTGTACAAGAC
CTGGCAACAATATAAGAAGGTGGGTAACTATAGGACCAGGGAGAGCATTTTTTACATCAGATATAAGAGGAGATATAAGA
CGAGCACATTGTAACATTTCTAGAAAACAATGGAATGAGACTTTACAACACATAGTTATAAAATTAAAAGAACAATTTGG
GAATAAAACAATAATCTTTAATTCATCCTCAGGAGGGGACCCAGAAGTTGTAATGCACAATTTTAATTGTGGAGGGGAAT
TTTTCTACTGCAATACAACAAAACTGTTTAATAGCACTTGGAATTCAACACATAGTTGGAACGATACAGGGCCAAATGAC
AATGTCACACTTCCATGCAGGATAAAACAAATCATAAACATGTGGCAGGAAGTAGGAAAAGCAATGTATGCCCCTCCTAT
TAAGGGAGAAATTAAATGTTCATCAAATATTACAGGGCTGATATTAACTAGAGATGGTGGGACAGGTAATGAGACTGACA
ACAACACTGAGACCTTCAGACCAGGAGGAGGAGATATGAGAAACAATTGGAGAAGTGAATTATATAAATATAAAGTAATA
AGAATTGAACCAATAGGACTAGCACCCACCAAGGCAAAGAGAAGAGTGGTGCAGAGAGAAAAAAGAGCAATACCAATAGG
AGCTATGTTCTTTGGGTTCTTGGGAGCAGCAGGAAGCACTATGGGCGCAGCGTCAATAGCGCTGACGGCACAGGCCAGAC
AATTGCTGTCTGGTATAGTGCAGCAGCAAAACAATTTGCTGAGGGCTATTGAGGCGCAACAACATCTGTTGCAACTCACA
GTCTGGGGCATCAAGCAGCTCCAGGCAAGAGTCCTGGCTGTGGAAAGATACCTAAGAGATCAACAGCTCCTAGGGATTTG
GGGTTGCTCTGGAAAACTCATTTGCACCACTGCTGTGCCTTGGAATGCTACTTGGAAGGCTAATAATACAGATCTGGATC
TAATTTGGACTAACAAAACCTGGATGCAGTGGGAAAAAGAAATTGACAATTACACAGATTTAATATACTACTTACTTGAA
CAATCGCAGACCCAGCAAGAAAAGAATGAAAAAGAGTTATTGGAATTGGACAAGTGGGCAAGTTTGTGGAGTTGGTTTGA
CATAACAAACTGGCTGTGGTATATTAAAATATTCATAATGATAGTAGGAGGATTAATAGGATTAAGAATAGTTTTTGCTG
TACTTTCTATAGTGAATAGAGTTAGGCAGGGATATTCACCACTCTCGTTTCAGACCCGCCTCCCAACCCCGAGGGGACCC
GACAGGCCCGACGGAACCGAAGAAGAAGGTGGAGAGAGAGGCAAAGACAGATCCATACGCTTAGTGGATGGCTTCTTAGC
ACTTATCTGGGACGACCTGCGGAACCTGTGCCTCTTCAGCTACCACCACTTGAGAGACTTACTCTTGATTGCAGGGAGGA
TTGTGGAACTTCTGGGACGCAGGGGGTGGGAAGCCCTCAAGTATTGTTGGAGTCTCCTACAGTATTGGAGTCAGGAACTA
AAGAATAGTGCTGTCAGCCTGCTCAACACCACAGCTATAGTAGTAGCTGAGGGGACAGATAGGATTATAGAATTAGCACA
AAGGATTGGCAGAGCTTTTCTCAATATACCTAGAAGAATAAGACAGGGCTTCGAAAGGGCTTTGCTATAAAATGGGTGGC
AAGTGGTCAAAAAGCAGTGTGACTGGATGGCCTGCTATCAGGGAAAAAATGAGACGAGCTGAGCCTGAGCCGGAAGCACA
AGAGGAGGAGGAGGTGGGCTTTCCAGTCAGGCCTCAGGTACCTTTAAGACCAATGACTTACAAGGGAGCTGTAGATCTTA
GCCACTTTTTAAGAGAAAAGGGGGGACTGGAAGGGTTAATTCACTCCCAAAAGAGACAGGACATCCTTGATCTATGGGTC
TACCATACACAAGGCTACTTCCCTGATTGGCAGAACTACACACCAGGGCCAGGGGTAAGATATCCACTGACCTTTGGATG
GTGCTTCAAGCTAGTACCAGTGGAGAAAGAGAAGGTAGAAGAGGCCACTGCAGGAGAGAACACCAGCCTGTTACACCCTG
TAAGCCAGCATGGGATGGATGACCCGGAGAGAGAAGTGTTACAGTGGAAGTTTGACAGTCGCCTAGCATTTCATCACATG
GCCCGAGAGAAGTACCCAGAGTTCTACAAAGACTGCTGACACCTGCTAAAGACTGCTGACACCAAGCTTTCTACAAGGGA
CTTTCCGCTGGGGACTTTCCAGGGGAGGTGTGGCCTGGGCGGGACTGGGGAGTGGCGAGCCCTCAGATGCTGCATATAAG
CAGCCGCTTTTTGCCTGTACTGGGTCTCTCTAGTTAGACCAGATCTGAGCCCGGGAGCTCTCTGGCTAGCTAGGGAACCC
ACTGCTTAAGCCTCAATAAAGCTTGCCTTGAG
>chrA08MT929410.1
GCAGTAGTAATACAAGATAATAGTGAAATAAAAGTAGTGCCAAGGAGAAAAGCAAAGATCATTAGGGATTATGGAAAACA
GATGGCAGGTGATGATTGTGTGGCAAGTAGACAGGATGAGGATTAACACATGGAAAAGTTTAGTAAAATACCATATGCAT
ATTTCAAAGAAAGCTAAAGGATGGTTTTATAGACATCACTATGACAGCCCTCATCCAAAAGTAAGCTCAGAAGTACACAT
CCCATTAGGGGACGCTAGACTAGTAATAACAACATATTGGGGCCTGCATACAGGAGAAAGAGAATGGCATTTGGGTCAAG
GAGTTTCTATAGAATGGAGGAAGAGGAGATACAGCACACAAGTAGACCCTAACCTAGCAGACCAACTAATTCATCAATGT
TATTTTGATTGTTTTTCAGAATCTGCTATAAGAAATGCCTTATTAGGACGTATAGTTAGTCCTAGTTGTGAATATCAAGC
AGGACATAGCAAGGTAGGATCCCTACAGTACTTGGCACTAACAGCATTAATAACACCAAAAAGGAGAAAGCCACCTTTGC
CTAGTGTTGCAAAACTGACAGAGGATAGATGGAACAAGCCCCGGAAGACCAAGGGCCACAGAGGGAACCATTCAATGAAT
GGACACTAGAGCTTTTAGAGGAACTTAAAAATGAAGCTGTTAGACACTTCCCTAGGACGTGGCTCCATGGCTTAGGACAA
TATATCTATGACACCTATGGGGATACTTGGGAAGGAGTGGAAGCCATAATAAGAATTCTGCAACAACTGCTGTTTATTCA
TTACAGAATTGGATGTCATCATAGCAGAATAGGCATTACCCGACAAAGGAGAGCAAGAAATGGAGCCAGTAGATCCTAGA
CTAGAGCCCTGGAAGCATCCAGGAAGTCAGCCTAAAACTGCTTGTACCAATTGCTATTGTAAAAAGTGTTGCTTACATTG
CCAAGTTTGTTTCATGAAAAAAGCCTTAGGCATCTCCTATGGCAGGAAGAAGCGGAGACAGCGACGAAGATCTCCTCAGG
ACAGTAAGAATAATCAAGGCCCTCTACCAAAGCAGTAAGTATTACATGTAATGCAGTCTTTACAAATAGTAGCAATAGTA
GCACTAATAGTAGCAGCAATAATAGCAATAGTTGTGTRGACTATAGTAGGCATAGAATATAGGAGAATAAGAAAACAAAG
AAAGATAGATAAGTTAGTTGATAGAATACTAGAAAGAGCAGAAGACAGTGGCAATGACAGTGAAGGGGACCAGGAAGAAT
TATCAGCACTTATGGACAGGGGGCATGATGCTCCTKGGAATATTAATGATCTGTAGTACTGCACAACAATTGTGGGTCAC
AGTCTATTATGGGGTACCTGTGTGGAAAGAAGCAACTACCACTCTATTTTGTGCATCAGATGCTAAAGCATATGATACAG
AGGCACATAATGTTTGGGCCACACATGCCTGTGTACCCACAGACCCCAACCCACAAGAAGTAGCATTAAATGTGACAGAA
GATTTCAACATGTGGAAAAATAACATGGTAGAACAAATGCATGAGGATATAATTAGTTTATGGGATCAAAGCCTAAAGCC
ATGTGTAAAGTTAACGCCGCTCTGTGTTAGGTTAGAGTGCAAGGATTTGGATAAAGATGGTTTAAGAAATCTAACAGACT
CTAGTTGGGGAAATATGACAGGAGAAATAAAAAACTGCTCTTTCAATAGCACCACAGGGATGCAAGATAAGCCACAGAAA
CAATATGCATTTCTCTATAAGCTTGATATAGAACCACTAGATAATACTACTAGTACTACGAATACTAGCAAGAGCTATAG
GTTAATACATTGTAACACCTCAGTCATTACCCAGGCTTGTCCAAAGATATCCTTTGAGCCAATTCCCATACATTATTGTG
CCCCGGCTGGTTTTGCGATTCTAAAATGTAAGGATGAGAAGTTCAATGGATCAGGACTATGTAACAATGTCAGCACAGTA
CAATGTACACATGGAATTAGGCCAGTAGTGTCAACTCAATTGCTATTAAATGGCAGCTTAGCAGAAGACGAGGTAGTAAT
TAGATCTGAAAATTTCACAAACAATGCTAAAGTTATAATAGTACAGCTGAATAAAACTGTATTAATTAATTGTACAAGAC
CTGGCAACAATCTAAGAAGGAGGGTAACTATAGGACCAGGGAGAGCATTTTTTACATCAGATATAAGAGGAGATATAAGA
CGAGCACATTGTAACATTTCTAGAAAACAATGGAATGAGACTTTACAACACATAGTTATAAAATTAAAAGAACAATTTGG
GAATAAAACAATAATCTTTAATTCATCCTCAGGAGGGGACCCAGAAGTTGTAATGCACAATTTTAATTGTGGAGGGGAAT
TTTTCTACTGCAATACAACAAAACTGTTTAATAGCACTTGGAATTCAACACATAGTTGGAACGATACAGGGTCAAATGAC
AATGTCACACTTCCATGCAGGATAAAACAAATCATAAACATGTGGCAGGAAGTAGGAAGAGCAATGTATGCCCCTCCTAT
TAAGGGAGAAATTAAATGTTCATCAAATATTACAGGGCTGATATTAACTAGAGATGGTGGGACAGGTAATGAGACTGACA
ACAACACTGAGACCTTCAGACCAGGAGGAGGAGATATGAGAAACAATTGGAGAAGTGAATTATATAAATATAAAGTAGTA
AGAATTGAACCAATAGGACTAGCACCCACCAAGGCAAAGAGAAGAGTGGTGCAGAGAGAAAAAAGAGCAATACCAATAGG
AGCTGTGTTCTTTGGGTTCTTGGGAGCAGCAGGAAGCACTATGGGCGCAGCGTCAATAGCGCTGACGGCACAGGCCAGAC
AATTACTGTCTGGTATAGTGCAACAGCAAAACAATTTGCTGAGGGCTATTGAGGCGCAACAACATCTGTTGCAACTCACA
GTCTGGGGCATCAAGCAGCTCCAGGCAAGAGTCCTGGCTGTGGAAAGATACCTAAGAGATCAACAGCTCCTAGGGATTTG
GGGTTGCTCTGGAAAACTCATTTGCACCACTGCTGTGCCTTGGAATGCTACTTGGAAGGCTAATAATACAGATCTGGATC
TAATTTGGACTAACAAAACCTGGATGCAGTGGGAAAAAGAAATTGACAATTACACAGATTTAATATACTACTTACTTGAA
CAATCGCAGACCCAGCAAGAAAAGAATGAAAAAGAGTTATTGGAATTGGACAAGTGGGCAAGTTTGTGGAGTTGGTTTGA
CATAACAAACTGGCTGTGGTATATTAAAATATTCATAATGATAGTAGGAGGATTAATAGGATTAAGAATAGTTTTTGCTG
TACTGTCTATAGTGAATAGAGTTAGGCAGGGATATTCACCACTCTCGTTTCAGACCCGCCTCCCAACCCCGAGGGGACCC
GACAGGCCCGACGGAATCGAAGAAGAAGGTGGAGAGAGAAGCAAAGACAGATCCATACGCTTAGTGGATGGCTTCTTAGC
ACTTATCTGGGACGACCTGCGGAACCTGTGCCTCTTCAGCTACCACCACTTGAGAGACTTACTCTTGATTGTAGGGAGGA
TTGTGGAACTTCTGGGACGCAGGGGGTGGGAAGCCCTCAAGTACTGTTGGAGTCTCCTACAGTATTGGAGTCAGGAACTA
AAGAATAGTGCTGTCAGCTTGCTCAACACCACAGCTATAGTAGTAGCTGAGGGGACAGATAGGATTATAGAACTAGCACA
AAGAATTGGCAGAGCTTTTCTCAATATACCTAGAAGAATAAGACAGGGCTTCGAAAGGGCTTTGCTATAAAATGGGTGGC
AAGTGGTCAAAAAGCAGTGTGCCTGGATGGCCTGCTATCAGGGAAAAAATGAGACGAGCTGAGCCTGAGCCAGCAGCAGA
AGGGGTGGGAGCAGTATCTCGAGACCTGGCAAAACATGGAGCAATCACAAGTAGCAATACTAATAGTGCTGCTTGTACCT
GGCTGGAAGCACAAGAGGAGGAGGAGGTGGGCTTTCCAGTCAGGCCTCAGGTACCTTTAAGACCAATGACTTACAAGGGA
GCTGTAGATCTTAGCCACTTTTTAAGAGAAAAGGGGGGACTGGAAGGGTTAATTCACTCCCAAAAGAGACAGGACATCCT
TGATCTATGGGTCTACCATACGCAAGGCTACTTCCCTGATTGGCAGAACTACACACCAGGGCCAGGGGTAAGATATCCAC
TGACCTTTGGATGGTGCTTCAAGCTAGTACCAGTGGAGAAAGAGAAGGTAGAAGAGGCCACTGAAGGAGAGAACACCAGC
CTGTTACACCCTGTGAGCCTGCATGGGATGGATGACCCAGAGGGAGAAGTGTTACAGTGGAAGTTTGACAGTCGCCTAGY
ATTTCATCACATGGCCCGAGAGAAGTACCCAGAGTTCTACAAAGACTGCTGACACCTGCTATAAAGACTGCTGACACCAA
GCTTTCTACAAGGGACTTTCCGCTGGGGACTTTCCAGGGGAGGTGTGGCCTGGGCGGGACTGGGGAGTGGCGAGCCCTCA
GATGCTGCATATAAGCAGCCGCTTTTTGCCTGTACTGGGTCTCTCTAGTTAGACCAGATCTGAGCCCGGGAGCTCTCTGG
CTAGCTAGGGAACCCACTGCTTAAGCCTCAATAAAGCTTGCCTTGAG
>chrA08MT929415.1
GCAGTAGTAATACAAGATAATAGTGAAATAAAAGTAGTGCCAAGGAGAAAAGCAAAGATCATTAGGGATTATGGAAAACA
GATGGCAGGTGATGATTGTGTGGCAAGTAGACAGGATGAGGATTAACACATGGAAAAGTTTAGTAAAATACCATATGCAT
ATTTCAAAGAAAGCTAAAGGATGGTTTTATAGACATCACTATGACAGCCCTCATCCAAAAGTAAGTTCAGAAGTACACAT
CCCATTAGGGGACGCTAGACTAGTAATAACAACATATTGGGGCCTGCATACAGGAGAAAGAGAATGGCATTTGGGTCAAG
GAGTCTCTATAGAATGGAGGAAGAGGAAATACAGCACACAAGTAGACCCTAACCTAGCAGACCAACTAATTCATCAATGK
TATTTTGATTGTTTTTCAGAATCTGCTATAAGAAATACCATATTAGGACGTATAGTTAGTCCTAGTTGTGAATATCAAGC
AGGACATAGCAAGGTAGGATCCCTACAGTACTTGGCACTAACAGCATTAATAACACCAAAAAGGAGAAAGCCACCTTTGC
CTAGTGTTGCAAAACTGACAGAGGATAGATGGAACAAGCCCCGGAAGACCAAGGGCCACAGAGGGAACCATTCAATGAAT
GGACACTAGAGCTTTTAGAGGAACTTAAAAATGAAGCTGTTAGACACTTCCCTAGGACGTGGCTCCATGGCTTAGGACAA
TATATCTATGACACCTATGGGGATACTTGGGAAGGAGTGGAAGCCATAATAAGAATTCTGCAACAACTGCTGTTTATTCA
TTACAGAATTGGATGTCATCATAGCAGAATAGGCATTACCCGACAAAGGAGAGCAAGAAATGGAGCCAGTAGATCCTAGA
CTAGAGCCCTGGAGGCATCCAGGAAGTCAGCCTAAAACTGCTTGTACTAAATGCTATTGTAAAAAGTGTTGCTTTCACTG
CCAAGTTTGTTTCATGAAAAAAGCCTTAGGCATCTCCTATGGCAGGAAGAAGCGGAGACAGCGACGAAGATCTCCTCAGG
ACAGTAAGAATAATCAAGGCCCTCTACCAAAGCAGTAAGTATTACATGTAATGCAGTCTTTACAAATAGTAGCAATAGTA
GCACTAGTAGTAGCAGCAATAATAGCAATAGTTGTGTGGACTATAGTAGGCATAGAATATAGGAGAATAAGAAGACAAAG
AAAGATAGATAGGTTAGTTGATAGAATACTAGAAAGAGCAGAAGACAGTGGCAATGACAGTGAAGGGGACCAGGAAGAAT
TATCAGCACTTATGGACAGGGGGCATGATGCTCCTTGGAATATTAATGATCTGTAGTACTGCACAACAATTGTGGGTCAC
AGTCTATTATGGGGTACCTGTGTGGAAAGAAGCAACTACCACTCTATTTTGTGCATCAGATGCTAAAGCATATGATACAG
AGGCACATAATGTTTGGGCCACACATGCCTGTGTACCCACAGACCCCAACCCACAAGAAGTAGCATTAAATGTGACAGAA
GATTTCAACATGTGGAAAAATAACATGGTAGAACAAATGCATGAGGATATAATTAGTTTATGGGATCAAAGCCTAAAGCC
ATGTGTAAAGTTAACGCCGCTCTGTGTTAGGTTAGAGTGCAAGGATTTGGATGAAGATGGTTTGAGAAATCTAACAGACT
CTAGTTGGGGAAATATAACAGGAGAAATAAAAAACTGCTCTTTCAATAGCACCACAGGGATGCAAGATAAGCCACAGAAA
CAATATGCATTTTTCTATAAGCTTGATATAGAACCACTAGATAATACTACTAGTACTACGAATACTAGCAAGAGATATAG
GTTAATACATTGTAACTCCTCAGTCATTACACAGGCTTGTCCAAAGGTATCCTTTGAACCAATTCCCATACATTATTGTG
CCCCGGCTGGTTTTGCGATCCTAAAATGTAATGATACGAAGTTCAATGGATCAGGACTATGTAACAATGTCAGCACAGTA
CAATGTACACATGGAATTAGGCCAGTAGTATCAACTCAATTGCTATTAAATGGCAGCTTAGCAGAAGACGGGGTAGTAAT
TAGATCTGAAAATTTCACAAACAATGCTAAAGTCATAATAGTACAGCTGAATAAAACTGTATTAATTAATTGTACAAGAC
CTGGCAACAATCTAAGAAGGAGGGTAACTATAGGACCAGGGAGAGCATTTTTTACATCAGATATAAGAGGAGATATAAGA
CGAGCACATTGTAACATTTCTAGAAAACAATGGAATGAGACTTTACAACACATAGTTATAAAATTAAAAGAACAATTTGG
GAATAAAACAATAATCTTTAATTCATCCTCAGGAGGGGACCCAGAAGTTGTAATGCACAATTTTAATTGTGGAGGGGAAT
TTTTCTACTGCAATACAACAAAACTGTTTAATAGCACTTGGAATTCAACACATAGTTGGAACGATACAGGGTCAAATGAC
AATATCACACTTCCATGCAGGATAAAACAAATCATAAACATGTGGCAGGAAGTAGGAAAAGCAATGTATGCCCCTCCTAT
TAAGGGAGAAATTAAATGTTCATCAAATATTACAGGGCTGATATTAACTAGAGATGGTGGGACAGGTAATGAGACTGACA
ACAACACTGAGACCTTCAGACCAGGAGGAGGAGATATGAGAAACAATTGGAGAAGTGAATTATATAAATATAAAGTAGTA
AGAATTGAACCAATAGGACTAGCACCCACCAAGGCAAAGAGAAGAGTGGTGCAGAGAGAAAAAAGAGCAATAATGGGAAT
GGGAGCTATGTTCCTTGGGTTCTTGGGAGCAGCAGGAAGCACTATGGGCGCAGCGTCAATAACGCTGACGGTACAGGCCA
GGCAATTACTGTCTGGTATAGTGCAACAGCAAAACAATTTGCTGAGGGCTATTGAGGCGCAACAACATCTGTTGCAACTC
ACAGTCTGGGGCATCAAGCAGCTCCAGGCAAGAGTCCTGGCTGTGGAAAGATACCTAAGGGATCAACAGCTCCTAGGGAT
TTGGGGTTGCTCTGGAAAACTCATTTGCACCACTGCTGTGCCTTGGAATGCTACTTGGAAGGCTAATAATACAGATCTGG
ATCTAATTTGGACTAACAAAACCTGGATGCAATGGGAAAAAGAAATTGACAATTACACAGATTTAATATACTACTTACTT
GAACGATCGCAGAACCAGCAAGAAGAGAATGAAAAAGATTTATTGGAATTGGACAAGTGGGCAAGTTTGTGGAATTGGTT
TGACATAACAAACTGGCTGTGGTATATTAAAATATTCATAATGATAGTAGGAGGATTAATAGGATTAAGAATAGTTTTTG
CTGTATTTTCTATAGTGAATAGAGTTAGGCAGGGATACTCACCACTCTCGTTTCAGACCCGCCTCCCAACCCCGAGGGGA
CCCGACAGGCCCGACGGAACCGAAGAAGAAGGTGGAGAGAGAGGCAAAGACAGATCCATACGCTTAGTGGATGGCTTCTT
AGCACTTATCTGGGACGACCTGCGGAACCTGTGCCTCTTCAGCTACCACCACTTGAGAGACTTACTCTTGATTGTAGGGA
GGATTGTGGAACTTCTGGGACGCAGGGGGTGGGAAGCCCTCAAGTATTGTTGGAATCTCCTACAGTATTGGAGCCAGGAA
CTAAAGAATAGTGCTGTCAGCTTGCTCAACACCACAGCTATAGTAGTAGCTGAAGGGACAGATAGGATTATAGAACTAGC
ACAAAGAATTGGCAGAGCTTTTCTCAATATACCTAGAAGAATAAGACAGGGCTTCGAAAGGGCTTTGCTATAAAATGGGT
GGCAAGTGGTCAAAAAGCAGTGTGCCTGGATGGCCTGCTATCAGGGAAAAAATGAGACGAGCTGAGCCTGAGCCAGCAGC
AGAAGGGGTGGGAGCAGTATCTCGAGACCTGGCAAAACATGGAGCTATCACAAGTAGCAATACTAATAGTGCTGCTTGTA
CCTGGCTGGAAGCACAAGAGGAGGAGGAGGTGGGCTTTCCAGTCAGACCTCAGGTACCTTTAAGACCAATGACTTACAAG
GGAGCTGTAGATCTTAGCCACTTTTTAAGAGAAAAGGGGGGACTGGAAGGGTTAATTCACTCCCAAAAGAGACAGGACAT
CCTTGATCTATGGGTCTACCACACACAAGGCTACTTCCCTGATTGGCAGAACTACACACCAGGGCCAGGGGTAAGATATC
CACTGACCTTTGGATGGTGCTTCAAGCTAGTACCAGTGGAGAAAGAGAAGGTAGAAGAGGCCACTGCAGGAGAGAACACC
AGCCTGTTACACCCTGTAAGCCAGCATGGGATGGATGACCCGGAGAGAGAAGTGTTACAGTGGAAGTTTGACAGCCGCCT
AGCATTTCATCACATGGCCCTAGAGAAGCACCCAGAGTTCTTCAAAGACTGCTGACACCTGCTAAAGAATGCTGACACCA
AAGCTTTCTACAAAGGACTTTCCGCTGGGGACTTTCCAGGGGAGGTGTGGCCTGGGCGGGACTGGGGAGTGGCGAGCCCT
CAGATGCTGCATATAAGCAGCCGCTTTTTGCCTGTACTGGGTCTCTCTAGTTAGACCAGATCTGAGCCCGGGAGCTCTCT
GGCTGGCTAGGGAACCCACTGCTTAAGCCTCAATAAAGCTTGCCTTGAG
>chrA08MT929408.1
GCAGTAGTAATACAAGATAATAGTGAAATAAAAGTAGTGCCAAGGAGAAAAGCAAAGATCATTAGGGATTATGGAAAACA
GATGGCAGGTGATGATTGTGTGGCAAGTAGACAGGATGAGGATTAACACATGGAAAAGTTTAGTAAAATACCATATGCAT
ATTTCAAAGAAAGCTAAAGGATGGTTTTATAGACATCACTATGACAGCCCTCATCCAAAAGTAAGCTCAGAAGTACACAT
CCCATTAGGGGACGCTAGACTAGTAATAACAACATATTGGGGCCTGCATACAGGAGAAAGAGAATGGCATTTGGGTCAAG
GAGTCTCTATAGAATGGAGGAAGAGGAGATACAGCACACAAGTGGACCCTAACCTAGCAGACCAACTAATTCATCAATGT
TATTTTGATTGTTTTTCAGAATCTGCTATAAGAAATGCCTTATTAGGACGTATAGTTAGTCCTAGTTGTGAATATCAAGC
AGGACATAGCAAGGTAGGATCCCTACAGTACTTGGCACTAACAGCATTAATAACACCAAAAAGGAGAAAGCCACCTTTGC
CTAGTGTTGCAAAACTGACAGAGGATAGATGGAACAAGCCCCGGAAGACCAAGGGCCACAGAGGGAACCATTCAATGAAT
GGACACTAGAGCTTTTAGAGGAACTTAAAAATGAAGCTGTTAGACACTTTCCCAGGACATGGCTCCATGGCTTAGGACAA
CATATCTATGACACTTATGGGGATACTTGGGAAGGAGTGGAAGCCATAATAAGAATTCTGCAACAACTGCTGTTTATTCA
TTACAGAATTGGATGTCATCATAGCAGAATAGGCATTACCCGACAAAGGAGAGCAAGAAATGGAGCCAGTAGATCCTAGA
CTAGAGCCCTGGAAGCATCCAGGAAGTCAGCCTAAAACTGCTTGTACCAATTGCTATTGTAAAAAGTGTTGCTTACATTG
CCAAGTTTGTTTCATGAAAAAAGCCTTAGGCATCTCCTATGGCAGGAAGAAGCGGAGACAGCGACGAAGACCTCCTCAGG
ACAGTAAGAATAATCAAGGCCCTCTACCAAAGCAGTAAGTATTACATGTAATGCAGTCTTTACAAATAGTAGCAATAGTA
GCACTAGTAGTAGCAGCAATAATAGCAATAGTAGTGTGGACTATAGTAGGCATAGAATATATGAGAATAAGAAAACAAAG
AAAGATAGATAGGTTAGTTGCTAGAATACTAGAAAGAGCAGAAGACAGTGGCAATGACAGTGAAGGGGACCAGGAAGAAT
TATCAGCACTTGTGGACAGGGGGCATGATGCTCCTTGGAATATTAATGATCTGTAGTACTGCACAACAATTGTGGGTCAC
AGTCTATTATGGGGTACCTGTGTGGAAAGAAGCAACTACCACTCTATTTTGTGCATCAGATGCTAAAGCATATGATACAG
AGGCACATAATGTTTGGGCCACACATGCCTGTGTACCCACAGACCCCAACCCACAAGAGGTAGTATTAAATGTGACAGAA
AATTTCAACATGTGGAAAAATAACATGGTAGAACAAATGCATGAGGATATAATTAGTTTATGGGATCAAAGCCTAAAGCC
ATGTGTAAAGTTAACGCCGCTCTGTGTTAGGTTAGAGTGCAAGGATTTGGATAAAGATGGCTTGAGAAATCTAACAGACT
CTAGTTGGGGAAATATGACAGGAGAAATAAAAAACTGCTCTTTCAATAGCACCACAGGGATGCAAGATAAGCCACAGGAA
CAATATGCATTTCTCTATAAGCTTGATATAGAACCACTAGATAATACTACTAGTACTGCGAATACTAGCAAGAGATATAG
GTTAATACATTGTAACTCCTCAGTCATTACACAGGCTTGTCCAAAGATATCCTTTGAGCCAATTCCCATACATTATTGTG
CCCCGGCTGGTTTTGCGATTCTAAAATGTAAGGATAAGAAGTTCAATGGATCAGGACTATGTAACAACGTCAGCACAGTA
CAATGTACACATGGAATTAGGCCAGTAGTGTCAACTCAATTGCTATTAAATGGCAGCTTAGCAGAAGACGAGGTAGTAAT
TAGATCTGAAAATTTCACAAACAATGCTAAAGTTATAATAGTACAGCTGAATAAAACTGTATTAATTAATTGTACAAGAC
CTGGCAACAATCTAAGAAGGAGGGTAACTATAGGACCAGGGAGAGCATTTTTTACATCAGATATAAGAGGAGATATAAGA
CGAGCACATTGTAACATTTCTAGAAAACAATGGAATGAGACTTTACAACACATAGTTACAAAATTAAAAGAACAATTTGG
GAATAAAACAATAATCTTTAATTCATCCGCAGGAGGGGACCCAGAAGTTGTAATGCACAATTTTAATTGTGGAGGGGAAT
TTTTCTACTGCAATACAACAAAGCTGTTTAATAGCACTTGGAATTCAACACATAGTTGGAACGATACAGGGTCAAATGAC
AATGTCACACTTCCATGCAGGATAAAACAAATCATAAACATGTGGCAGGAAGTAGGAAAAGCAATGTATGCCCCTCCTAT
TAAGGGAGAAATTAAATGTTCATCAAATATTACAGGGCTGATATTAACTAGAGATGGTGGGACAGGTAATGAGACTGACA
ACAACACTGAGACCTTCAGACCAGGAGGAGGAGATATGAGAAACAATTGGAGAAGTGAATTATATAAATATAAAGTAATA
AGAATTGAACCAATAGGATTAGCACCCACCAAGGCAAAGAGAAGAGTGGTGCAGAGAGAAAAAAGAGCAATACCACTAGG
AGCTATGTTCTTTGGGTTCTTGGGAGCAGCAGGAAGCACTATGGGCGCAGCGTCAATAGCGCTGACGGCACAGGCCAGAC
AATTACTGTCTGGTATAGTGCAACAGCAAAACAATTTGCTGAGGGCTATTGAGGCGCAACAACATCTGTTGCAACTCACA
GTCTGGGGCATCAAGCAGCTCCAGGCAAGAGTCCTGGCTGTGGAAAGGTACCTAAGGGATCAACAGCTCCTAGGGATTTG
GGGTTGCTCTGGAAAACTCATTTGCACCACTGCTGTGCCTTGGAATGCTACTTGGAAGGCTAATAATACAGATCTGGATC
TAATTTGGACTAACAAAACCTGGATGCAGTGGGAAAAAGAAATTGACAATTACACAGATTTAATATACTACTTACTTGAA
CAATCGCAGACCCAGCAAGAAAAGAATGAAAAAGAGTTATTGGAATTGGACAAGTGGGCAAGTTTGTGGAATTGGTTTGA
CATAACAAACTGGCTGTGGTATATTAAAATATTCATAATGATAGTAGGAGGATTAATAGGATTAAGAATAGTTTTTGCTG
TACTTTCTATAGTGAATAGAGTTAGGCAGGGATATTCACCACTCTCGTTTCAGACCCGCCTCCCAACCCCGAGGGGACCC
GACAGGCCCGACGGAACCGAAGAAGAAGGTGGAGAGAGAGGCAAAGACAGATCCATACGCTTAGTGGATGGCTTCTTAGC
ACTTATCTGGGACGACCTGCGGAACCTGTGCCTCTTCAGCTACCACCACTTGAGAGACTTACTCTTGATTGTAGGGAGGA
TTGTGGAACTTCTGGGACGCAGGGGGTGGGAAGCCCTCAAGTATTGTTGGAGTCTCCTACAGTATTGGAGTCAGGAACTG
AAGAATAGTGCTGTCAGCTTACTCAACACCACAGCTATAGTAGTAGCTGAGGGGACAGATAGGATTATAGAATTAGCACA
AAGAATTGGCAGAGCTTTTCTCAATATACCTAGAAGAATAAGACAGGGCTTCGAAAGGGCTTTGCTATAAAATGGGTGGC
AAGTGGTCAAAAAGCAGTGTGACTGGATGGCCTGCTATCAGGGAAAAAATGAGACGAGCTGAGCCTGAGCCAGCAGCAGA
AGGGGTGGGAGCAGTATCTCGAGACCTGGCAAAACATGGAGCTATCACAAGTAGCAATACTAATAGTGCTGCTTGTACAT
GGCTGGAAGCACAAGAGGAGGAGGAGGTGGGCTTTCCAGTCAGGCCTCAGGTACCTTTAAGACCAATGACTTACAAGGGA
GCTGTGGATCTTAGCCACTTTTTAAGAGAAAAGGGGGGACTGGAAGGGTTAATTCACTCCCAAAAGAGACAAGACATCCT
TGATCTATGGGTCTACCATACGCAAGGCTACTTCCCTGATTGGCAGAACTACACACCAGGGCCAGGGGTAAGATATCCAC
TGACCTTTGGATGGTGCTTCAAGCTAGTACCAGTGGAGAAAGAGAAGGTAGAAGAGGCCACTGCAGGAGAGAACACCAGC
CTGTTACACCCTATAAGCCAGCATGGGATGGATGACCCGGAGGGAGAAGTGTTACAGTGGAAGTTTGACAGTCGCCTAGC
ATTTCATCACATGGCCCGAGAGAAGCACCCAGAGTTCTACAAAGACTGCTGACACCTGCTATAAAGACTGCTGACACCAA
GTTTTCTACAAGGGACTTTCCGCTGGGGACTTTACAGGGGAGGTGTGGCCTGGGCGGGACTGGGGAGTGGCGAGCCCTCA
GATGCTGCATATAAGCAGCCGCTTTTTGCCTGTACTGGGTCTCTCTAGTTAGACCAGATCTGAGCCCGGGAGCTCTCTGG
CTAGCTAGGGAACCCACTGCTTAAGCCTCAATAAAGCTTGCCTTGAG
>chrA08MT929416.1
GGAAGGGTTAATTCACTCCCAAAAGAGACAAGACATCCTTGATCTATGGGTCTAYCATACACAAGGCTACTTCCCTGATT
GGCAGAACTACACACCAGGGCCAGGGGTAAGATAYCCACTGACCTTTGGATGGTGCTTCAAGCTAGTACCAGTGGAGAAA
GAGAAGGTGGAAGAGGCCACTGMAGGAGAGAACACCARCCTGTTACACCCTGTRAGCCWGCATGGGATGGATGACCCGGA
GAGAGAAGTGTTACAGTGGAAGTTTGACAGTCGCCTAGCATTTCATCACATGGCCCKAGAGAAGYACCCAGAGTTCTWCA
AAGACTGCTGACACCTGCTAAAGACTGCTGACACCAAGCTTTCTACAAGGGACTTTCCGCTGGGGACTTTCCAGGGGAGG
TGTGGCCTGGGCGGGACTGGGGAGTGGCGAGCCCTCAGATGCTGCATATAAGCAGCCGCTTTTTGCCTGTACTGGGTCTC
TCTAGTTAGACCAGATCTGAGCCCGGGAGCTSTYKKGYKASYYWGGKAACYMRMTSCYTMAGCCTCAATAAAGCTTGCCT
TGAGTGCTTCAAGTAGTGTGTGCCCGTCTGTTGTGTGACTCTGGTAACTAGAGATCCCTCAGACCATTAAAGTCAGTGTG
GAAAATCTCTAGCAGTGGCGCCCGAACAGGGACCGGAAAGCGAAAGAGAAACCAGAGGAGCTCTCTCGACGCAGGACTCG
GCTTGCTGAAGTGCACACAGCAAGAGGCGAGGGGCAGCGACTGGKRMRKMMGCKGAAAATTTTGACTAGCGGAGGCTAGA
AGGAGAGAGATGGGTGCGAGAGCGTCAGTATTAAGCGGGGGACAATTGGATAGATGGGAGAAAATTCGGTTAAGGCCAGG
AGGAAAGAAACAATATAGATTAAAACATATAGTATGGGCAAGCAGGGAGCTAGAAAGATTTGCAGTCAATCCTGGCCTGT
TAGAAACAGCAGAAGGCTGTAAACAAATACTGCAACAATTACAACCATCTCTTCAGACAGGATCAGAGGAAATTAAATCA
TTGTATAATACAGTAGCAACCCTCTATTGTGTACATCTAAGGATAGAGGTAAAAGACACCAAAGAAGCTTTAGATAAAAT
AGAGGAAGAGCAAAAGAAAAGTAAGAAAAGGGCAGAGCAARCAGCAGCTGCCGCAGGAAGCAGCAGYCAAGTCAGTCAAA
ATTACCCTATAGTGCAGAACCTTCAGGGGCAAATGGTACAYCAAGCCATATCACCTAGAACTTTAAATGCATGGGTAAAA
GTAGTAGAAGAGAAGGCTTTCAGCCCAGAAGTAATACCCATGTTTTCAGCTTTATCAGAAGGAGCCACCCCACAAGATTT
AAACACCATGCTAAACACAGTGGGGGGACAYCAAGCAGCCATGCAAATGTTAAAAGAGACCATCAATGAGGAAGCTGCAG
AATGGGACAGATTGCACCCAGTGCATGCAGGGCCTGTTGCACCAGGCCAGATGAGAGAACCAAGGGGAAGTGACATAGCA
GGAACTACTAGTACCCTTCAGGAACAAATAGGGTGGATGACAAATAAYCCACCTATCCCAGTAGGAGAAATTTATAAAAG
ATGGATAATCATGGGGTTAAATAAAATAGTAAGAATGTATAGCCCAACCAGCATTTTGGACATAAGACAAGGACCAAAGG
AACCCTTTAGAGATTATGTAGATCGGTTCTATAAAACTCTAAGAGCCGAGCAAGCTTCACAGGAGGTAAAAAATTGGATG
ACAGAGACCTTGTTGGTYCAAAATGCAAACCCAGATTGTAAGACYATTYTAAAAGCATTAGGACCAGGAGCTACATTAGA
RGAAATGATGACAGCGTGTCAGGGAGTAGGGGGACCAGGYCATAAAGCAAGAGTMTTGGCTGAAGCAATGAGCCAAGTRA
CAAATTCAGCTACTGTAATGATGCAGAGGGGCAATTTTAAGGGCCAAAGAAAGACTATTAAGTGTTTCAATTGTGGCAGA
GAAGGGCACTTAGCCAGACACTGCAAGGCCCCTAGGAAAAAGGGCTGTTGGAAATGTGGAAAGGAAGGACACCAAATGAA
AGATTGTACTGAAAGACAGGCTAATTTTTTAGGGAAGATCTGGCCTTCCTCCAAGGGAAGGCCAGGGAACTTTCTTCAGA
GCAGACCAGAACCAACAGCCCCAACAGCCCCAACAGCCCCACCAGAGGAGAGCTTCAGGTTTGGGGAGGAGACAACAACT
CCCCCTCAGAAGCAGGAGCCGATAGACAAGAACCTGTATCCCTTAGCTTCCCTCAAATCACTCTTTGGCAACGACCCCTT
GTCACAATAAAGGTAGGGGGACAATTAAAGGAAGCTTTATTAGATACAGGAGCAGATGATACAGTATTAGAAGACATGAA
TTTGCAAGGAAGATGGAAACCAAAAATGATAGGGGGAATTGGAGGTTTTATCAAAGTAAGACAGTATGAAGASATACCYG
TAGAAATCTGTGGACATAAAGCTATWGGTACAGTRTTAATAGGACCTACACCTGTCAACATAATTGGAAGAAACCTGTTG
ACTCAGATTGGTTGCACTTTAAATTTTCCTATCAGTCCTATTGAAACTGTACCAGTCAAATTAAAGCCAGGAATGGATGG
CCCAAAGGTTAAACAATGGCCATTAACAGAAGAAAAAATAAAAGCATTAGTAGAAATTTGTACAGAAATGGAAAAGGAAG
GAAAAATTRCAAAAATTGGGCCTGAAAAYCCATACAATACTCCAGTATTTGCCATAAAGAAAAAGGACAGTACTAAGTGG
AGAAAATTAGTAGATTTCAGAGAACTTAATAAGAGAACTCAGGACTTCTGGGAAGTTCAATTAGGAATACCACATCCYGC
AGGGTTAAAAAAGAAAAAATCAGTTACAGTACTGGATGTAGGTGATGCATATTTTTCAGTTCCCTTAGAYAAAGAATTCA
GGAAGTATACTGCATTTACYATACCTAGTACAAACAATGAGACACCAGGGATTAGATATCAATACAATGTGCTTCCACAG
GGATGGAAAGGATCACCAGCAATATTCCAAGCTAGCATGACAAAAATCTTAGAGCCTTTTAGAATAAAAAATCCAGACAT
AGTYATTTATCAATACATGGATGATTTGTATGTGGGCTCTGACTTAGAAATAGGACAGCATAGAGCAAAAATAGAGGAAC
TGAGACAACATCTGTTGGCGTGGGGATTTACCACACCAGATAAAAAACATCAGAAAGAACCTCCATTCCTTTGGATGGGT
TATGAACTCCATCCTGATAAATGGACAGTACAGCCTATAGTGCTGCCAGAAAAAGACAGCTGGACKGTCAATGACATACA
GAAGTTAGTGGGAAAATTGAATTGGGCAAGTCAGATTTATCCAGGGATTAAAGTAAGGCAATTRTGTAAACTCCTTAGGG
GAGCCAAAGCACTGACAGARGTAATACCACTAACWGAAGAAGCAGAGCTAGAACTGGCTGAAAACAGGGAGATTCTAAAA
GAACCAGTACATGGGGTGTATTATGACCCATCAAAAGACTTAATAGCAGAAATACAGAAGCAGGAGCAGGGCCAATGGTC
ATATCAAATTTAYCAAGAACCATTTAAAAATCTGAAAACAGGAAAATATGCAAGAATGAGGGGTACCCACACTAATGATG
TAAAACAATTAACAGAGGCAGTGCAAAAAATAGCCAACGAAAGCATAGTAATATGGGGAAAAATTCCTAAATTTAGACTA
CCCATACAAAAGGAAACATGGGAAACATGGTGGGTGGARTATTGGCAGGCCACCTGGATTCCTGAGTGGGAGTTTGTCAA
TACCCCTCCCTTAGTGAAATTATGGTACCAGTTAGAGAAAGAACCCATAGTAGGAGCAGAAACTTTCTATGTAGATGGGG
CAGCTAGTAGGGAAACYAAATTAGGAAAAGCAGGATATGTTACTGACAGAGGAAGAGAAAAAGTTRTCTCYCTAACTGAC
ACAACAAATCAGAAGACTGAGTTACAAGCAATTAATCTAGCTTTGCAGGATTCAGGATTAGAAGTWAACATAGTAACAGA
CTCACAATATGCATTAGGGATCATCCAAGCGCAACCAGATAAAAGTGAATCAGAGCTAGTTAATCAAATAATAGAGCART
TAATAAAAAAGGAAAAGGTTTACCTGGCATGGGTACCAGCACACAAAGGAATTGGAGGAAATGAACAAGTAGACAAATTA
GTCAGTAGTGGAATCAGGAAAGTACTATTTTTGGATGGAATAGATAAGGCCCAAGAAGATCATGAGAAATATCACAGTAA
TTGGAGAGCAATGGCTCATGATTTTAACCTGCCACCTGTARTAGCAAAAGAAATAGTAGCCAGCTGTGATAAATGTCAGM
TAAAAGGAGAAGCCATGCATGGACAAGTAGACTGTAGTCCAGGAATATGGCAACTAGATTGTACACATTTAGAAGAAAAA
ATTATCCTAGTGGCRGTTCATGTAGCCAGTGGATATATAGAAGCAGAAGTTATTCCAGCAGAGACAGGGCAGGAAACAGC
ATACTTTATCTTAAAATTAGCAGGAAGATGGCCAGTAAAAACAATACAYACAGACAATGGCAGAAATTTCACCAGTAATA
CRGTTAAGGCCGCCTGTTGGTGGGCAGGGATCAAACAGGAATTTGGCATTCCCTACAATCCCCAAAGCCAAGGAGTAGTA
GAATCAATGAATAAAGAATTAAAGAAAATTATAAACCAGGTAAGAGATCAAGCAGAACATCTTAAGACAGCAGTACAAAT
GGCAGTATTCATCCACAATTTTAAGAGAAAAGGGGGGATTGGGGGGTACAGTGCAGGGGARAGAATARTAGACATAATAG
CATCAGACATACAAACTAAAGAACTACAAAAACAAATCACAAAAATTCAAAATTTTCGGGTTTATTACAGGGACAGCAGA
GACCCACTTTGGAAAGGACCAGCAAAACTTCTCTGGAAAGGTGAAGGGGCAGTAGTAATACAAGATAATAGTGAAATAAA
AGTAGTGCCAAGGAGAAAAGCAAAGATCATTAGGGATTATGGAAAACAGATGGCAGGTGATGATTGTGTGGCAAGTAGAC
AGGATGAGGATTAACACATGGAAAAGTTTAGTAAAATACCATATGCATATTTCAAAGAAAGCTAAAGGATGGTTTTATAG
ACATCACTATGACAGCCCTCATCCAAAAGTAAGTTCAGAAGTACACATCCCATTAGGGGACGCTAGACTAGTAATAACAA
CATATTGGGGCCTGCATACAGGAGAAAGAGAATGGCATTTGGGTCAAGGAGTCTCTATAGAATGGAGGAAGAGGAGATAC
AGCACACAAGTGGACCCTAACCTAGCAGACCAACTAATTCATCAATGTTATTTTGATTGTTTTTCAGAATCTGCTATAAG
AAATACCATATTAGGACGTATAGTTAGTCCTAGTTGTGAATATCAAGCAGGACATAGCAAGGTAGGATCCCTACAGTACT
TGGCACTAACAGCATTAATAACACCAAAAAGGAGAAAGCCACCTTTGCCTAGTGTTGCAAAACTGACAGAGGATAGATGG
AACAAGCCCCGGAAGACCAAGGGCCACAGAGGGAACCATTCAATGAATGGACACTAGAGCTTTTAGAGGAACTTAAAAAT
GAAGCTGTTAGACACTTCCCTAGGACGTGGCTCCATGGCTTAGGACAATATATCTATGACACTTATGGGGATACTTGGGA
AGGAGTGGAAGCCATAATAAGAATTCTGCAACAACTGCTGTTTATTCATTACAGAATTGGATGTCATCATAGCAGAATAG
GCATTACCCGACAAAGGAGAGCAAGAAATGGAGCCAGTAGATCCTAGACTAGAGCCCTGGAAGCATCCAGGAAGTCAGCC
TAAAACTGCTTGTACCAATTGCTATTGTAAAAAGTGTTGCTTACATTGCCAAGTTTGTTTCATGAAAAAAGCCTTAGGCA
TCTCCTATGGCAGGAAGAAGCGGAGACAGCGACGAAGACCTCCTCAGGACAGTAAGAATAATCAAGGCCCTCTACCAAAG
CAGTAAGTATTACATGTAATGCAGTCTTTACAAATAGTAGCAATAGTAGCACTARTAGTAGCAGCAATAATAGCAATAGT
WGTGTGGACTATAGTAGGCATAGAATATAKGAGAATAAGAAAACAAAGAAAGATAGATAGGTTAGTTGMTAGAATACTAG
AAAGAGCAGAAGACAGTGGCAATGACAGTGAAGGGGACCAGGAAGAATTATCAGCACTTATGGACAGGGGGCATGATGCT
CCTTGGAATATTAATGATCTGTAGTACTGCACAACAATTGTGGGTCACAGTCTATTATGGGGTACCTGTGTGGAAAGAAG
CAACTACCACTCTATTTTGTGCATCAGATGCTAAAGCATATGATACAGAGGCACATAATGTTTGGGCCACACATGCCTGT
GTACCCACAGACCCCAACCCACAAGAAGTAGCATTAAATGTGACAGAAGATTTCAACATGTGGAAAAATAACATGGTAGA
ACAAATGCATGAGGATATAATTAGTTTATGGGATCAAAGCCTAAAGCCATGTGTAAAGTTAACGCCACTCTGTGTTAGGT
TAGAGTGCAAGGATTTGAATAAAGATCAGTTGAGAAATTTAACAGACTCTAGTTGGGGAAATATAACAGGAGAAATAAAA
AACTGCTCTTTCAATAGCACCACAGGGATGCAAGATAAGCCACAGGAACAATATGCATTTTTCTATAAGCTTGATATAGA
ACCACTAGATAATACTACTAGTACTACGAATACTAGCAAGAGGTATAGGTTAATACATTGTAACTCCTCAGTCATTACAC
AGGCTTGTCCAAAGGTATCCTTTGAACCAATTCCCATACATTATTGTGCCCCGGCTGGTTTTGCGATTCTAAAATGTAAG
GATAAGAAGTTCAATGGATCAGGACTATGTAACAACGTCAGCACAGTACAATGTACACATGGAATTAGGCCAGTAGTATC
AACTCAATTGCTATTAAATGGCAGCTTAGCAGAARAMGAGGTAGTAATTAGATCTGAAAATTTCACAAACAATGCTAAAG
TCATAATAGTACAGCTGAATAAAACTATATTAATTAATTGTACAAGACCTGGCAACAATATAAGAAGGAGGGTACATATA
GGACCAGGGAGAGCATTTTTTACATCAGATATAAGAGGAGATATAAGACGAGCACATTGTAACATTTCTAGAAAACAATG
GAATGAGACTTTACAACACATAGTTATAAAATTAAAAGAACAATTTGGGAATAAAACAATAATCTTTAATTCATCCGCAG
GAGGGGACCCAGAAGTTGTAATGCACAATTTTAATTGTGGAGGGGAATTTTTCTACTGCAATACAACAAAACTGTTTAAT
AGCACTTGGAATTCAACACATAGTTGGAACGATACAGGGTCAAATGACAATGTCACACTTCCATGCAGGATAAAACAAAT
CATAAACATGTGGCAGGAAGTAGGAAAAGCAATGTATGCCCCTCCTATTAAGGGAGAAATTAAATGTTCATCAAAYATTA
CAGGGCTGATATTAACTAGAGATGGTGGGACAGGTAATGAGACTGACAACAACACTGAGACCTTCAGACCAGGAGGAGGA
GATATGAGAAACAATTGGAGAAGTGAATTATATAAATATAAAGTAATAAGAATTGAACCAATAGGATTAGCACCCACCAA
GGCAAAGAGAAGAGTGGTGCAGAGAGAAAAAAGAGCAATACCACTAGGAGCTATGTTCTTTGGGTTCTTGGGAGCAGCAG
GAAGCACTATGGGCGCAGCGTCAATAGCGCTGACGGCACAGGCCAGACAATTACTGTCTGGTATAGTGCAACAGCAAAAC
AATTTGCTGAGGGCTATTGAGGCGCAACAACATCTGTTGCAACTCACAGTCTGGGGCATCAAGCAGCTCCAGGCAAGAGT
CCTGGCTGTGGAAAGATACCTAAGAGATCAACAGCTCCTAGGGATTTGGGGTTGCTCTGGAAAACTCATTTGCACCACTG
CTGTGCCTTGGAATGCTACTTGGAAGGCTAATAATACAGATCTGGATCTAATTTGGACTAACAAAACCTGGATGCAGTGG
GAAAAAGAAATTGACAATTACACAGATTTAATATACTACTTACTTGAACAATCGCAGACCCAGCAAGAAAARAATGAAAA
AGAGYTATTGGAATTGGACAAGTGGGCAAGTTTGTGGAATTGGTTTGACATAACAAAYTGGCTGTGGTATATTAAAATAT
TCATAATGATAGTAGGAGGATTAATAGGATTAAGAATAGTTTTTGCTGTAYTTTCTATAGTGAATAGAGTTAGGCAGGGA
TATTCACCACTCTCRTTTCAGACCCGCCTCCCAACCCCGAGGGGACCCGACAGGCCCGACGGAACCGAAGAAGAAGGTGG
AGAGAGAGGCAAAGACAGATCCATWCGCTTAGTGGATGGCTTCTTAGCACTTATCTGGGACGACCTGCGGAACCTGTGCC
TCTTCAGCTACCACCACTTGAGAGACTTACTCTTGATTGYAGKGAGGATTGTGGAACTTCTGGGACGCAGGGGGTGGGAA
GCCCTCAAGTATTGTTGGAGTCTCCTACAGTATTGGAGTCAGGAACTAAAGAATAGTGCTGTCAGCTTGCTCAACACCAC
AGCTATAGTAGTAGCTGAGGGGACAGATAGGATTATAGAATTAGCACAAAGAMTTGGCAGAGCTTTTCTCAATATACCTA
GAAGAATAAGACAGGGCTTCGAAAGGGCKTTGCTATAAAATGGGTGGCAAGTGGTCAAAAAGCAGTGTGMCTGGATGGCC
TGCTATCAGGGAAAAAATGAGACGAGCTGAGCCTGAGCCAGCAGCAGAAGGGGTGGGAGCAGTATCTCGAGACCTGGCAA
AACATGGAGCAATCACAAGTAGCAATACTAATAGTGCTGCTTGTACCTGGCTGGAAGCACAAGAGGAGGAGGAGGTGGGC
TTTCCAGTMAGGCCTCAGGTACCTTTAAGACCAATGACTTAYAAGGGAGCTGTAGATCTTAGCCACTTTTTAAGAGAAAA
GGGGGGACTGGAAGGGTTAATTCACTCCCAAAAGAGACARGACATCCTTGATCTATGGGTCTAYCATACACAAGGCTACT
TCCCTGATTGGCAGAACTACACACCAGGGCCAGGGGTAAGATAYCCACTGACCTTTGGATGGTGCTTCAAGCTAGTACCA
GTGGAGAAAGAGAAGGTGGAAGAGGCCACTGMAGGAGAGAACACCARCCTGTTACACCCTGTRAGCCWGCATGGGATGGA
TGACCCGGAGAGAGAAGTGTTACAGTGGAAGTTTGACAGTCGCCTAGCATTTCATCACATGGCCCKAGAGAAGYACCCAG
AGTTCTWCAAAGACTGCTGACACCTGCTAAAGACTGCTGACACCAAGCTTTCTACAAGGGACTTTCCGCTGGGGACTTTC
CAGGGGAGGTGTGGCCTGGGCGGGACTGGGGAGTGGCGAGCCCTCAGATGCTGCATATAAGCAGCCGCTTTTTGCCTGTA
CTGGGTCTCTCTAGTTAGACCAGATCTGAGCCCGGGAGCTSTYKKGYKASYYWGGKAACYMRMTSCYTMAGCCTCAATAA
AGCTTGCCTTGAGWGCTTCAAGTAGTGTGTGCCCGTCTGTTGTGTGACTCTGGTAACTAGAGATCCC
>chrA08MT929411.1
GCAGTAGTAATACAAGATAATAGTGAAATAAAAGTAGTGCCAAGGAGAAAAGCAAAGATCATTAGGGATTATGGAAAACA
GATGGCAGGTGATGATTGTGTGGCAAGTAGACAGGATGAGGATTAACACATGGAAAAGTTTAGTAAAATACCATATGCAT
ATTTCAAGGAAAGCTAAAGGATGGTTTTATAGACATCACTATGACAGCCCTCATCCAAAAGTAAGTTCAGAAGTACACAT
CCCATTAGGGGACGCTAGACTAGTAATAACAACATATTGGGGCCTGCATACAGGAGAAAGAGAATGGCATTTGGGTCAAG
GAGTCTCTATAGAATGGAGGAAGAGGAGATACAGCACACAAGTAGACCCTAACCTAGCAGACCAACTAATTCATCAATAT
TATTTTGATTGTTTTTCAGAATCTGCTATAAGAAATGCCTTATTAGGACGTATAGTTAGTCCTAGTTGTGAATATCAAGC
AGGACATAGCAAGGTAGGATCCCTACAGTACTTGGCACTAACAGTATTAATAACACCAAAAAGGAGAAAGCCACCTTTGC
CTAGTGTTGCAAAACTGACAGAGGATAGATGGAACAAGCCCCGGAAGACCAAGGGCCACAGAGGGAACCATTCAATGAAT
GGACACTAGAGCTTTTAGAGGAACTTAAAAATGAAGCTGTTAGACACTTCCCTAGGACGTGGCTCCATGGCTTAGGACAA
TATATCTATGACACTTATGGGGATACTTGGGAAGGAGTGGAAGCCATAATAAGAATCCTGCAACAACTGCTGTTTATTCA
TTACAGAATTGGATGTCATCATAGCAGAATAGGCATTACCCGACAAAGGAGAGCAAGAAATGGAGCCAGTAGATCCTAGA
CTAGAGCCCTGGAAGCATCCAGGAAGTCAGCCTAAAACTGCYTGTACTAAATGCTATTGTAAAAAGTGTTGCTTTCACTG
CCAAGTTTGTTTCATGACAAAAGCCTTAGGCATCTCCTATGGCAGGAAGAAGCGGAGACAGCGACGAAGACCTCCTCAGG
ACAGTAAGAATAATCAAGGCCCTCTACCAAAGCAGTAAGTAGTACATGTAATRCAGTCTTTACAAATAGTAGCAATAGTA
GCACTAGTAGTAGCAGCAATAATAGCAATAGTAGTGTGGACTATAGTAGGCATAGAATATATGAGAATAAGAAAACAAAG
AAAGATAGATAGGTTAGTTGCTAGAATACTAGAAAGAGCAGAAGACAGTGGCAATGACAGTGAAGGGGACCAGGAAGAAT
TATCAGCACTTATGGACAGGGGGCATGATGCTCCTTGGAATATTAATGATCTGTAGTACTGCACAACAATTGTGGGTCAC
AGTCTATTATGGGGTACCTGTGTGGAAAGAAGCAACTACCACTCTATTTTGTGCATCAGATGCTAAAGCATATGATACAG
AGGCACATAATGTTTGGGCCACACATGCCTGTGTACCCACAGACCCCAGCCCACAAGAGGTAGTATTAAATGTGACAGAA
AATTTCAACATGTGGAAAAATAACATGGTAGAACAAATGCATGAGGATATAATTAGTTTATGGGATCAAAGCCTAAAGCC
ATGTGTAAAGTTAACGCCGCTCTGTGTTAGGTTAGAGTGCAAGGATTTGGATAAAGATGGTTTGAGAAATCTAACAGACT
CTAGTTGGGGAAATATGACAGGAGAAATAAAAAACTGCTCTTTCAATAGCACCACAGGGATGCAAGATAAGCCACAGGAA
CAATATGCATTTCTCTATAAGCTTGATATAGAACCACTAGATAATACTACTAGTACTGCGAATACTAGCAAGAGATATAG
GTTAATACATTGTAACTCCTCAGTCATTACACAGGCTTGTCCAAAGATATCCTTTGAGCCAATTCCCATACATTATTGTG
CCCCGGCTGGTTTTGCGATTCTAAAATGTAAGGATAAGAAGTTCAATGGATCAGGACTATGTTACAACGTCAGCACAGTA
CAATGTACACATGGAATTAGGCCAGTAGTATCAACTCAATTGCTATTAAATGGCAGCTTAGCAGAAGACGAGGTAGTAAT
TAGATCTGAAAATTTCACAAACAATGCTAAAGTCATAATAGTACAGCTGAATAAAACTATATTAATTAATTGTACAAGAC
CTGGCAACAATATAAGAAGGAGGGTACATATAGGACCAGGGAGAGCATTTTTTACATCAGATATAAGAGGAGATATAAGA
CGAGCACATTGTAACATTTCTAGAAAACAATGGAATGAGACTTTACAACACATAGTTATAAAATTAAAAGAACAATTTGG
GAATAAAACAATAATCTTTAATTCATCCGCAGGAGGGGACCCAGAAGTTGTAATGCACAATTTTAATTGTGGAGGGGAAT
TTTTCTACTGCAATACAACAAAACTGTTTAATAGCACTTGGAATTCAACACATAGTTGGAACGATACAGGGCCAAATGAC
AATGTCACACTTCCATGCAGGATAAAACAAATCATAAACATGTGGCAGGAAGTAGGAAAAGCAATGTATGCCCCTCCTAT
TAAGGGAGAAATTAAATGTTCATCAAATATTACAGGGCTGATATTAACTAGAGATGGTGGGACAGGTAATGAGACTGACA
ACAACACTGAGACCTTCAGACCAGGAGGAGGAGATATGAGAAACAATTGGAGAAGTGAATTATATAAATATAAAGTAATA
AGAATTGAACCAATAGGATTAGCACCCACCAAGGCAAAGAGAAGAGTGGTGCAGAGAGAAAAAAGAGCAATACCACTAGG
AGCTATGTTCTTTGGGTTCTTGGGAGCAGCAGGAAGCACTATGGGCGCAGCGTCAATAGCGCTGACGGCACAGGCCAGAC
AATTACTGTCTGGTATAGTGCAACAGCAAAACAATTTGCTGAGGGCTATTGAGGCGCAACAACATCTGTTGCAACTCACA
GTCTGGGGCATCAAGCAGCTCCAGGCAAGAGTCCTGGCTGTGGAAAGATACCTAAGAGATCAACAGCTCCTAGGGATTTG
GGGTTGCTCTGGAAAACTCATTTGCACCACTGCTGTGCCTTGGAATGCTACTTGGAAGGCTAATAATACAGATCTGGATC
TAATTTGGACTAACAAAACCTGGATGCAGTGGGAAAAAGAAATTGACAATTACACAGATTTAATATACTACTTACTTGAA
CAATCGCAGACCCAGCAAGAAAAGAATGAAAAAGAGTTATTGGAATTGGACAAGTGGGCAAGTTTGTGGAGTTGGTTTGA
CATAACAAACTGGCTGTGGTATATTAAAATATTCATAATGATAGTAGGAGGATTAATAGGATTAAGAATAGTTTTTGCTG
TACTTTCTATAGTGAATAGAGTTAGGCAGGGATATTCACCACTCTCGTTTCAGACCCGCCTCCCAACCCCGAGGGGACCC
GACAGGCCCGACGGAACCGAAGAAGAAGGTGGAGAGAGAGGCAAAGACAGATCCATACGCTTAGTGGATGGCTTCTTAGC
ACTTATCTGGGACGACCTGCGGAACCTGTGCCTCTTCAGCTACCACCACTTGAGAGACTTACTCTTGATTGTAGTGAGGA
TTGTGGAACTTCTGGGACGCAGGGGGTGGGAAGCCCTCAAGTACTGTTGGAATCTCCTACAGTATTGGAGTCAGGAACTA
AAGAATAGTGCTGTCAGCTTGCTCAACACCACAGCTATAGTAGTAGCTGAGGGGACAGATAGGATTATAGAATTAGCACA
AAGGATTGGCAGAGCTTTTCTCAATATACCTAGAAGAATAAGACAGGGCTTCGAAAGGGCTTTGCTATAAAATGGGTGGC
AAGTGGTCAAAAAGCAGTGTGACTGGATGGCCTGCTATCAGGGAAAAAATGAGACGAGCTGAGCCTGAGCCAGCAGCAGA
AGGGGTGGGAGCAGTATCTCGAGACCTGGCAAAACATGGAGCTATCACAAGTAGCAATACTAATAGTGCTGCTTGTACCT
GGCTGGAAGCACAAGAGGAGGAGGAGGTGGGCTTTCCAGTCAGGCCTCAGGTACCTTTAAGACCAATGACTTACAAGGGA
GCTGTAGATCTCAGCCACTTTTTAAGAGAAAAGGGGGGACTGGAAGGGCTAATTCACTCCCAAAAGAGACAGGACATCCT
TGATCTATGGGTTTATCATACACAAGGCTACTTCCCTGATTGGCAGAACTACACACCAGGGCCAGGGGTAAGATATCCAC
TGACCTTTGGATGGTGCTTTAAGCTAGTACCAGTGGAGAAAGAGAAGGTAGAAGAGGCCACTGAAGGAGAGAACACCAGC
CTGTTACACCCTGTGAGCCTGCATGGGATGGATGACCCAGAGGGAGAAGTGTTACAGTGGAAGTTTGACAGTCGCCTAGC
ATTTCATCACATGGCCCGAGAGAAGTACCCAGAGTTCTACAAAGACTACTGACACCTGCTATAAAGACTGCTGACACCAA
GCTTTCTACAAGGGACTTTCCGCTGGGGACTTTCCAGGGGAGGTGTGGCCTGGGCGGGACTGGGGAGTGGCGAGCCCTCA
GATGCTGCATATAAGCAGCCGCTTTTTGCCTGTACTGGGTCTCTCTAGTTAGACCAGATCTGAGCCCGGGAGCTCTCTGG
CTAGCTAGGGAACCCACTGCTTAAGCCTCAATAAAGCTTGCCTTGAG
>chrA08MT929404.1
GCAGTAGTAATACAAGATAATAGTGAAATAAAAGTAGTGCCAAGGAGAAAAGCAAAGATCATTAGGGATTATGGAAAACA
GATGGCAGGTGATGATTGTGTGGCAAGTAGACAGGATGAGGATTAACACTTGGAAAAGTTTAGTAAAATACCATATGCAT
ATTTCAAAGAAAGCTAAAGGATGGTTTTATAGACATCACTATGACAGCCCTCATCCAAAAGTAAGTTCAGAAGTACACAT
CCCATTAGGGGACGCTAGACTAGTAATAACAACATATTGGGGCCTGCATACAGGAGAAAGAGAATGGCATTTGGGTCAAG
GAGTCTCTATAGAATGGAGGAAGAGGAGATACAGCACACAAGTAGACCCTAACCTAGCAGACCAACTAATTCATCAATGT
TATTTTGATTGTTTTTCAGAATCTGCTATAAGAAATGCCTTATTAGGACGTATAGTTAGTCCTAGTTGTGAATATCAAGC
AGGACATAGCAAGGTAGGATCCCTACAGTACTTGGCACTAACAGCATTAATAACACCAAAAAGGAGAAAGCCACCTTTGC
CTAGTGTTGCAAAACTGACAGAGGATAGATGGAACAAGCCCCGGAAGACCAAGGGCCACAGAGGGAACCATTCAATGAAT
GGACACTAGAGCTTTTAGAGGAACTTAAAAATGAAGCTGTTAGACACTTCCCTAGGACGTGGCTCCATGGCTTAGGACAA
TATATCTATGACACTTATGGGGATACTTGGGAAGGAGTGGAAGCCATAATAAGAATTCTGCAACAACTACTGTTTATTCA
TTACAGAATTGGATGTCATCATAGCAGAATAGGCATTACCCGACAAAGGAGAGCAAGAAATGGAGCCAGTAGATCCTAGA
CTAGAGCCCTGGAAGCATCCAGGAAGTCAGCCTAAAACTGCTTGTACCAATTGCTATTGTAAAAAGTGTTGCTTACATTG
CCAAGTTTGTTTCATGAAAAAAGCCTTAGGCATCTCCTATGGCAGGAAGAAGCGGAGACAGCGACGAAGACCTCCTCAGG
ACAGTAAGAATAATCAAGGCCCTCTACCAAAGCAGTAAGTATTACATGTAATRCAGTCTTTAYAAATAGTAGCAATAGTA
GCACTAGTAGTAGCAGCAATAATAGCAATAGTAGTGTGGACTATAGTAGGCATAGAATATATGAGAATAAGAAAACAAAG
AAAGATAGATAGGTTAGTTGCTAGAATACTAGAAAGAGCAGAAGACAGTGGCAATGACAGTGAAGGGGACCAGGAAGAAT
TATCAGCACTTATGGACAGGGGGCATGATGCTCCTTGGAATATTAATGATCTGTAGTACTGCACAACAATTGTGGGTCAC
AGTCTATTATGGGGTACCTGTGTGGAAAGAAGCAACTACCACTCTATTTTGTGCATCAGATGCTAAAGCATATGATACAG
AGGCACATAATGTTTGGGCCACACATGCCTGTGTACCCACAGACCCCAACCCACAAGAGGTAGTATTAAATGTGACAGAA
AATTTCAACATGTGGAAAAATAACATGGTAGAACAAATGCATGAGGATATAATTAGTTTATGGGATCAAAGCCTAAAGCC
ATGTGTAAAGTTAACGCCGCTCTGTGTTAGGTTAGAGTGCAAGGATTTGGATAAAGATGGTTTGAGAAATCTAACAGACT
CTAGTTGGGGAAATATGACAGGAGAAATAAAAAACTGCTCTTTCAATAGCACCACAGGGATGCAAGATAAGCCACAGGAA
CAATATGCATTTCTCTATAAGCTTGATATAGAACCACTAGATAATACTACTAGTACTGCGAATACTAGCAAGAGATATAG
GTTAATACATTGTAACTCCTCAGTCATTACACAGGCTTGTCCAAAGATATCCTTTGAGCCAATTCCCATACATTATTGTG
CCCCGGCTGGTTTTGCGATTCTAAAATGTAAGGATAAGAAGTTCAATGGATCAGGACTATGTAACAACGTCAGCACAGTA
CAATGTACACATGGAATTAGGCCAGTAGTATCAACTCAATTGCTATTAAATGGCAGCTTAGCAGAAGACGAGGTAGTAAT
TAGATCTGAAAATTTCACAAACAATGCTAAAGTCATAATAGTACAGCTGAATAAAACTATATTAATTAATTGTACAAGAC
CTGGCAACAATATAAGAAGGAGGGTACATATAGGACCAGGGAGAGCATTTTTTACATCAGATATAAGAGGAGATATAAGA
CGAGCACATTGTAACATTTCTAGAAAACAATGGAATGAGACTTTACAACACATAGTTATAAAATTAAAAGAACAATTTGG
GAATAAAACAATAATCTTTAATTCATCCGCAGGAGGGGACCCAGAAGTTGTAATGCACAATTTTAATTGTGGAGGGGAAT
TTTTCTACTGCAATACAACAAAACTGTTTAATAGCACTTGGAATTCAACACATAGTTGGAACGATACAGGGCCAAATGAC
AATATCACACTTCCATGCAGGATAAAACAAATCATAAACATGTGGCAGGAAGTAGGAAAAGCAATGTATGCCCCTCCTAT
TAAGGGAGAAATTAAATGTTCATCAAATATTACAGGGCTGATATTAACTAGAGATGGTGGGACAGGTAATGAGACTGACA
ACAACACTGAGACCTTCAGACCAGGAGGAGGAGATATGAGAAACAATTGGAGAAGTGAATTATATAAATATAAAGTAATA
AGAATTGAACCAATAGGATTAGCACCCACCAAGGCAAAGAGAAGAGTGGTGCAGAGAGAAAAAAGAGCAATACCACTAGG
AGCTATGTTCTTTGGGTTCTTGGGAGCAGCAGGAAGCACTATGGGCGCAGCGTCAATAGCGCTGACGGCACAGGCCAGAC
AATTACTGTCTGGTATAGTGCAACAGCAAAACAATTTGCTGAGGGCTATTGAGGCGCAACAACATCTGTTGCAACTCACA
GTCTGGGGCATCAAGCAGCTCCAGGCAAGAGTCCTGGCTGTGGAAAGATACCTAAGAGATCAACAGCTCCTAGGGATTTG
GGGTTGCTCTGGAAAACTCATTTGCACCACTGCTGTGCCTTGGAATGCTACTTGGAAGGCTAATAATACAGATCTGGATC
TAATTTGGACTAACAAAACCTGGATGCAGTGGGAAAAAGAAATTGACAATTACACAGATTTAATATACTACTTACTTGAA
CAATCGCAGACCCAGCAAGAAAAGAATGAAAAAGAGTTATTGGAATTGGACAAGTGGGCAAGTTTGTGGAATTGGTTTGA
CATAACAAACTGGCTGTGGTATATTAAAATATTCATAATGATAGTAGGAGGATTAATAGGATTAAGAATAGTTTTTGCTG
TACTTTCTATAGTGAATAGAGTTAGGCAGGGATATTCACCACTCTCGTTTCAGACCCGCCTCCCAACCCCGAGGGGACCC
GACAGGCCCGACGGAACCGAAGAAGAAGGTGGAGAGAGAGGCAAAGACAGATCCATACGCTTAGTGGATGGCTTCTTAGC
ACTTATCTGGGACGACCTGCGGAACCTGTGCCTCTTCAGCTACCACCACTTGAGAGACTTACTCTTGATTGTAGGGAGGA
TTGTGGAACTTCTGGGACGCAGGGGGTGGGAAGCCCTCAAGTATTGTTGGAGTCTCCTACAGTATTGGAGTCAGGAACTG
AAGAATAGTGCTGTCAGCTTACTCAACACCACAGCTATAGTAGTAGCTGAGGGGACAGATAGGATTATAGAATTAGCACA
AAGAATTGGCAGAGCTTTTCTCAATATACCTAGAAGAATAAGACAGGGCTTCGAAAGGGCTTTGCTATAAAATGGGTGGC
AAGTGGTCAAAAAGCAGTGTGACTGGATGGCCTGCTATCAGGGAAAAAATGAGACGAGCTGAGCCTGAGCCAGCAGCAGA
AGGGGTGGGAGCAGTATCTCGAGACCTGGCAAAACATGGAGCAATCACAAGTAGCAATACTAATAGTGCTGCTTGTACCT
GGCTGGAAGCACAAGAGGAGGAGGAGGTGGGCTTTCCAGTCAGGCCTCAGGTACCTTTAAGACCAATGACTTACAAGGGA
GCTGTAGATCTTAGCCACTTTTTAAGAGAAAAGGGGGGACTGGAAGGGTTAATTCACTCCCAAAAGAGACAGGACATCCT
TGATCTATGGGTCTACCACACACAAGGCTACTTCCCTGATTGGCAGAACTACACACCAGGGCCAGGGGTAAGATATCCAC
TGACCTTTGGATGGTGCTTCAAGCTAGTACCAGTGGAGAAAGAGAAGGTGGAAGAGGCCACTGAAGGAGAGAACACCAGC
CTGTTACACCCTGTGAGCCTGCATGGGATGGATGACCCGGAGGGAGAAGTGTTACAGTGGAAGTTTGACAGTCGCCTAGC
ATTCCATCACATGGCCCGAGAGAAGTACCCAGAGTTCTACAAAGACTGCTGACACCTGCTATAAAGACTGCTGACACCAA
GCTTTCTACAAGGGACTTTCCGCTGGGGACTTTCCAGGGGAGGTGTGGCCTGGGCGGGACTGGGGAGTGGCGAGCCCTCA
GATGCTGCATATAAGCAGCCGCTTTTTGCCTGTACTGGGTCTCTCTAGTTAGACCAGATCTGAGCCCGGGAGCTCTCTGG
CTAGCTAGGGAACCCACTGCTTAAGCCTCAATAAAGCTTGCCTTGAG
>chrA08MT929433.1
CCATAAAGAAAAAGGACAGTACTAAGTGGAGAAAATTAGTAGATTTCAGAGAACTTAATAAGAGAACTCAGGACTTCTGG
GAAGTTCAATTAGGAATACCACATCCCGCAGGGCTAAAAAAGAAAAAATCAGTTACAGTACTGGATGTAGGTGATGCATA
TTTTTCAGTTCCCTTAGATAAAGAATTCAGGAAGTATACTGCATTTACTATACCTAGTACAAACAATGAGACACCAGGGA
TTAGATATCAATATAATGTGCTTCCACAGGGATGGAAAGGATCACCAGCAATATTCCAAGCTAGCATGACAAAAATCTTA
GAGCCTTTTAGAATAAAAAATCCAGACATAGTTATTTATCAATACATGGATGATTTGTATGTGGGCTCTGACTTAGAAAT
AGGACAGCATAGAGCAAAAATAGAGGAACTGAGACAACATCTGTTGGCGTGGGGATTTACCACACCAGATAAAAAACATC
AGAAAGAACCTCCATTCCTTTGGATGGGTTATGAACTCCATCCTGATAAATGGACAGTACAGCCTATAGTGCTGCCAGAA
AAAGACAGCTGGACTGTCAATGACATACAGAAGTTAGTGGGAAAATTGAATTGGGCAAGTCAGATTTATCCAGGGATTAA
AGTAAGACAATTATGTAAACTCCTTAGGGGAGCCAAAGCACTGACAGAAGTAATACCACTAACAGAAGAAGCAGAGCTAG
AACTGGCTGAAAACAGGGAGATTCTAAAAGAACCAGTACATGGGGTGTATTATGACCCATCAAAAGACTTAATAGCAGAA
ATACAGAAGCAGGAGCAGGGCCAATGGTCATATCAAATTTACCAAGAACCATTTAAAAATCTGAAAACAGGAAAATATGC
AAGAATGAGGGGTACCCACACTAATGATGTAAAACAATTAACAGAGGCAGTGCAAAAAATAGCCAACGAAAGCATAGTAA
TATGGGGAAAAATTCCTAAATTTAGACTACCCATACAAAAGGAAACATGGGAAACATGGTGGGTGGAATATTGGCAGGCC
ACCTGGATTCCTGAGTGGGAGTTTGTCAATACCCCTCCCTTAGTGAAATTATGGTACCAGTTAGAGAAAGAACCCATAGT
AGGAGCAGAAACTTTCTATGTAGATGGGGCAGCTAGTAGGGAAACTAAATTAGGAAAAGCAGGATATGTTACTGACAGAG
GAAGAGAAARAGTTGTCTCCCTAACTGACACAACAAATCAGAAGACTGAGTTACAAGCAATTAATCTAGCTTTGCAGGAT
TCAGGATTAGAAGTAAACATAGTAACAGACTCACAATATGCCTTAGGGATCATCCAAGCGCAACCAGATAAAAGTGAATC
AGAGCTAGTTAATCAAATAATAGAGCAGTTAATAAAAAAGGAAAAGGTTTACCTGGCATGGGTACCAGCACACAAAGGAA
TTGGAGGAAATGAACAAGTAGACAAATTGGTCAGTAGTGGAATCAGGAAAGTACTATTTTTGGATGGAATAGATAAGGCC
CAAGAAGATCATGAGAAATATCACAGTAATTGGAGAGCAATGGCTCATGATTTTAACCTGCCACCTGTCATAGCAAAAGA
AATAGTAGCCAGCTGTGATAAATGTCAGCTAAAAGGAGAAGCCATGCATGGACAAGTAGACTGTAGTCCAGGAATATGGC
AACTAGATTGTACACATTTAGAAGAAAAAATTATCCTAGTGGCAGTTCATGTAGCCAGTGGATATATAGAGGCAGAAGTT
ATTCCAGCAGAGACAGGGCAGGAAACAGCATACTTTATCTTAAAATTAGCAGGAAGATGGCCAGTAAAAACAATACACAC
AGATAATGGCAGAAATTTCACCAGTAATACAGTTAAGGCCGCCTGTTGGTGGGCAGGGATCAAACAGGAATTTGGCATTC
CCTACAATCCCCAAAGCCAAGGAGTAGTAGAATCAATGAATAAAGAATTAAAGAAAATTATAAACCAGGTAAGAGACCAA
GCAGAACATCTTAAGACAGCAGTACAAATGGCAGTATTCATCCACAATTTTAAGAGAAAAGGGGGGATTGGGGGGTACAG
TGCAGGGGAGAGAATAATAGACATAATAGCATCAGACATACAAACTAAAGAACTACAAAAGCAAATCACAAAAATTCAAA
ATTTTCGGGTTTATTACAGGGACAGCAGAGACCCACTTTGGAAAGGACCAGCAAAGCTCCTCTGGAAAGGTGAAGGGGCA
GTAGTAATACAAGATAATAGTGAAATAAAAGTAGTGCCAAGGAGAAAAGCAAAGATCATTAGGGATTATGGAAAACAGAT
GGCAGGTGATGATTGTGTGGCAAGTAGACAGGATGAGGATTAACACATGGAAAAGTTTAGTAAAATACCATATGCATATT
TCAAAGAAAGCTAAAGGATGGTTTTATAGACATCACTATGACAGCCCTCATCCAAAAGTAAGCTCAGAAGTACACATCCC
ATTAGGGGACGCTAGACTAGTAATAACAACATATTGGGGCCTGCATACAGGAGAAAGAGAATGGCATTTGGGTCAAGGAG
TCTCTATAGAATGGAGGAAGAGGAGATACAGCACACAAGTAGACCCTAACCTAGCAGACCAACTAATTCATCAATATTAT
TTTGATTGTTTTTCAGAATCTGCTATAAGAAATGCCATATTAGGACATATAGTTAGTCCTAGTTGTGAATATCAAGCAGG
ACATAGCAAGGTAGGATCCCTACAATACCTGGCACTAACAGCATTAATAACACCAAAAAGGAGAAAGCCACCTTTGCCTA
GTATTGCAAAACTGACAGAGGATAGATGGAACAAGCCCCGGAAGACCAAGGGCCACAGAGGGAACCATTCAATGAATGGA
CACTAGAGCTTTTAGAGGAACTTAAAAATGAAGCTGTTAGACACTTCCCTAGGACGTGGCTCCATGGCTTAGGACAATAT
ATCTATGACACTTATGGGGATACTTGGGAAGGAGTGGAAGCCATAATAAGAATTCTGCAACAACTGCTGTTTATTCATTA
CAGAATTGGATGTCATCATAGCAGAATAGGCATTACTCGACAAAGGAGAGCAAGAAATGGAGCCAGTAGATCCTAGACTA
GAGCCCTGGAAGCATCCAGGAAGTCAGCCTAAAACTGCTTGTACCAATTGCTATTGTAAAAAGTGTTGCTTACATTGCCA
AGTTTGTTTCATGAAAAAAGCCTTAGGCATCTCCTATGGCAGGAAGAAGCGGAGACAGCGACGAAGACCTCCTCAGGACA
GTAAGAATAATCAAGGCCCTCTACCAAAGCAGTAAGTATTACATGTAATGCAGTCTTTACAAATAGTAGCAATAGTAGCA
CTAATAGTAGCAGCAATAATAGCAATAGTTGTGTGGACTATAGTAGGCATAGAATATAGGAGAATAAGAAGACAAAGAAA
GATAGATAGGCTAGTTGATAGAATACTAGAAAGAGCAGAAGACAGTGGCAATGACAGTGAAGGGGACCAGGAAGAATTAT
CAGCACTTATGGACAGGGGGCATGATGCTCCTTGGAATATTAATGATCTGTAGTACTGCACAACAATTGTGGGTCACAGT
CTATTATGGGGTACCTGTGTGGAAAGAAGCAACTACCACTCTATTTTGTGCATCAGATGCTAAAGCATATGATACAGAGG
CACATAATGTTTGGGCCACACATGCCTGTGTACCCACAGACCCCAACCCACAAGAAGTAGCATTAAATGTGACAGAAAAT
TTCAACATGTGGAAAAATAACATGGTAGAACAAATGCATGAGGATATAATTAGTTTATGGGATCAAAGCCTAAAGCCATG
TGTAAAGTTAACGCCACTCTGTGTTAGGTTAGAGTGCAAGGATTTGAATAAAGATCAGTTGAGAAATTTAACAGACTCTA
GTTGGGGAAATATAACAGGAGAAATAAAAAACTGCTCTTTCAATAGCACCACAGGGATGCAAGATAAGCCACAGGAACAA
TATGCATTTTTCTATAAGCTTGATATAGAACCACTAGATAATACTACTAGTACTACGAATACTAGCAAGAGGTATAGGTT
AATACATTGTAACTCCTCAGTCATTACACAGGCTTGTCCAAAGGTATCCTTTGAACCAATTCCCATACATTATTGTGCCC
CGGCTGGTTTTGCGATTCTAAAATGTAATGATACGAAGTTCAATGGATCAGGACCATGTAACGATGTCAGCACAGTACAA
TGTACACATGGAATTAGGCCAGTAGTGTCAACTCAATTGCTATTAAATGGCAGCTTAGCAGAAGACGAGGTAGTAATTAG
ATCTGAAAATTTCACAAACAATGCTAAAGTTATAATAGTGCAGCTGAATAAAACTGTATTAATTAATTGTACAAGACCTG
GCAACAATCTAAGAAGGAGGGTAACTATAGGACCAGGGAGAGCATTTTTTACATCAGATATAAGAGGAGATATAAGACGA
GCACATTGTAACATTTCTAGAAAACAATGGAATGAGACTTTACAACACATAGTTATAAAATTAAAAGAACAATTTGGGAA
TAAAACAATAATCTTTAATTCATCCTCAGGAGGGGACCCAGAAGTTGTAATGCACAATTTTAATTGTGGAGGGGAATTTT
TCTACTGCAATACAACAAAACTGTTTAATAGCACTTGGAATTCAACACATAGTTGGAACGATACAGGGTCAAATGACAAT
GTCACACTTCCATGCAGGATAAAACAAATCATAAACATGTGGCAGGAAGTAGGAAAAGCAATGTATGCCCCTCCTATTAA
GGGAGAAATTAAATGTTCATCAAATATTACAGGGCTGATATTAACTAGAGATGGTGGGACAGGTAATGAGACTGACAACA
ACACTGAGACCTTCAGACCAGGAGGAGGAGATATGAGAAACAATTGGAGAAGTGAATTATATAAATATAAAGTAATAAGA
ATTGAACCAATAGGATTAGCACCCACCAAGGCAAAGAGAAGAGTGGTGCAGAGAGAAAAAAGAGCAATACCACTAGGAGC
TGTGTTCTTTGGGTTCTTGGGAGCAGCAGGAAGCACTATGGGCGCAGCGTCAATAGCGCTGACGGCACAGGCCAGACAAT
TACTGTCTGGTATAGTGCAACAGCAAAACAATTTGCTGAGGGCTATTGAGGCGCAACAACATCTGTTGCAACTCACAGTC
TGGGGCATCAAGCAGCTCCAGGCAAGAGTCCTGGCTGTGGAAAGATACCTAAGAGATCAACAGCTCCTAGGGATTTGGGG
TTGCTCTGGAAAACTCATTTGCACCACTGCTGTGCCTTGGAATGCTACTTGGAAGGCTAATAATACAGATCTGGATCTAA
TTTGGACTAACAAAACCTGGATGCAGTGGGAAAAAGAAATTGACAATTACACAGATTTAATATACTACTTACTTGAACAA
TCGCAGACCCAGCAAGAAAAGAATGAAAAAGAGTTATTGGAATTGGACAAGTGGGCAAGTTTGTGGAATTGGTTTGACAT
AACAAATTGGCTGTGGTATATTAAAATATTCATAATGATAGTAGGAGGATTAATAGGGTTAAGAATAGTTTTTGCTGTAC
TTTCTATAGTGAATAGAGTTAGGCAGGGATATTCACCACTCTCGTTTCAGACCCGCCTCCCAACCCCGAGGGGACCCGAC
AGGCCCGACGGAACCGAAGAAGAAGGTGGAGAGAGAGGCAAAGACAGATCCATACGCTTAGTGGATGGCTTCTTAGCACT
TATCTGGGACGACCTGCGGAACCTGTGCCTCTTCAGCTACCACCACTTGAGAGACTTACTCTTGATTGTAGGGAGGATTG
TGGAACTTCTGGGACGCAGGGGGTGGGAAGCCCTCAAGTATTGTTGGAGTCTCCTACAGTATTGGAGTCAGGAACTAAAG
AATAGTGCTGTCAGCTTGCTCAACACCACAGCTATAGTAGTAGCTGAGGGGACAGATAGGATTATAGAACTAGCACAAAG
AATTGGCAGAGCTTTTCTCAATATACCTAGAAGAATAAGACAGGGCTTCGAAAGGGCTTTGCTATAAAATGGGTGGCAAG
TGGTCAAAAAGCAGTGTGACTGGATGGCCTGCTATCAGGGAAAAAATGAGACGAGCTGAGCCTGAGCCAGCAGCAGAAGG
GGTGGGAGCAGTATCTCRAGACCTGGCAAAACATGGAGCTATCACAAGCAGCAATACTAATAGTGCTGCTTGTACCTGGC
TGGAAGCACAAGAGGAGGAGGAGGTGGGCTTTCCAGTCAGGCCTCAGGTACCTTTAAGACCAATGACTTACAAGGGAGCT
GTAGATCTTAGCCACTTTTTAAGAGAAAAGGGGGGACTGGAAGGGTTAATTCACTCCCAAAAGAGACAGGACATCCTTGA
TCTATGGGTCTACCACACACAAGGCTACTTCCCTGATTGGCAGAACTACACACCAGGGCCAGGGGTAAGATATCCACTGA
CCTTTGGATGGTGCTTCAAGTTAGTACCAGTGGAGAAAGAGAAGGTAGAAGAAGCCACTGAAGGAGAGAACACCAGCCTG
TTACACCCTGTGAGCCTGCATGGGATGGATGACCCGGAGGGAGAAGTGTTACAGTGGAAGTTTGACAGTCGCCTAGCATT
TCATCACATGGCCCGAGAGAAGTACCCAGAGTTCTACAAAGACTGCTGACACCTGCTAAAGACTGCTGACACCAAGCTTT
CTACAAGGGACTTTCCGCTGGGGACTTTCCAGGGGAGGTGTGGCCTGGGCGGGACTGGGGAGTGGCGAGCCCTCAGATGC
TGCATATAAGCAGCCGCTTTTTGCCTGTACTGGGTCTCTCTAGTTAGACCAGATCTGAGCCCGGGAGCTCTCTGGCTAGC
TAGGGAACCCACTGCTTAAGCCTCAATAAAGCTTGCCTTGAG
>chrA08MT929429.1
TGGAAGGGTTAATTCACTCCCAAAAGAGACAGGACATCCTTGATCTATGGGTCTACCACACACAAGGCTACTTCCCTGAT
TGGCAGAACTACACACCAGGGCCAGGGGTAAGATATCCACTGACCTTTGGATGGTGCTTCAAGTTAGTACCAATGGAGAA
AGAGAAGGTAGAAGAAGCCACTGAAGGAGAGAACACCAGCCTGTTACACCCTGTGAGCCTGCATGGGATGGATGACCCGG
AGGGAGAAGTGTTACAGTGGAAGTTTGACAGTCGCCTAGCATTTCATCACATGGCCCGAGAGAAGTACCCAGAGTTCTAC
AAAGACTGCTGACACCTGCTAAAGACTGCTGACACCAAGCTTTCTACAAGGGACTTTCCGCTGGGGACTTTCCAGGGGAG
GTGTGGCCTGGGCGGGACTGGGGAGTGGCGAGCCCTCAGATGCTGCATATAAGCAGCCGCTTTTTGCCTGTACTGGGTCT
CTCTAGTTAGACCAGATCGGAGCCCGGGAGCTCTCTGGCTAGCTAGGGAACCCACTGCTTAAGCCTCAATAAAGCTTGCC
TTGAGTGCTACAAGTAGTGTGTGCCCGTCTGTTGTGTGACTCTGGTAACTAGAGATCCCTCAGACCATTAAAGTCAGTGT
GGAAAATCTCTAGCAGTGGCGCCCGAACAGGGACTTGAAAGCGAAAGAGAAACCAGAGGAGCTCTCTCGACGCAGGACTC
GGCTTGCTGAGGTGCACACAGCAAGAGGCGAGGGGCAGCGACTGGTGAGTACGCTGAAAATTTTGACTAGCGGAGGCTAG
AAGGAGAGAGATGGGTGCGAGAGCGTCAGTATTAAGCGGGGGACAATTGGATAGATGGGAGAAAATTCGGTTAAGGCCAG
GAGGAAAGAAACAATATAGATTAAAACATATAGTATGGGCAAGCAGGGAGCTAGAAAGATTTGCAGTCAATCCTGGCCTG
TTAGAAACAGCAGAAGGCTGTAAACAGATACTGCAACAATTACAACCATCTCTTCAGACAGGATCGGAGGAAATTAAATC
ATTATATAATACAGTAGCAACCCTCTATTGTGTACATCTAAGGATAGAGGTAAAAGACACCAAAGAAGCTTTAGACAAAA
TAGAGGAAGAGCAAAAGAAAAGTAAGAAAAAGGCAGAGCAAGCAGCAGCTGCCGCAGGAAGCAGCAGCCAAGTCAGTCAA
AATTACCCTATAGTGCAGAACCTTCAGGGGCAAATGGTACATCAAGCCATATCACCTAGAACTTTAAATGCATGGGTAAA
AGTAGTAGAAGAGAAGGCTTTCAGCCCAGAAGTAATACCCATGTTTTCAGCTTTATCAGAAGGAGCCACCCCACAAGATT
TAAACACCATGCTAAACACAGTGGGGGGACATCAAGCAGCCATGCAAATGTTAAAAGAGACCATCAATGAGGAAGCTGCA
GAATGGGACAGATTGCACCCAGTGCATGCAGGGCCTGTTGCACCAGGCCAGATGAGAGAACCAAGGGGAAGTGACATAGC
AGGAACTACTAGTACCCTTCAGGAACAAATAGGGTGGATGACAAATAWTCCACCTATCCCAGTAGGAGAAATTTATAAAA
GATGGATAATCATGGGATTAAATAAAATAGTAAGAATGTATAGCCCAACCAGCATTTTGGACATAAGACAAGGACCAAAG
GAACCCTTTAGAGATTATGTAGATCGGTTCTATAAAACTCTAAGAGCCGAGCAAGCTTCACAGGAGGTAAAAAATTGGAT
GACAGAGACCTTGTTGGTCCAAAATGCAAACCCAGATTGTAAGACTATTCTAAAAGCATTGGGACCAGGAGCTACATTAG
AAGAAATGATGACAGCGTGTCAGGGAGTAGGGGGACCAGGCCATAAAGCAAGAGTCTTGGCTGAAGCAATGAGCCAAGTA
ACAAATTCAGCTAATGTAATGATGCAGAGGGGTAATTTTAAGGGCCAAAGAAAGACTATTAAGTGTTTCAATTGTGGCAG
AGAAGGGCACTTAGCCAGAAACTGCAGGGCCCCTAGGAAAAAGGGCTGTTGGAAATGTGGAAAGGAAGGACACCAAATGA
AAGATTGTACTGAAAGACAGGCTAATTTTTTAGGGAAGATCTGGCCTTCCTCCAAGGGAAGGCCAGGGAACTTTCTTCAG
AGCAGACCAGAACCAACAGCCCCAACAGCCCCAACAGCCCCACCAGAGGAGAGCTTCAGGTTTGGGGAGGAGACAACAAC
TCCCCCTCAGAAGCAGGAGCCGATAGACAAGAACCTGTATCCCTTAGCTTCCCTCAAATCACTCTTTGGCAACGACCCCT
TGTCACAATAAAGGTAGGGGGACAACTAAAGGAAGCTTTATTAGATACAGGAGCAGATGATACAGTGTTAGAAGACATGA
ATTTGCAAGGAAGATGGAAACCAAAAATGATAGGGGGAATTGGAGGTTTTATCAAAGTAAGACAATATGAAGAGATACCC
GTAGAAATCTGTGGACATAAAGCTATTGGTACAGTATTAATAGGACCTACACCTGTCAACATAATTGGAAGAAATCTGTT
GACTCAGATTGGTTGCACTTTAAATTTTCCTATCAGTCCTATTGAAACTGTACCAGTCAAATTAAAGCCAGGAATGGATG
GCCCAAAGGTTAAACAATGGCCATTAACAGAAGAAAAAATAAAAGCATTAGTAGAAATCTGTACAGAAATGGAAAAGGAA
GGAAAAATTACAAAAATTGGGCCTGAAAATCCATACAATACTCCAGTATTTGCCATAAAGAAAAAGGACAGTACTAAGTG
GAGAAAATTAGTAGATTTCAGAGAACTTAATAAGAGAACTCAGGACTTCTGGGAAGTTCAATTAGGAATACCACATCCCG
CAGGGCTAAAAAAGAAAAAATCAGTTACAGTACTGGATGTAGGTGATGCATATTTTTCAGTTCCCTTAGATAAAGAATTC
AGGAAGTATACTGCATTTACTATACCTAGTACAAACAATGAGACACCAGGGATTAGATATCAATATAATGTGCTTCCACA
GGGATGGAAAGGATCACCAGCAATATTCCAAGCTAGCATGACAAAAATCTTAGAGCCTTTTAGAATAAAAAATCCAGACA
TAGTTATTTATCAATACATGGATGATTTGTATGTGGGCTCTGACTTAGAAATAGGACAGCATAGAGCAAAAATAGAGGAA
CTGAGACAACATCTGTTGGCGTGGGGATTTACCACACCAGATAAAAAACATCAGAAAGAACCTCCATTCCTTTGGATGGG
TTATGAACTCCATCCTGATAAATGGACAGTACAGCCTATAGTGCTGCCAGAAAAAGACAGCTGGACTGTCAATGACATAC
AGAAGTTAGTGGGAAAATTGAATTGGGCAAGTCAGATTTATCCAGGGATTAAAGTAAGACAATTATGTAAACTCCTTAGG
GGAGCCAAAGCACTGACAGAAGTAATACCACTAACAGAAGAAGCAGAGCTAGAACTGGCTGAAAACAGGGAGATTCTAAA
AGAACCAGTACATGGGGTGTATTATGACCCATCAAAAGACTTAATAGCAGAAATACAGAAGCAGGAGCAGGGCCAATGGT
CATATCAAATTTACCAAGAACCATTTAAAAATCTGAAAACAGGAAAATATGCAAGAATGAGGGGTACCCACACTAATGAT
GTAAAACAATTAACAGAGGCAGTGCAAAAAATAGCCAACGAAAGCATAGTAATATGGGGAAAAATTCCTAAATTTAGACT
ACCCATACAAAAGGAAACATGGRAAACATGGTGGGTGGAATATTGGCAGGCCACCTGGATTCCTGAGTGGGAGTTTGTCA
ATACCCCTCCCTTAGTGAAATTATGGTACCAGTTAGAGAAAGAACCCATAGTAGGAGCAGAAACTTTCTATGTAGATGGG
GCAGCTAGTAGGGAAACTAAATTAGGAAAAGCAGGATATGTTACTGACAGAGGAAGAGAAAAAGTTGTCTCCCTAACTGA
CACAACAAATCAGAAGACTGAGTTACAAGCAATTAATCTAGCTTTGCAGGATTCAGGATTAGAAGTAAACATAGTAACAG
ACTCACAATATGCCTTAGGGATCATCCAAGCGCAACCAGATAAAAGTGAATCAGAGCTAGTTAATCAAATAATAGAGCAG
TTAATAAAAAAGGAAAAGGTTTACCTGGCATGGGTACCAGCACACAAAGGAATTGGAGGAAATGAACAAGTAGACAAATT
GGTCAGTAGTGGAATCAGGAAAGTACTATTTTTGGATGGAATAGATAAGGCCCAAGAAGATCATGAGAAATATCACAGTA
ATTGGAGAGCAATGGCTCATGATTTTAACCTGCCACCTGTCATAGCAAAAGAAATAGTAGCCAGCTGTGATAAATGTCAG
CTAAAAGGAGAAGCCATGCATGGACAAGTAGACTGTAGTCCAGGAATATGGCAACTAGATTGTACACATTTAGAAGAAAA
AATTATCCTAGTGGCAGTTCATGTAGCCAGTGGATATATAGAGGCAGAAGTTATTCCAGCAGAGACAGGGCAGGAAACAG
CATACTTTATCTTAAAATTAGCAGGAAGATGGCCAGTAAAAACAATACACACAGATAATGGCAGAAATTTCACCAGTAAT
ACAGTTAAGGCCGCCTGTTGGTGGGCAGGGATCAAACAGGAATTTGGCATTCCCTACAATCCCCAAAGCCAAGGAGTAGT
AGAATCAATGAATAAAGAATTAAAGAAAATTATAAACCAGGTAAGAGACCAAGCAGAACATCTTAAGACAGCAGTACAAA
TGGCAGTATTCATCCACAATTTTAAGAGAAAAGGGGGGATTGGGGGGTACAGTGCAGGGGAGAGAATAATAGACATAATA
GCATCAGACATACAAACTAAAGAACTACAAAAGCAAATCACAAAAATTCAAAATTTTCGGGTTTATTACAGGGACAGCAG
AGACCCACTTTGGAAAGGACCAGCAAAGCTCCTCTGGAAAGGTGAAGGGGCAGTAGTAATACAAGATAATAGTGAAATAA
AAGTAGTGCCAAGGAGAAAAGCAAAGATCATTAGGGATTATGGAAAACAGATGGCAGGTGATGATTGTGTGGCAAGTAGA
CAGGATGAGGATTAACACATGGAAAAGTTTAGTAAAATACCATATGCATATTTCAAAGAAAGCTAAAGGATGGTTTTATA
GACATCACTATGACAGCCCTCATCCAAAAGTAAGCTCAGAAGTACACATCCCATTAGGGGACGCTAGACTAGTAATAACA
ACATATTGGGGCCTGCATACAGGAGAAAGAGAATGGCATTTGGGTCAAGGAGTCTCTATAGAATGGAGGAAGAGGAGATA
CAGCACACAAGTAGACCCTAACCTAGCAGACCAACTAATTCATCAATATTATTTTGATTGTTTTTCAGAATCTGCTATAA
GAAATGCCATATTAGGACATATAGTTAGTCCTAGTTGTGAATATCAAGCAGGACATAGCAAGGTAGGATCCCTACAATAC
CTGGCACTAACAGCATTAATAACACCAAAAAGGAGAAAGCCACCTTTGCCTAGTATTGCAAAACTGACAGAGGATAGATG
GAACAAGCCCCGGAAGACCAAGGGCCACAGAGGGAACCATTCAATGAATGGACACTAGAGCTTTTAGAGGAACTTAAAAA
TGAAGCTGTCAGACACTTCCCTAGGACGTGGCTCCATGGCTTAGGACAATATATCTATGACACTTATGGGGATACTTGGG
AAGGAGTGGAAGCCATAATAAGAATTCTGCAACAACTGCTGTTTATTCATTACAGAATTGGATGTCATCATAGCAGAATA
GGCATTACTCGACAAAGGAGAGCAAGAAATGGAGCCAGTAGATCCTAGACTAGAGCCCTGGAAGCATCCAGGAAGTCAGC
CTAAAACTGCTTGTACCAATTGCTATTGTAAAAAGTGTTGCTTACATTGCCAAGTTTGTTTCATGAAAAAAGCCTTAGGC
ATCTCCTATGGCAGGAAGAAGCGGAGACAGCGACGAAGACCTCCTCAGGACAGTAAGAATAATCAAGGCCCTCTACCAAA
GCAGTAAGTATTACATGTAATGCAGTCTTTACAAATAGTAGCAATAGTAGCACTAATAGTAGCAGCAATAATAGCAATAG
TTGTGTGGACTATAGTAGGCATAGAATATAGGAGAATAAGAAGACAAAGAAAGATAGATAGGCTAGTTGATAGAATACTA
GAAAGAGCAGAAGACAGTGGCAATGACAGTGAAGGGGACCAGGAAGAATTATCAGCACTTATGGACAGGGGGCATGATGC
TCCTTGGAATATTAATGATCTGTAGTACTGCACAACAATTGTGGGTCACAGTCTATTATGGGGTACCTGTGTGGAAAGAA
GCAACTACCACTCTATTTTGTGCATCAGATGCTAAAGCATATGATACAGAGGCACATAATGTTTGGGCCACACATGCCTG
TGTACCCACAGACCCCAACCCACAAGAAGTAGCATTAAATGTGACAGAAAATTTCAACATGTGGAAAAATAACATGGTAG
AACAAATGCATGAGGATATAATTAGTTTATGGGATCAAAGCCTAAAGCCATGTGTAAAGTTAACGCCACTCTGTGTTAGG
TTAGAGTGCAAGGATTTGAATAAAGATCAGTTGAGAAATTTAACAGACTCTAGTTGGGGAAATATAACAGGAGAAATAAA
AAACTGCTCTTTCAATAGCACCACAGGGATGCAAGATAAGCCACAGGAACAATATGCATTTTTCTATAAGCTTGATATAG
AACCACTAGATAATACTACTAGTACTACGAATACTAGCAAGAGGTATAGGTTAATACATTGTAACTCCTCAGTCATTACA
CAGGCTTGTCCAAAGGTATCCTTTGAACCAATTCCCATACATTATTGTGCCCCGGCTGGTTTTGCGATTCTAAAATGTAA
TGATACGAAGTTCAATGGATCAGGACCATGTAACAATGTCAGCACAGTACAATGTACACATGGAATTAGGCCAGTAGTGT
CAACTCAATTGCTATTAAATGGCAGCTTAGCAGAAGACGAGGTAGTAATTAGATCTGAAAATTTCACTAACAATGCTAAA
GTTATAATAGTGCAGCTGAATAAAACTGTATTAATTAATTGTACAAGACCTGGCAACAATCTAAGAAGGAGGGTAACTAT
AGGACCAGGGAGAGCATTTTTTACATCAGATATAAGAGGAGATATAAGACGAGCACATTGTAACATTTCTAGAAAACAAT
GGAATGAGACTTTACAACACATAGTTATAAAATTAAAAGAACAATTTGGGAATAAAACAATAATCTTTAATTCATCCTCA
GGAGGGGACCCAGAAGTTGTAATGCACAATTTTAATTGTGGAGGGGAATTTTTCTACTGCAATACAACAAAACTGTTTAA
TAGCACTTGGAATTCAACACATAGTTGGAACGATACAGGGTCAAATGACAATGTCACACTTCCATGCAGGATAAAACAAA
TCATAAACATGTGGCAGGAAGTAGGAAAAGCAATGTATGCCCCTCCTATTAAGGGAGAAATTAAATGTTCATCAAATATT
ACAGGGCTGATATTAACTAGAGATGGTGGGACAGGTAATGAGACTGACAACAACACTGAGACCTTCAGACCAGGAGGAGG
AGATATGAGAAACAATTGGAGAAGTGAATTATATAAATATAAAGTAATAAGAATTGAACCAATAGGATTAGCACCCACCA
AGGCAAAGAGAAGAGTGGTGCAGAGAGAAAAAAGAGCAATACCACTAGGAGCTGTGTTCTTTGGGTTCTTGGGAGCAGCA
GGAAGCACTATGGGCGCAGCGTCAATAGCGCTGACGGCACAGGCCAGACAATTACTGTCTGGTATAGTGCAACAGCAAAA
CAATTTGCTGAGGGCTATTGAGGCGCAACAACATCTGTTGCAACTCACAGTCTGGGGCATCAAGCAGCTCCAGGCAAGAG
TCCTGGCTGTGGAAAGATACCTAAGAGATCAACAGCTCCTAGGGATTTGGGGTTGCTCTGGAAAACTCATTTGCACCACT
GCTGTGCCTTGGAATGCTACTTGGAAGGCTAATAATACAGATCTGGATCTAATTTGGACTAACAAAACCTGGATGCAGTG
GGAAAAAGAAATTGACAATTACACAGATTTAATATACTACTTACTTGAACAATCGCAGACCCAGCAAGAAAAGAATGAAA
AAGAGTTATTGGAATTGGACAAGTGGGCAAGTTTGTGGAATTGGTTTGACATAACAAATTGGCTGTGGTATATTAAAATA
TTCATAATGATAGTAGGAGGATTAATAGGGTTAAGAATAGTTTTTGCTGTACTTTCTATAGTGAATAGAGTTAGGCAGGG
ATATTCACCACTCTCGTTTCAGACCCGCCTCCCAACCCCGAGGGGACCCGACAGGCCCGACGGAACCGAAGAAGAAGGTG
GAGAGAGAGGCAAAGACAGATCCATACGCTTAGTGGATGGCTTCTTAGCACTTATCTGGGACGACCTGCGGAACCTGTGC
CTCTTCAGCTACCACCACTTGAGAGACTTACTCTTGATTGTAGGGAGGATTGTGGAACTTCTGGGACGCAGGGGGTGGGA
AGCCCTCAAGTATTGTTGGAGTCTCCTACAGTATTGGAGTCAGGAACTAAAGAATAGTGCTGTCAGCTTGCTCAACACCA
CAGCTATAGTAGTAGCTGAGGGGACAGATAGGATTATAGAACTAGCACAAAGAATTGGCAGAGCTTTTCTCAATATACCT
AGAAGAATAAGACAGGGCTTCGAAAGGGCTTTGCTATAAAATGGGTGGCAAGTGGTCAAAAAGCAGTGTGACTGGATGGC
CTGCTATCAGGGAAAAAATGAGACGAGCTGAGCCTGAGCCAGCAGCAGAAGGGGTGGGAGCAGTATCTCGAGACCTGGCA
AAACATGGAGCTATCACAAGCAGCAATACTAATAGTGCTGCTTGTACCTGGCTGGAAGCACAAGAGGAGGAGGAGGTGGG
CTTTCCAGTCAGGCCTCAGGTACCTTTAAGACCAATGACTTACAAGGGAGCTGTAGATCTTAGCCACTTTTTAAGAGAAA
AGGGGGGACTGGAAGGGTTAATTCACTCCCAAAAGAGACAGGACATCCTTGATCTATGGGTCTACCACACACAAGGCTAC
TTCCCTGATTGGCAGAACTACACACCAGGGCCAGGGGTAAGATATCCACTGACCTTTGGATGGTGCTTCAAGTTAGTACC
AATGGAGAAAGAGAAGGTAGAAGAAGCCACTGAAGGAGAGAACACCAGCCTGTTACACCCTGTGAGCCTGCATGGGATGG
ATGACCCGGAGGGAGAAGTGTTACAGTGGAAGTTTGACAGTCGCCTAGCATTTCATCACATGGCCCGAGAGAAGTACCCA
GAGTTCTACAAAGACTGCTGACACCTGCTAAAGACTGCTGACACCAAGCTTTCTACAAGGGACTTTCCGCTGGGGACTTT
CCAGGGGAGGTGTGGCCTGGGCGGGACTGGGGAGTGGCGAGCCCTCAGATGCTGCATATAAGCAGCCGCTTTTTGCCTGT
ACTGGGTCTCTCTAGTTAGACCAGATCGGAGCCCGGGAGCTCTCTGGCTAGCTAGGGAACCCACTGCTTAAGCCTCAATA
AAGCTTGCCTTGAG
>chrA08MT929422.1
TGGAAGGGTTAATTCACTCCCAAAAGAGACAAGACATCCTTGATCTATGGGTCTACCATACACAAGGCTACTTCCCTGAT
TGGCAGAACTACACACCAGGGCCAGGGGTAAGATATCCACTGACCTTTGGATGGTGCTTCAAGCTAGTACCAGTGGAGAA
AGAGAAGGTAGAAGAGGCCACTGAAGGAGAGAACACCAGCCTGTTACACCCTGTGAGCCTGCATGGGATGGATGACCCGG
AGGGAGAAGTGTTACAGTGGAAGTTTGACAGTCGCCTAGCATTTCATCACATGGCCCGAGAGAAGTACCCAGAGTTCTAC
AAAGACTGCTGACACCTGCTAAAGAATGCTGACACCAAGCTTTCTACAAGGGACTTTCCGCTGGGGACTTTCCAGGGGAG
GTGTGGCCTGGGCGGGACTGGGGAGTGGCGAGCCCTCAGATGCTGCATATAAGCAGCCGCTTTTTGCCTGTACTGGGTCT
CTCTAGTTAGACCAGATCTGAGCCCGGGAGCTCTCTGGCTAGCTAGGGAACCCACTGCTTAAGCCTCAATAAAGCTTGCC
TTGAGTGCTACAAGTAGTGTGTGCCCGTCTGTTGTGTGACTCTGGTAACTAGAGATCCCTCAGACCATTAAAGTCAGTGT
GGAAAATCTCTAGCAGTGGCGCCCGAACAGGGACCGGAAAGCGAAAGAGAAACCAGAGGAGCTCTCTCGACGCAGGACTC
GGCTTGCTGAAGTGCACACAGCAAGAGGCGAGGGGCAGCTACTGGTGAGTACGCTGAAAATTTTGACTAGCGGAGGCTAG
AAGGAGAGAGATGGGTGCGAGAGCGTCAGTATTAAGCGGGGGACAATTGGATAGATGGGAGAAAATTCGGTTAAGGCCAG
GAGGAAAGAAACAATATAGATTAAAACATATAGTATGGGCAAGCAGGGAGCTAGAAAGATTTGCAGTCAATCCTGGCTTG
TTAGAAACAGCAGAAGGCTGTAAACAGATACTGCAACAATTACAACCATCTCTTCAGACAGGATCAGAGGAAATTAAATC
ATTATATAATACAGTAGCAACCCTCTATTGTGTACATCTAAGGATAGAGGTAAAAGACACCAAAGAAGCTTTAGATAAAA
TAGAGGAAGAGCAAAAGAAAAGTAAGAAAAGGGCAGAGCAAGCAGCCGCTGCCGCAGGAAGCAGCAGCCAAGTCAGTCAA
AATTACCCTATAGTGCAGAACCTTCAGGGGCAAATGGTACATCAGGCCATATCACCTAGAACTTTAAATGCATGGGTAAA
AGTAGTAGAAGAGAAGGCTTTCAGCCCAGAAGTAATACCCATGTTTTCAGCTTTATCAGAAGGAGCCACCCCACAAGATT
TAAACACCATGCTAAACACAGTGGGGGGACATCAAGCAGCCATGCAAATGTTAAAAGAGACCATCAATGAGGAAGCTGCA
GAATGGGACAGATTGCACCCAGTGCATGCAGGGCCTGTTGCACCAGGCCAGATGAGAGAACCAAGGGGAAGTGACATAGC
AGGAACTACTAGTACCCTTCAGGAACAAATAGGGTGGATGACAAATAATCCACCTATCCCAGTAGGAGAAATTTATAAAA
GATGGATAATCATGGGGTTAAATAAAATAGTAAGAATGTATAGCCCAACCAGCATTTTGGACATAAGACAAGGACCAAAG
GAACCCTTTAGAGATTATGTAGATCGGTTCTATAAAACTCTAAGAGCCGAGCAAGCTTCGCAGGAGGTAAAAAATTGGAT
GACAGAGACCTTGTTGGTCCAAAATGCAAACCCAGATTGTAAGACCATTTTAAAAGCATTAGGACCAGGAGCTACATTAG
AAGAAATGATGACAGCGTGTCAGGGAGTAGGGGGACCAGGTCATAAAGCAAGAGTCTTGGCTGAAGCAATGAGCCAAGTA
ACAAATTCAGCTACTGTAATGATGCAGAGGGGCAATTTTAAGGGCCAAAGAAAGACTATTAAGTGTTTCAATTGTGGCAG
AGAAGGGCACTTAGCCAGACACTGCAAGGCCCCTAGGAAAAAGGGCTGTTGGAAATGTGGAAAGGAAGGACACCAAATGA
AAGATTGTACTGAAAGACAGGCTAATTTTTTAGGGAAGATCTGGCCTTCCTCCAAGGGAAGGCCAGGGAACTTTCTTCAG
AGCAGACCAGAACCAACAGCCCCAACAGCCCCAACAGCCCCACCAGAGGAGAGCTTCAGGTTTGGGGAGGAGACAACAAC
TCCCCCTCAGAAACAGGAGCCGATAGACAAAAACCTGTATCCCTTAGCTTCCCTCAAATCACTCTTTGGCAACGACCCCT
TGTCACAATAAAGGTAGGGGGACAATTAAAGGAAGCTTTATTAGATACAGGAGCAGATGATACAGTATTAGAAGACATGA
ATTTGCAAGGAAGATGGAAACCAAAAATGATAGGGGGAATTGGAGGTTTTATCAAAGTAAGACAGTATGAAGAGATACCC
GTAGAAATCTGTGGACATAAAGCTATAGGTACAGTATTAATAGGACCTACACCTGTCAACATAATTGGAAGAAATCTGTT
GACTCAGATTGGTTGCACTTTAAATTTTCCCATCAGTCCTATTGAAACTGTACCAGTCAAATTAAAACCAGGAATGGATG
GCCCAAAGGTTAAACAATGGCCATTAACAGAAGAAAAAATAAAAGCATTAGTAGAGATTTGTACAGAAATGGAAAAAGAA
GGAAAAATTACAAAAATTGGGCCTGAAAATCCATACAATACTCCAGTATTTGCCATAAAGAAAAAGGACAGTACTAAGTG
GAGAAAATTAGTAGATTTCAGAGAACTTAATAAGRGAACTCAGGACTTCTGGGAAGTTCAATTAGGAATACCACATCCTG
CAGGGTTAAAAAAGAAAAAATCAGTTACAGTACTGGATGTAGGTGATGCATATTTTTCAGTTCCCTTAGACAAAGAATTC
AGGAAGTATACTGCATTTACCATACCTAGTACAAACAATGAGACACCAGGGATTAGATATCAATACAATGTGCTTCCACA
GGGATGGAAAGGATCACCAGCAATATTCCAAGCTAGCATGACAAAAATCTTAGAGCCTTTTAGAATAAAAAATCCAGACA
TAGTTATTTATCAATACATGGATGATTTGTATGTGGGCTCTGACTTAGAAATAGGACAGCATAGAGCAAAAATAGAGGAA
CTGAGACAACATCTGTTGGCGTGGGGATTTACCACACCAGATAAAAAACATCAGAAAGAACCTCCATTCCTTTGGATGGG
TTATGAACTCCATCCTGATAAATGGACAGTACAGCCTATAGTGCTGCCAGAAAAAGACAGCTGGACTGTCAATGACATAC
AGAAGTTAGTGGGAAAATTGAATTGGGCAAGTCAGATTTATCCAGGGATTAAAGTAAGGCAATTATGTAAACTCCTTAGG
GGAGCCAAAGCACTGACAGAGGTAATACCACTAACTGAAGAAGCAGAGCTAGAACTGGCTGAAAACAGGGAAATTCTAAA
AGAACCAGTACATGGGGTGTATTATGACCCATCAAAAGACTTAATAGCAGAAATACAGAAGCAGGAGCAGGGCCAATGGT
CATATCAAATTTATCAAGAACCATTTAAAAATCTGAAAACAGGAAAATATGCAAGAATGAGGGGTACCCACACTAATGAT
GTAAAACAATTAACAGAGGCAGTGCAAAAAATAGCCAACGAAAGCATAGTAATATGGGGAAAAATTCCTAAATTTAGACT
ACCCATACAAAAGGAAACATGGGAAACATGGTGGGTGGAGTATTGGCAGGCCACCTGGATTCCTGAGTGGGAGTTTGTCA
ATACCCCTCCCTTAGTGAAATTATGGTACCAGTTAGAGAAAGAACCCATAGTAGGAGCAGAAACTTTCTATGTAGATGGG
GCAGCTAGTAGGGAAACTAAATTAGGAAAAGCAGGATATGTGACTGACAGAGGAAGAGAAAAGGTTGTCTCCCTAACGGA
CACAACAAATCAGAAGACTGAGTTACAAGCAATTAATCTAGCTTTGCAGGATTCAGGATTAGAAGTAAACATAGTAACAG
ACTCACAATATGCATTAGGGATCATCCAAGCGCAACCAGATAAAAGTGAATCAGAGCTAGTTAATCAAATAATAGAGCAG
TTAATAAAAAAGGAAAAGGTTTACCTGGCATGGGTACCAGCACACAAAGGAATTGGAGGAAATGAACAAGTAGACAAATT
AGTCAGTAGTGGAATCAGGAAAGTACTATTTTTGGATGGAATAGATAAGGCCCAAGAAGATCATGAGAAATATCACAGTA
ATTGGAGAGCAATGGCTCATGATTTTAACCTGCCACCTGTAATAGCAAAAGAAATAGTAGCCAGCTGTGATAAATGTCAA
CTAAAAGGAGAAGCCATACATGGACAAGTAGACTGTAGTCCAGGAATATGGCAACTAGATTGTACACATTTAGAAGAAAA
AATTATCCTAGTGGCAGTTCATGTAGCCAGTGGATATATAGAAGCAGAAGTTATTCCAGCAGAGACAGGGCAGGAAACAG
CATACTTTATATTAAAACTAGCAGGAAGATGGCCAGTAAAAACAATACATACAGACAATGGCAGAAATTTCACCAGTAAT
ACAGTTAAGGCTGCCTGTTGGTGGGCAGGGATCAAACAGGAATTTGGCATTCCCTACAATCCCCAAAGCCAAGGAGTAGT
AGAATCAATGAATAAAGAATTAAAGAAAATTATAAACCAGGTAAGAGATCAAGCAGAACATCTTAAGACAGCAGTGCAAA
TGGCAGTATTCATCCACAATTTTAAGAGAAAAGGGGGGATTGGGGGGTACAGTGCAGGGGAGAGAATAATAGACATAATA
GCATCAGACATACAAACTAAAGAACTACAAAAACAAATCACAAAAATTCAAAATTTTCGGGTTTATTACAGGGACAGCAG
AGACCCACTTTGGAAAGGACCAGCAAAGCTCCTCTGGAAAGGTGAAGGGGCAGTAGTAATACAAGATAATAGTGAAATAA
AAGTAGTGCCAAGGAGAAAAGCAAAGATCATTAGAGATTATGGAAAACAGATGGCAGGTGATGATTGTGTGGCAAGTAGA
CAGGATGAGGATTAACACATGGAAAAGTTTAGTAAAATACCATATGCATATTTCAAAGAAAGCTAAAGGATGGTTTTATA
GACATCACTATGACAGCCCTCATCCAAAAGTAAGTTCAGAAGTACACATCCCATTAGGGGACGCTAGACTAGTAATAACA
ACATATTGGGGCCTGCATACAGGAGAAAGAGAATGGCATTTGGGCCAAGGAGTCTCTATAGAATGGAGGAAGAGGAGATA
CAGCACACAAGTAGACCCTAACCTAGCAGACCAACTAATTCATCAATGTTATTTTGATTGTTTTTCAGAATCTGCTATAA
GAAATGCCATATTAGGACATATAGTTAGTCCTAGTTGTGAATATCAAGCAGGACATAGCAAGGTAGGATCCCTACAATAC
CTGGCACTAACAGCATTAATAACACCAAAAAGGAGAAAGCCACCTTTGCCTAGTGTTGCAAAACTGACAGAGGATAGATG
GAACAAGCCCCGGAAGACCAAGGGCCACAGAGGGAACCATTCAATGAATGGACACTAGAGCTTTTAGAGGAACTTAAAAA
TGAAGCTGTTAGACACTTCCCTAGGACGTGGCTCCATGGCTTAGGACAATATATCTATGACACTTATGGGGATACTTGGG
AAGGAGTGGAAGCCATAATAAGAATTCTGCAACAACTGCTGTTTATTCATTACAGAATTGGATGTCATCATAGCAGAATA
GGCATTACCCGACAAAGGAGAGCAAGAAATGGAGCCAGTAGATCCTAGACTAGAGCCCTGGAAGCATCCAGGAAGTCAGC
CTAAAACTGCTTGTACCAATTGCTATTGTAAAAAGTGTTGCTTACATTGCCAAGTTTGTTTCATGAAAAAAGCCTTAGGC
ATCTCCTATGGCAGGAAGAAGCGGAGACAGCGACGAAGACCTCCTCAGGACAGTAAGAATAATCAAGGCCCTCTACCAAA
GCAGTAAGTATTACATGTAATGCAGTCTTTACAAATAGTAGCAATAGTAGCACTAGTAGTAGCAGCAATAATAGCAATAG
TAGTGTGGACTATAGTAGGCATAGAATATATGAGAATAAGAAAACAAAGAAAGATAGATAGGTTAGTTGATAGAATACTA
GAAAGAGCAGAAGACAGTGGCAATGACAGTGAAGGGGACCAGGAAGAATTATCAGCACTTATGGACAGGGGGCATGATGC
TCCTTGGAATATTAATGATCTGTAGTACTGCACAACAATTGTGGGTCACAGTCTATTATGGGGTACCTGTGTGGAAAGAA
GCAACTACCACTCTATTTTGTGCATCAGATGCTAAAGCATATGATACAGAGGCACATAATGTTTGGGCCACACATGCCTG
TGTACCCACAGACCCCAACCCACAAGAAGTAGCATTAAATGTGACAGAAGATTTCAACATGTGGAAAAATAACATGGTAG
AACAAATGCATGAGGATATAATTAGTTTATGGGATCAAAGCCTAAAGCCATGTGTAAAGTTAACGCCACTCTGTGTTAGG
TTAGAGTGCAAGGATTTGAATAAAGATCAGTTGAGAAATTTAACAGACTCTAGTTGGGGAAATATAACAGGAGAAATAAA
AAACTGCTCTTTCAATAGCACCACAGGGATGCAAGATAAGCCACAGGAACAATATGCATTTTTCTATAAGCTTGATATAG
AACCACTAGATAATACTACTAGTACTACGAATACTAGCAAGAGGTATAGGTTAATACATTGTAACTCCTCAGTCATTACA
CAGGCTTGTCCAAAGGTATCCTTTGAACCAATTCCCATACATTATTGTGCCCCGGCTGGTTTTGCGATCCTAAAATGTAA
TGATACGAAGTTCAATGGATCAGGACCATGTAACAATGTCAGCACAGTACAATGTACACATGGAATTAGGCCAGTAGTGT
CAACTCAATTGCTATTAAATGGCAGCTTAGCAGAAGACGAGGTAGTAATTAGATCCGAAAATTTCACAAACAATGCTAAA
GTCATAATAGTACAGCTGAATAAAACTGTATTAATTAATTGTACAAGACCTGGCAACAATCTAAGAAGGAGGGTACATAT
AGGACCAGGGAGAGCATTTTTTACATCAGATATAAGAGGAGATATAAGACGAGCACATTGTAACATCTCTAGAAAACAAT
GGAATGAGACTTTACAACACATAGTTATAAAATTAAAAGAACAATTTGGGAATAAAACAATAATCTTTAATTCATCCTCA
GGAGGGGACCCAGAAGTTGTAATGCACAATTTTAATTGTGGAGGGGAATTTTTCTACTGCAATACAACAAAACTGTTTAA
TAGCACTTGGAATTCAACACATAGTTGGAACGATACAGGGCCAAATGACAATGTCACACTTCCATGCAGGATAAAACAAA
TCATAAACATGTGGCAGGAAGTAGGAAAAGCAATGTATGCCCCTCCTATTAAGGGAGAAATTAAATGTTCATCAAATATT
ACAGGGCTGATATTAACTAGAGATGGTGGGACAGGTAATGAGACTGACAACAACACTGAGACCTTCAGACCAGGAGGAGG
AGATATGAGAAACAATTGGAGAAGTGAATTATATAAATATAAAGTAATAAAAATTGAACCAATAGGATTAGCACCCACCA
AGGCAAAGAGAAGAGTGGTGCAGAGAGAAAAAAGAGCAATACCAATAGGAGCTGTGTTCTTTGGGTTCTTGGGAGCAGCA
GGAAGCACTATGGGCGCAGCGTCAATAGCGCTGACGGCACAGGCCAGACAATTACTGTCTGGTATAGTGCAACAGCAAAA
CAATTTGCTGAGGGCTATTGAGGCGCAACAACATCTGTTGCAACTCACAGTCTGGGGCATCAAGCAGCTCCAGGCAAGAG
TCCTGGCTGTGGAAAGATACCTAAGAGATCAACAGCTCCTAGGGATTTGGGGTTGCTCTGGAAAACTCATTTGCACCACT
GCTGTGCCTTGGAATGCTACTTGGAAGGCTAATAATACAGATCTGGATCTAATTTGGACTAACAAAACCTGGATGCAGTG
GGAAAAAGAAATTGACAATTACACAGATTTAATATACTACTTACTTGAACGATCGCAGAACCAGCAAGAAGAGAATAAAA
AAGATTTATTGGAATTGGACAAGTGGGCAAGTTTGTGGAATTGGTTTGACATAACAAGCTGGCTGTGGTACATTAAAATA
TTCATAATAATAGTAGGAGGATTAATAGGATTAAGAATAGTTTTTGCTGTATTTTCTATAGTGAATAGAGTTAGGCAGGG
ATATTCACCACTCTCATTTCAGACCCGCCTCCCAACCCCGAGGGGACCCGACAGGCCCGCCGGAATCGAAGAAGAAGGTG
GAGAGAGAGGCAAAGACAGATCCATACGCTTAGTGGATGGCTTCTTAGCACTTATCTGGGACGACCTGCGGAACCTGTGC
CTCTTCAGCTACCACCACTTGAGAGACTTACTCTTGATTGTAGGGAGGATTGTGGAACTTCTGGGACGCAGGGGGTGGGA
AGCCCTCAAGTATTGTTGGAGTCTCCTACAGTATTGGAGTCAGGAACTAAAGAATAGTGCTGTCAGCTTGCTCAACACCA
CAGCTATAGTAGTAGCTGAGGGGACAGATAGGATTATAGAACTAGCACAAAGAATTGGCAGAGCTTTCCTCAATATACCT
AGAAGAATAAGACAGGGCTTTGAAAGGGCTTTGCTATAAAATGGGTGGCAAGTGGTCAAAAAGCAGTGTGACTGGATGGC
CTGCTATCAGGGAAAAAATGAGACGAGCTGAGCCTGAGCCAGCAGCAGAAGGGGTGGGAGCAGTATCTCGAGACCTGGCA
AAACATGGAGCTATCACAAGTAGCAATACTAATAGTGCTGCTTGTACCTGGCTGGAAGCACAAGAGGAGGAGGAGGTGGG
CTTTCCAGTCAGGCCTCAGGTACCTTTAAGACCAATGACTTACAAGGGAGCTGTAGATCTTAGCCACTTTTTAAGAGAAA
AGGGGGGACTGGAAGGGTTAATTCACTCCCAAAAGAGACAAGACATCCTTGATCTATGGGTCTACCATACACAAGGCTAC
TTCCCTGATTGGCAGAACTACACACCAGGGCCAGGGGTAAGATATCCACTGACCTTTGGATGGTGCTTCAAGCTAGTACC
AGTGGAGAAAGAGAAGGTAGAAGAGGCCACTGAAGGAGAGAACACCAGCCTGTTACACCCTGTGAGCCTGCATGGGATGG
ATGACCCGGAGGGAGAAGTGTTACAGTGGAAGTTTGACAGTCGCCTAGCATTTCATCACATGGCCCGAGAGAAGTACCCA
GAGTTCTACAAAGACTGCTGACACCTGCTAAAGAATGCTGACACCAAGCTTTCTACAAGGGACTTTCCGCTGGGGACTTT
CCAGGGGAGGTGTGGCCTGGGCGGGACTGGGGAGTGGCGAGCCCTCAGATGCTGCATATAAGCAGCCGCTTTTTGCCTGT
ACTGGGTCTCTCTAGTTAGACCAGATCTGAGCCCGGGAGCTCTCTGGCTAGCTAGGGAACCCACTGCTTAAGCCTCAATA
AAGCTTGCCTTGAGTGCTACAAGTAGTGTGTGCCCGTCTGTTGTGTGACTCTGGTAACTAGAGATCCCTCAGACCATTAA
AGTCAGTGTGGAAAATCTCTAGCA
>chrA08MT929406.1
GCAGTAGTAATACAAGATAATAGTGAAATAAAAGTAGTGCCAAGGAGAAAAGCAAAGATCATTAGAGATTATGGAAAACA
GATGGCAGGTGATGATTGTGTGGCAAGTAGACAGGATGAGGATTAACACATGGAAAAGTTTAGTAAAATACCATATGCAT
ATTTCAAAGAAAGCTAAAGGATGGTTTTATAGACATCACTATGACAGCCCTCATCCAAAAGTAAGTTCAGAAGTACACAT
CCCATTAGGGGACGCTAGACTAGTAATAACAACATATTGGGGCCTGCATACAGGAGAAAGAGAATGGCATTTGGGTCAAG
GAGTCTCTATAGAATGGAGGAAGAGGAGATACAGCACACAAGTAGACCCTAACCTAGCAGACCAACTAATTCATCAATGT
TATTTTGATTGTTTTTCAGAATCTGCTATAAGAAATGCCATATTAGGACATATAGTTAGTCCTAGTTGTGAATATCAAGC
AGGACATAGCAAGGTAGGATCCCTACAATACCTGGCACTAACAGCATTAATAACACCAAAAAGGAGAAAGCCACCTTTGC
CTAGTGTTGCAAAACTGACAGAGGATAGATGGAACAAGCCCCGGAAGACCAAGGGCCACAGAGGGAACCATTCAATGAAT
GGACACTAGAGCTTTTAGAGGAACTTAAAAATGAAGCTGTTAGACACTTCCCTAGGACGTGGCTCCATGGCTTAGGACAA
TATATCTATGACACTTATGGGGATACTTGGGAAGGAGTGGAAGCCATAATAAGAATTCTGCAACAACTGCTGTTTATTCA
TTACAGAATTGGATGTCATCATAGCAGAATAGGCATTACCCGACAAAGGAGAGCAAGAAATGGAGCCAGTAGATCCTAGA
CTAGAGCCCTGGAAGCATCCAGGAAGTCAGCCTAAAACTGCTTGTACCAATTGCTATTGTAAAAGGTGTTGCTTACATTG
CCAAGTTTGTTTCATGAAAAAAGCCTTAGGCATCTCCTATGGCAGGAAGAAGCGGAGACAGCGACGAAGACCTCCTCAGG
ACAGTAAGAATAATCAAGGCCCTCTACCAAAGCAGTAAGTATTACATGTAATGCAGTCTTTACAAATAGTAGCAATAGTA
GCACTAGTAGTAGCAGCAATAATAGCAATAGTAGTGTGGACTATAGTAGGCATAGAATATATGAGAATAAGAAAACAAAG
AAAGATAGATAGGTTAGTTGATAGAATACTAGAAAGAGCAGAAGACAGTGGCAATGACAGTGAAGGGGACCAGGAAGAAT
TATCAGCACTTATGGACAGGGGGCATGATGCTCCTTGGAATATTAATGATCTGTAGTACTGCACAACAATTGTGGGTCAC
AGTCTATTATGGGGTACCTGTGTGGAAAGAAGCAACTACCACTCTATTTTGTGCATCAGATGCTAAAGCATATGATACAG
AGGCACATAATGTTTGGGCCACACATGCCTGTGTACCCACAGACCCCAACCCACAAGAAGTAGCATTAAATGTGACAGAA
GATTTCAACATGTGGAAAAATAACATGGTAGAACAAATGCATGAGGATATAATTAGTTTATGGGATCAAAGCCTAAAGCC
ATGTGTAAAGTTAACGCCACTCTGTGTTAGGTTAGAGTGCAAGGATTTGAATAAAGATCAGTTGAGAAATTTAACAGACT
CTAGTTGGGGAAATATAACAGGAGAAATAAAAAACTGCTCTTTCAATAGCACCACAGGGATGCAAGATAAGCCACAGGAA
CAATATGCATTTTTCTATAAGCTTGATATAGAACCACTAGATAATACTACTAGTACTACGAATACTAGCAAGAGGTATAG
GTTAATACATTGTAACTCCTCAGTCATTACACAGGCTTGTCCAAAGGTATCCTTTGAACCAATTCCCATACATTATTGTG
CCCCGGCTGGTTTTGCGATCCTAAAATGTAATGATACGAAGTTCAATGGATCAGGACCATGTAACAATGTCAGCACAGTA
CAATGTACACATGGAATTAGGCCAGTAGTGTCAACTCAATTGCTATTAAATGGCAGCTTAGCAGAAGACGAGGTAGTAAT
TAGATCCGAAAATTTCACAAACAATGCTAAAGTCATAATAGTACAGCTGAATAAAACTGTATTAATTAATTGTACAAGAC
CTGGCAACAATCTAAGAAGGAGGGTACATATAGGACCAGGGAGAGCATTTTTTACATCAGATATAAGAGGAGATATAAGA
CGAGCACATTGTAACATCTCTAGAAAACAATGGAATGAGACTTTACAACACATAGTTATAAAATTAAAAGAACAATTTGG
GAATAAAACAATAATCTTTAACTCATCCTCAGGAGGGGACCCAGAAGTTGTAATGCACAATTTTAATTGTGGAGGGGAAT
TTTTCTACTGCAATACAACAAAACTGTTTAATAGCACTTGGAATTCAACACATAGTTGGAACGATACAGGGCCAAATGAC
AATGTCACACTTCCATGCAGGATAAAACAAATCATAAACATGTGGCAGGAAGTAGGAAAAGCAATGTATGCCCCTCCTAT
TAAGGGAGAAATTAAATGTTCATCAAATATTACAGGGCTGATATTAACTAGAGATGGTGGGACAGGTAATGAGACTGACA
ACAACACTGAGACCTTCAGACCAGGAGGAGGAGATATGAGAAACAATTGGAGAAGTGAATTATATAAATATAAAGTAATA
AGAATTGAACCAATAGGATTAGCACCCACCAAGGCAAAGAGAAGAGTGGTGCAGAGAGAAAAAAGAGCAATACCAATAGG
AGCTGTGTTCTTTGGGTTCTTGGGAGCAGCAGGAAGCACTATGGGCGCAGCGTCAATAGCGCTGACGGCACAGGCCAGAC
AATTACTGTCTGGTATAGTGCAACAGCAAAACAATTTGCTGAGGGCTATTGAGGCGCAACAACATCTGTTGCAACTCACA
GTCTGGGGCATCAAGCAGCTCCAGGCAAGAGTCCTGGCTGTGGAAAGATACCTAAGAGATCAACAGCTCCTAGGGATTTG
GGGTTGCTCTGGAAAACTCATTTGCACCACTGCTGTGCCTTGGAATGCTACTTGGAAGGCTAATAATACAGATCTGGATC
TAATTTGGACTAACAAAACCTGGATGCAGTGGGAAAAAGAAATTGACAATTACACAGATTTAATATACTACTTACTTGAA
CGATCGCAGAACCAGCAAGAAGAGAATGAAAAAGATTTATTGGAATTGGACAAGTGGGCAAGTTTGTGGAATTGGTTTGA
CATAACAAGCTGGCTGTGGTACATTAAAATATTCATAATGATAGTAGGAGGATTAATAGGATTAAGAATAGTTTTTGCTG
TATTTTCTATAGTGAATAGAGTTAGGCAGGGATATTCACCACTCTCATTTCAGACCCGCCTCCCAACCCCGAGGGGACCC
GACAGGCCCGACGGAATCGAAGAAGAAGGTGGAGAGAGAGGCAAAGACAGATCCATACGCTTAGTGGATGGCTTCTTAGC
ACTTATCTGGGACGACCTGCGGAACCTGTGCCTCTTCAGCTACCACCACTTGAGAGACTTACTCTTGATTGTAGGGAGGA
TTGTGGAACTTCTGGGACGCAGGGGGTGGGAAGCCCTCAAGTATTGTTGGAGTCTCCTACAGTATTGGAGTCAGGAACTA
AAGAATAGTGCTGTCAGCTTGCTCAACACCACAGCTATAGTAGTAGCTGAGGGGACAGATAGGATTATAGAACTAGCACA
AAGAATTGGCAGAGCTTTTCTCAATATACCTAGAAGAATAAGACAGGGCTTCGAAAGGGCTTTGCTATAAAATGGGTGGC
AAGTGGTCAAAAAGCAGTGTGCCTGGATGGCCTGCTATCAGGGAAAAAATGAGACGAGCTGAGCCTGAGCCAGCAGCAGA
AGGGGTGGGAGCAGTATCTCGAGACCTGGCAAAACATGGAGCTATCACAAGTAGCAATACTAATAGTGCTGCTTGTACCT
GGCTGGAAGCACAAGAGGAGGAGGAGGTGGGCTTTCCAGTCAGGCCTCAGGTACCTTTAAGACCAATGACTTACAAGGGA
GCTGTAGATCTTAGCCACTTTTTAAGAGAAAAGGGGGGACTGGAAGGGTTAATTCACTCCCAAAAGAGACAGGACATCCT
TGATCTATGGGTCTACCATACGCAAGGCTACTTCCCTGATTGGCAGAACTACACACCAGGGCCAGGGGTAAGATATCCAC
TGACCTTTGGATGGTGCTTCAAGCTAGTACCAGTGGAGAAAGAGAAGGTAGAAGAGGCCACTGAAGGAGAGAACACCAAC
CTGTTACACCCTGTGAGCCTGCATGGGATGGATGACCCGGAGGGAGAAGTGTTACAGTGGAAGTTTGACAGTCGCCTAGC
ATTTCATCACATGGCCCGAGAGAAGTACCCAGAGTTCTACAAAGACTGCTGACACCTGCTAAAGAATGCTGACACCAAGC
TTTCTACAAGGGACTTTCCGCTGGGGACTTTCCAGGGGAGGTGTGGCCTGGGCGGGACTGGGGAGTGGCGAGCCCTCAGA
TGCTGCATATAAGCAGCCGCTTTTTGCCTGTACTGGGTCTCTCTAGTTAGACCAGATCTGAGCCCGGGAGCTCTCTGGCT
AGCTAGGGAACCCACTGCTTAAGCCTCAATAAAGCTTGCCTTGAG
>chrA08MT929431.1
GCAGTAGTAATACAAGATAATAGTGAAATAAAAGTAGTGCCAAGGAGAAAAGCAAAGATCATTAGAGATTATGGAAAACA
GATGGCAGGTGAYGATTGTGTGGCAAGTAGACAGGATGAGGATTAACACATGGAAAAGTTTAGTAAAATACCATATGCAT
ATTTCAAAGAAAGCTAAAGGATGGTTTTATAGACATCACTATGACAGCCCTCATCCAAAAGTAAGTTCAGAAGTACACAT
CCCATTAGGGGACGCTAGACTAGTAATAACAACATATTGGGGCCTGCATACAGGAGAAAGAGAATGGCATTTGGGTCAAG
GAGTCTCTATAGAATGGAGGAAGAGGAGATACAGCACACAAGTAGACCCTAACCTAGCAGACCAACTAATTCATCAATGT
TATTTTGATTGTTTTTCAGAATCTGCTATAAGAAATGCCATATTAGGACATATAGTTAGTCCTAGTTGTGAATATCAAGC
AGGACATAGCAAGGTAGGATCCCTACAATACCTGGCACTAACAGCATTAATAACACCAAAAAGGAGAAAGCCACCTTTGC
CTAGTGTTGCAAAACTGACAGAGGATAGATGGAACAAGCCCCGGAAGACCAAGGGCCACAGAGGGAACCATTCAATGAAT
GGACACTAGAGCTTTTAGAGGAACTTAAAAATGAAGCTGTTAGACACTTCCCTAGGACGTGGCTCCATGGCTTAGGACAA
TATATCTATGACACTTATGGGGATACTTGGGAAGGAGTGGAAGCCATAATAAGAATTCTGCAACAACTGCTGTTTATTCA
TTACAGAATTGGATGTCATCATAGCAGAATAGGCATTACCCGACAAAGGAGAGCAAGAAATGGAGCCAGTAGATCCTAGA
CTAGAGCCCTGGAAGCATCCAGGAAGTCAGCCTAAAACTGCTTGTACCAATTGCTATTGTAAAAAGTGTTGCTTACATTG
CCAAGTTTGTTTCATGAAAAAAGCCTTAGGCATCTCCTATGGCAGGAAGAAGCGGAGACAGCGACGAAGACCTCCTCAGG
ACAGTAAGAATAATCAAGACCCTCTACCAAAGCAGTAAGTATTACATGTAATGCAGTCTTTACAAATAGTAGCAATAGTA
GCACTAGTAGTAGCAGCAATAATAGCAATAGTAGTGTGGACTATAGTAGGCATAGAATATATGAGAATAAGAAAACAAAG
AAAGATAGATAGGTTAGTTGATAGAATACTAGAAAGAGCAGAAGACAGTGGCAATGACAGTGAAGGGGACCAGGAAGAAT
TATCAGCACTTATGGACAGGGGGCATGATGCTCCTTGGAATATTAATGATCTGTAGTACTGCACAACAATTGTGGGTCAC
AGTCTATTATGGGGTACCTGTGTGGAAAGAAGCAACTACCACTCTATTTTGTGCATCAGATGCTAAAGCATATGATACAG
AGGCACATAATGTTTGGGCCACACATGCCTGTGTACCCACAGACCCCAACCCACAAGAAGTAGCATTAAATGTGACAGAA
GATTTCAACATGTGGAAAAATAACATGGTAGAACAAATGCATGAGGATATAATTAGTTTATGGGATCAAAGCCTAAAGCC
ATGTGTAAAGTTAACGCCACTCTGTGTTAGGTTAGAGTGCAAGGATTTGAATAAAGATCAGTTGAGAAATTTAACAGACT
CTAGTTGGGGAAATATAACAGGAGAAATAAAAAACTGCTCTTTCAATAGCACCACAGGGATGCAAGATAAGCCACAGGAA
CAATATGCATTTTTCTATAAGCTTGATATAGAACCACTAGATAATACTACTAGTACTACGAATACTAGCAAGAGGTATAG
GTTAATACATTGTAACTCCTCAGTCATTACACAGGCTTGTCCAAAGGTATCCTTTGAACCAATTCCCATACATTATTGTG
CCCCGGCTGGTTTTGCGATCCTAAAATGTAATGATACGAAGTTCAATGGATCAGGACCATGTAACAATGTCAGCACAGTA
CAATGTACACATGGAATTAGGCCAGTAGTGTCAACTCAATTGCTATTAAATGGCAGCTTAGCAGAAGACGAGGTAGTAAT
TAGATCCGAAAATTTCACAAACAATGCTAAAGTCATAATAGTACAGCTGAATAAAACTGTATTAATTAATTGTACAAGAC
CTGGCAACAATCTAAGAAGGAGGGTACATATAGGACCAGGGAGAGCATTTTTTACATCAGATATAAGAGGAGATATAAGA
CGAGCACATTGTAACATCTCTAGAAAACAATGGAATGAGACTTTACAACACATAGTTATAAAATTAAAAGAACAATTTGG
GAATAAAACAATAATCTTTAATTCATCCTCAGGAGGGGACCCAGAAGTTGTAATGCACAATTTTAATTGTGGAGGGGAAT
TTTTCTACTGCAATACAACAAAACTGTTTAATAGCACTTGGAATTCAACACATAGTTGGAACGATACAGGGCCAAATGAC
AATGTCACACTTCCATGCAGGATAAAACAAATCATAAACATGTGGCAGGAAGTAGGAAAAGCAATGTATGCCCCTCCTAT
TAAGGGAGAAATTAAATGTTCATCAAATATTACAGGGCTGATATTAACTAGAGATGGTGGGACAGGTAATGAGACTGACA
ACAACACTGAGACCTTCAGACCAGGAGGAGGAGATATGAGAAACAATTGGAGAAGTGAATTATATAAATATAAAGTAATA
AGAATTGAACCAATAGGATTAGCACCCACCAAGGCAAAGAGAAGAGTGGTGCAGAGAGAAAAAAGAGCAATACCAATAGG
AGCTGTGTTCTTTGGGTTCTTGGGAGCAGCAGGAAGCACTATGGGCGCAGCGTCAATAGCGCTGACGGCACAGGCCAGAC
AATTACTGTCTGGTATAGTGCAACAGCAAAACAATTTGCTGAGGGCTATTGAGGCGCAACAACATCTGTTGCAACTCACA
GTCTGGGGCATCAAGCAGCTCCAGGCAAGAGTCCTGGCTGTGGAAAGATACCTAAGAGATCAACAGCTCCTAGGGATTTG
GGGTTGCTCTGGAAAACTCATTTGCACCACTGCTGTGCCTTGGAATGCTACTTGGAAGGCTAATAATACAGATCTGGATC
TAATTTGGACTAACAAAACCTGGATGCAGTGGGAAAAAGAAATTGACAATTACACAGATTTAATATACTACTTACTTGAA
CGATCGCAGAACCAGCAAGAAGAGAATGAAAAAGATTTATTGGAATTGGACAAGTGGGCAAGTTTGTGGAATTGGTTTGA
CATAACAAGCTGGCTGTGGTACATTAAAATATTCATAATGATAGTAGGAGGATTAATAGGATTAAGAATAGTTTTTGCTG
TATTTTCTATAGTGAATAGAGTTAGGCAGGGATATTCACCACTCTCATTTCAGACCCGCCTCCCAACCCCGAGGGGACCC
GACAGGCCCGACGGAATCGAAGAAGAAGGTGGAGAGAGAGGCAAAGACAGATCCATACGCTTAGTGGATGGCTTCTTAGC
ACTTATCTGGGACGACCTGCGGAACCTGTGCCTCTTCAGCTACCACCACTTGAGAGACTTACTCTTGATTGTAGGGAGGA
TTGTGGAACTTCTGGGACGCAGGGGGTGGGAAGCCCTCAAGTATTGTTGGAGTCTCCTACAGTATTGGAGTCAGGAACTA
AAGAATAGTGCTGTCAGCTTGCTCAACACCACAGCTATAGTAGTAGCTGAGGGGACAGATAGGATTATAGAACTAGCACA
AAGAATTGGCAGAGCTTTTCTCAATATACCTAGAAGAATAAGACAGGGCTTCGAAAGGGCTTTGCTATAAAATGGGTGGC
AAGTGGTCAAAAAGCAGTGTGCCTGGATGGCCTGCTATCAGGGAAAAAATGAGACGAGCTGAGCCTGAGCCAGCAGCAGA
AGGGGTGGGAGCAGTATCTCGAGACCTGGCAAAACATGGAGCTATCACAAGTAGCAATACTAATAGTGCTGCTTGTACCT
GGCTGGAAGCACAAGAGGAGGAGGAGGTGGGCTTTCCAGTCAGGCCTCAGGTACCTTTAAGACCAATGACTTACAAGGGA
GCTGTAGATCTTAGCCACTTTTTAAGAGAAAAGGGGGGACTGGAAGGGTTAATTCACTCCCAAAAGAGACAGGACATCCT
TGATCTATGGGTCTACCATACGCAAGGCTACTTCCCTGATTGGCAGAACTACACACCAGGGCCAGGGGTAAGATATCCAC
TGACCTTTGGATGGTGCTTCAAGCTAGTACCAGTGGAGAAAGAGAAGGTAGAAGAGGCCACTGAAGGAGAGAACACCAAC
CTGTTACACCCTGTGAGCCTGCATGGGATGGATGACCCGGAGGGAGAAGTGTTACAGTGGAAGTTTGACAGTCGCCTAGC
ATTTCATCACATGGCCCGAGAGAAGTACCCAGAGTTCTACAAAGACTGCTGACACCTGCTAAAGAATGCTGACACCAAGC
TTTCTACAAGGGACTTTCCGCTGGGGACTTTCCAGGGGAGGTGTGGCCTGGGCGGGACTGGGGAGTGGCGAGCCCTCAGA
TGCTGCATATAAGCAGCCGCTTTTTGCCTGTACTGGGTCTCTCTAGTTAGACCAGATCTGAGCCCGGGAGCTCTCTGGCT
AGCTAGGGAACCCACTGCTTAAGCCTCAATAAAGCTTGCCTTGAGT
>chrA08MT929427.1
TGGAAGGGTTAATTCACTCCCAAAAGAGACAAGACATCCTTGATCTATGGGTCTATCATACACAAGGCTACTTCCCTGAT
TGGCAGAACTACACACCAGGGCCAGGGGTAAGATATCCACTGACCTTTGGATGGTGCTTCAAGTTAGTACCAGTGGAGAA
AGAGAAGGTAGAAGAGGCCACTGAAGGAGAGAACACCAACCTGTTACACCCTGTGAGCCTGCATGGGATGGATGACCCGG
AGGGAGAAGTGTTACAGTGGAAGTTTGACAGTCGCCTAGCATTTCATCACATGGCCCGAGAGAAGTACCCAGAGTTCTAC
AAAGACTGCTGACACCTGCTAAAGACTGCTGACACCAAGCTTTCTACAAGGGACTTTCCGCTGGGGACTTTCCAGGGGAG
GTGTGGCCTGGGCGGGACTGGGGAGTGGCGAGCCCTCAGATGCTGCATATAAGCAGCCGCTTTTTGCCTGTACTGGGTCT
CTCTAGTTAGACCAGATCTGAGCCCGGGAGCTCTCTGGCTAGCTAGGGAACCCACTGCTTAAGCCTCAATAAAGCTTGCC
TTGAGTGCTTCAAGTAGTGTGTGCCCGTCTGTTGCGTGACTCTGGTAACTAGAGATCCCTCAGACCATTAAAGTCAGTGT
GGAAAATCTCTAGCAGTGGCGCCCGAACAGGGACCGGAAAGCGAAAGAGAAACCAGAGGAGCTCTCTCGACGCAGGACTC
GGCTTGCTGAAGTGCACACAGCAAGAGGCGAGGGGCAGCGACTGGTGAGTACGCTGAAAATTTTGACTAGCGGAGGCTAG
AAGGAGAGAGATGGGTGCGAGAGCGTCAGTATTAAGCGGGGGACAATTGGATAGATGGGAGAAAATTCGGTTAAGGCCAG
GAGGAAAGAAACAATATAGATTAAAACATATAGTATGGGCAAGCAGGGAGCTAGAAAGATTTGCAGTCAATCCTGGCTTG
TTAGAAACAGCAGAAGGCTGTAAACAGATACTGCAACAATTACAACCATCTCTTCAGACAGGATCAGAGGAAATTAAATC
ATTATATAATACAGTAGCAACCCTCTATTGTGTACATCTAAGGATAGAGGTAAAAGACACCAAAGAAGCTTTAGACAAAA
TAGAGGAAGAGCAAAAGAAAAGTAAGAAAAGGGCAGAGCAAGCAGCCGCTGCCGCAGGAAGCAGCAGCCAAGTCAGTCAA
AATTACCCTATAGTGCAGAACCTTCAGGGGCAAATGGTACATCAGGCCATATCACCTAGAACTTTGAATGCATGGGTAAA
AGTAGTAGAAGAGAAGGCTTTCAGCCCAGAAGTAATACCCATGTTTTCAGCTTTATCAGAAGGAGCCACCCCACAAGATT
TAAACACCATGCTAAACACAGTGGGGGGACATCAAGCAGCCATGCAAATGTTAAAAGAGACCATCAATGAGGAAGCTGCA
GAATGGGACAGATTGCACCCAGTGCATGCAGGGCCTGTTGCACCAGGCCAGATGAGAGAACCAAGGGGAAGTGACATAGC
AGGAACTACTAGTACCCTTCAGGAACAAATAGGGTGGATGACAAATAATCCACCTATCCCAGTAGGAGAAATTTATAAAA
GATGGATAATCATGGGGTTAAATAAAATAGTAAGAATGTATAGCCCAACCAGCATTTTGGACATAAGACAAGGACCAAAG
GAACCCTTTAGAGATTATGTAGATCGGTTCTACAAAACTCTAAGAGCCGAGCAAGCTTCACAGGAGGTAAAAAATTGGAT
GACAGAGACCTTGTTGGTTCAAAATGCAAACCCAGATTGTAAGACCATTTTAAAAGCATTAGGACCAGGAGCTACATTAG
AGGAAATGATGACAGCGTGTCAGGGAGTAGGGGGACCAGGTCATAAAGCAAGAGTATTGGCTGAAGCAATGAGCCAGGTG
ACAAATTCAGCTACTGTAATGATGCAGAGGGGCAATTTTAAGGGCCAAAGAAAGACTATTAAGTGTTTCAATTGTGGCAG
AGAAGGGCACTTAGCCAGACACTGCAAGGCCCCTAGGAAAAAGGGCTGTTGGAAATGTGGAAAGGAAGGACACCAAATGA
AAGATTGTACTGAAAGACAGGCTAATTTTTTAGGGAAGATCTGGCCTTCCTCCAAGGGAAGGCCAGGGAACTTTCTTCAG
AGCAGACCAGAACCAACAGCCCCAACAGCCCCAACAGCCCCACCAGAGGAGAGCTTCAGGTTTGGGGAGGAAACAACAAC
TCCCCCTCAGAAGCAGGAGCCGATAGACAAGAGCCCGTATCCCTTAGCTTCCCTCAAATCACTCTTTGGCAACGACCCCT
TGTCACAATAAAGGTAGGGGGACAACTAAAGGAAGCCTTATTAGATACAGGAGCAGATGATACAGTATTAGAAGACATGA
ATTTGCAAGGAAGATGGAAACCAAAAATGATAGGGGGAATTGGCGGTTTTATCAAAGTAAGACAGTATGAAGACATACCT
GTAGAAATCTGTGGACATAAAGCTATTGGTACAGTGTTAATAGGACCTACACCTGTCAACATAATTGGAAGAAACCTGTT
GACTCAGATTGGTTGCACTTTAAATTTTCCTATCAGTCCTATTGAAACTGTACCAGTCAAATTAAAGCCAGGAATGGATG
GCCCAAAGGTTAAACAATGGCCATTAACAGAAGAAAAAATAAAAGCATTAGTAGAGATTTGTACAGAAATGGAAAAGGAA
GGGAAAATTACAAAAATTGGGCCTGAAAATCCATACAATACTCCAGTATTTGCCATAAAGAAAAAGGACAGTACTAAGTG
GAGAAAATTAGTAGATTTCAGAGAACTTAATAAGAGAACTCAGGACTTCTGGGAAGTTCAATTAGGAATACCACATCCCG
CAGGGTTAAAAAAGAAAAAATCAGTTACAGTACTGGATGTAGGTGATGCATATTTTTCAGTTCCCTTAGACAAAGAATTC
AGGAAGTATACTGCATTTACTATACCTAGTACAAACAATGAGACACCAGGGATTAGATATCAATACAATGTGCTTCCACA
GGGATGGAAAGGATCACCAGCAATATTCCAAGCTAGCATGACAAAAATCTTAGAGCCTTTCAGAATAAAAAATCCAGACA
TAGTTATTTATCAATACATGGATGATTTGTATGTGGGCTCTGACTTAGAAATAGGAYAGCATAGAGCAAAAATAGAGGAG
CTGAGACAACATCTGTTGGCGTGGGGATTTACCACACCAGATAAAAAAYATCAGAAAGAACCTCCATTCCTTTGGATGGG
TTATGAACTCCATCCTGATAAATGGACAGTACAGCCTATAGTGCTGCCAGAAAAAGACAGCTGGACTGTCAATGACATAC
AGAAGTTAGTGGGAAAATTGAATTGGGCAAGTCAGATTTATCCAGGGATTAAAGTAAGGCAATTATGTAAACTCCTTAGG
GGAGCCAAAGCACTGACAGAAGTAATACCACTAACAGAAGAAGCAGAGCTAGAACTGGCTGAAAACAGGGAGATTCTAAA
AGAACCAGTACATGGGGTGTATTATGACCCATCAAAAGACTTAATAGCAGAAATACAGAAGCAGGAGCAGGGCCAATGGT
CATATCAAATTTATCAAGAACCATTTAAAAATCTGAAAACAGGAAAATATGCAAGAATGAGGGGTACCCATACTAATGAT
GTAAAACAATTAACAGAGGCAGTGCAAAAAATAGCCAATGAAAGCATAGTAATATGGGGAAAAATTCCTAAATTTAGACT
ACCCATACAAAAGGAAACATGGGAAACATGGTGGGTGGAGTATTGGCAGGCCACCTGGATTCCTGAGTGGGAGTTTGTCA
ATACCCCTCCCTTAGTGAAATTATGGTACCAGTTAGAGAAAGAACCCATAGTAGGAGCAGAAACTTTCTATGTAGATGGG
GCAGCTAGTAGGGAAACCAAATTAGGAAAAGCAGGATATGTTACTGACAGAGGAAGGGAAAAAGTTGTCTCCCTAACTGA
CACAACAAATCAGAAGACTGAGTTACAAGCAATTAATCTAGCTTTGCAGGATTCAGGATTAGAAGTGAACATAGTAACAG
ACTCACAATATGCATTAGGGATCATCCAAGCGCAACCAGATAAAAGTGAATCAGAGCTAGTTAATCAAATAATAGAGCAG
TTAATAAAAAAGGAAAAGGTTTACCTGGCATGGGTACCAGCACACAAAGGAATTGGAGGAAATGAACAAGTAGACAAATT
AGTCAGTAATGGAATCAGGAAAGTACTATTTTTGGATGGAATAGATAAGGCCCAAGAAGATCATGAGAAATATCACAGTA
ATTGGAGAGCAATGGCTCATGATTTTAACCTGCCACCTGTAATAGCAAAAGAAATAGTAGCCAGCTGTGATAAAYGTCAA
CTAAAAGGAGAAGCCATACATGGACAAGTAGACTGTAGTCCAGGAATATGGCAACTAGATTGTACACATTTAGAAGAAAA
AATTATCCTAGTGGCAGTTCATGTAGCCAGTGGATATATAGAAGCAGAAGTTATTCCAGCAGAGACAGGGCAGGAAACAG
CATACTTTATATTAAAACTAGCAGGAAGATGGCCAGTAAAAACAATACATACAGACAATGGCAGAAATTTCACCAGTAAT
ACAGTTAAGGCTGCCTGTTGGTGGGCAGGGATCAAACAGGAATTTGGCATTCCCTACAATCCCCAAAGCCAAGGAGTAGT
AGAATCAATGAATAAAGAATTAAAGAAAATTATAAACCAGGTAAGAGATCAAGCAGAACATCTTAAGACAGCAGTGCAAA
TGGCAGTATTCATCCACAATTTTAAGAGAAAAGGGGGGATTGGGGGGTACAGTGCAGGGGAGAGAATAATAGACATAATA
GCATCAGACATACAAACTAAAGAACTACAAAAACAAATCACAAAAATTCAAAATTTTCGGGTTTATTACAGGGACAGCAG
AGACCCACTTTGGAAAGGACCAGCAAAGCTCCTCTGGAAAGGTGAAGGGGCAGTAGTAATACAAGATAATAGTGAAATAA
AAGTAGTGCCAAGGAGAAAAGCAAAGATCATTAGGGATTATGGAAAACAGATGGCAGGTGATGATTGTGTGGCAAGTAGA
CAGGATGAGGATTAACACATGGAAAAGTTTAGTAAAATACCATATGCATATTTCAAAGAAAGCTAAAGGATGGTTTTATA
GACATCACTATGACAGCCCTCATCCAAAAGTAAGCTCAGAAGTACACATCCCATTAGGGGACGCTAGACTAGTAATAACA
ACATATTGGGGCCTGCATACAGGAGAAAGAGAATGGCATTTGGGTCAAGGAGTCTCTATAGAATGGAGGAAGAGGAGATA
CAGCACACAAGTAGACCCTAACCTAGCAGACCAACTAATTCATCAATGTTACTTTGATTGTTTTTCAGAATCTGCTATAA
GAAATGCCATATTAGGACATATAGTTAGTCCTAGTTGTGAATATCAAGCAGGACATAGCAAGGTAGGATCCCTACAATAC
CTGGCACTAACAGCATTAATAACACCAAAAAGGAGAAAGCCACCTTTGCCTAGTGTTGCAAAACTGACAGAGGATAGATG
GAACAAGCCCCGGAAGACCAAGGGCCACAGAGGGAACCATTCAATGAATGGACACTAGAGCTTTTAGAGGAACTTAAAAA
TGAAGCTGTTAGACACTTCCCTAGGACGTGGCTCCATGGCTTAGGACAATATATCTATGACACTTATGGGGATACTTGGG
AAGGAGTGGAAGCCATAATAAGAATTCTGCAACAACTGCTGTTTATTCATTACAGAATTGGATGTCATCATAGCAGAATA
GGCATTACTCGACAAAGGAGAGCAAGAAATGGAGCCAGTAGATCCTAGACTAGAGCCCTGGAGGCATCCAGGAAGTCAGC
CTAAAACTGCTTGTACCAATTGCTATTGTAAAAAGTGTTGCTTACATTGCCAAGTTTGTTTCATGAAAAAAGCCTTAGGC
ATCTCCTATGGCAGGAAGAAGCGGAGACAGCGACGAAGACCTCCTCAGGACAGTAAGAATAATCAAGGCCCTCTACCAAA
GCAGTAAGTATTACATGTAATGCAGTCTTTACAAATAGTAGCAATAGTAGCACTAGTAGTAGCAGCAATAATAGCAATAG
TAGTGTGGACTATAGTAGGCATAGAATATATGAGAATAAGAAAACAAAGAAAGATAGATAGGTTAGTTGATAGAATACTA
GAAAGAGCAGAAGACAGTGGCAATGACAGTGAAGGGGACCAGGAAGAATTATCAGCACTTATGGACAGGGGGCATGATGC
TCCTTGGAATATTAATGATCTGTAGTACTGCACAACAATTGTGGGTCACAGTCTATTATGGGGTACCTGTGTGGAAAGAA
GCAACTACCACTCTATTTTGTGCATCAGATGCTAAAGCATATGATACAGAGGCACATAATGTTTGGGCCACACATGCCTG
TGTACCCACAGACCCCAACCCACAAGAAGTAGCATTAAATGTGACAGAAGATTTCAACATGTGGAAAAATAACATGGTAG
AACAAATGCATGAGGATATAATTAGTTTATGGGATCAAAGCCTAAAGCCATGTGTAAAGTTAACGCCACTCTGTGTTAGG
TTAGAGTGCAAGGATTTGAATAAAGATCAGTTGAGAAATTTAACAGACTCTAGTTGGGGAAATATAACAGGAGAAATAAA
AAACTGCTCTTTCAATAGCACCACAGGGATGCAAGATAAGCCACAGGAACAATATGCATTTTTCTATAAGCTTGATATAG
AACCACTAGATAATACTACTAGTACTACGAATACTAGCAAGAGGTATAGGTTAATACATTGTAACTCCTCAGTCATTACA
CAGGCTTGTCCAAAGGTATCCTTTGAACCAATTCCCATACATTATTGTGCCCCGGCTGGTTTTGCGATCCTAAAATGTAA
TGATACGAAGTTCAATGGATCAGGACCATGTAACAATGTCAGCACAGTACAATGTACACATGGAATTAGGCCAGTAGTGT
CAACTCAATTGCTATTAAATGGCAGCTTAGCAGAAGACGAGGTAGTAATTAGATCTGAAAATTTCACAAACAATGCTAAA
GTCATAATAGTACAGCTGAATAAAACTGTATTAATTAATTGTACAAGACCTGGCAACAATCTAAGAAGGAGGGTACATAT
AGGACCAGGGAGAGCATTTTTTACATCAGATATAAGAGGAGATATAAGACGAGCACATTGTAACATCTCTAGAAAACAAT
GGAATGAGACTTTACAACACATAGTTATAAAATTAAAAGAACAATTTGGGAATAAAACAATAATCTTTAATTCATCCTCA
GGAGGGGACCCAGAAGTTGTAATGCACAATTTTAATTGTGGAGGGGAATTTTTCTACTGCAATACAACAAAACTGTTTAA
TAGCACTTGGAATTCAACACATAGTTGGAACGATACAGGGCCAAATGACAATGTCACACTTCCATGCAGGATAAAACAAA
TCATAAACATGTGGCAGGAAGTAGGAAAAGCAATGTATGCCCCTCCTATTAAGGGAGAAATTAAATGTTCATCAAATATT
ACAGGGCTGATATTAACTAGAGATGGTGGGACAGGTAATGAGACTGACAACAACACTGAGACCTTCAGACCAGGAGGAGG
AGATATGAGAAACAATTGGAGAAGTGAATTATATAAATATAAAGTAATAAGAATTGAACCAATAGGATTAGCACCCACCA
AGGCAAAGAGAAGAGTGGTGCAGAGAGAAAAAAGAGCAATACCAATAGGAGCTGTGTTCTTTGGGTTCTTGGGAGCAGCA
GGAAGCACTATGGGCGCAGCGTCAATAGCGCTGACGGCACAGGCCAGACAATTACTGTCTGGTATAGTGCAACAGCAAAA
CAATTTGCTGAGGGCTATTGAGGCGCAACAACATCTGTTGCAACTCACAGTCTGGGGCATCAAGCAGCTCCAGGCAAGAG
TCCTGGCTGTGGAAAGATACCTAAGAGATCAACAGCTCCTAGGGATTTGGGGTTGCTCTGGAAAACTCATTTGCACCACT
GCTGTGCCTTGGAATGCTACTTGGAAGGCTAATAATACAGATCTGGATCTAATTTGGACTAACAAAACCTGGATGCAGTG
GGAAAAAGAAATTGACAATTACACAGATTTAATATACTACTTACTTGAACGATCGCAGAACCAGCAAGAAGAGAATGAAA
AAGATTTATTGGAATTGGACAAGTGGGCAAGTTTGTGGAATTGGTTTGACATAACAAGCTGGCTGTGGTACATTAAAATA
TTCATAATGATAGTAGGAGGATTAATAGGATTAAGAATAGTTTTTGCTGTATTTTCTATAGTGAATAGAGTTAGGCAGGG
ATATTCACCACTCTCATTTCAGACCCGCCTCCCAACCCCGAGGGRACCCGACAGGCCCGACGGAATCGAAGAAGAAGGTG
GAGAGAGAGGCAAAGACAGATCCATACGCTTAGTGGATGGCTTCTTAGCACTTATCTGGGACGACCTGCGGAACCTGTGC
CTCTTCAGCTACCACCACTTGAGAGACTTACTCTTGATTGTAGGGAGGATTGTGGAACTTCTGGGACGCAGGGGGTGGGA
AGCCCTCAAGTATTGTTGGAGTCTCCTACAGTATTGGAGTCAGGAACTAAAGAATAGTGCTGTCAGCTTGCTCAACACCA
CAGCTATAGTAGTAGCTGAGGGGACAGATAGGATTATAGAACTAGCACAAAGAATTGGCAGAGCTTTTCTCAATATACCT
AGAAGAATAAGACAGGGCTTCGAAAGGGCTTTGCTATAAAATGGGTGGCAAGTGGTCAAAAAGCAGTGTGCCTGGATGGC
CTGCTATCAGGGAAAAAATGAGACGAGCTGAGCCTGAGCCAGCAGCAGAAGGGGTGGGAGCAGTATCTCGAGACCTGGCA
AAACATGGAGCTATCACAAGTAGCAATACTAATAGTGCTGCTTGTACCTGGCTGGAAGCACAAGAGGAGGAGGAGGTGGG
CTTTCCAGTCAGGCCTCAGGTACCTTTAAGACCAATGACTTACAAGGGAGCTGTAGATCTTAGCCACTTTTTAAGAGAAA
AGGGGGGACTGGAAGGGTTAATTCACTCCCAAAAGAGACAAGACATCCTTGATCTATGGGTCTATCATACACAAGGCTAC
TTCCCTGATTGGCAGAACTACACACCAGGGCCAGGGGTAAGATATCCACTGACCTTTGGATGGTGYTTCAAGTTAGTACC
AGTGGAGAAAGAGAAGGTAGAAGAGGCCACTGAAGGAGAGAACACCAACCTGTTACACCCTGTGAGCCTGCATGGGATGG
ATGACCCGGAGGGAGAAGTGTTACAGTGGAAGTTTGACAGTCGCCTAGCATTTCATCACATGGCCCGAGAGAAGTACCCA
GAGTTCTACAAAGACTGCTGACACCTGCTAAAGACTGCTGACACCAAGCTTTCTACAAGGGACTTTCCGCTGGGGACTTT
CCAGGGGAGGTGTGGCCTGGGCGGGACTGGGGAGTGGCGAGCCCTCAGATGCTGCATATAAGCAGCCGCTTTTTGCCTGT
ACTGGGTCTCTCTAGTTAGACCAGATCTGAGCCCGGGAGCTCTCTGGCTAGCTAGGGAACCCACTGCTTAAGCCTCAATA
AAGCTTGCCTTGAGTGCTTCAAGTAGTGTGTGCCCGTCTGTTGCGTGACTCTGGTAACTAGAGATCCCTCAGACCATTAA
AGTCAGTGTGGAAAA
>chrA08MT929417.1
ACTGGAAGGGTTAATTCACTCCCAAAAGAGACAAGACATCCTTGATCTATGGGTCTATCATACACAAGGCTACTTCCCTG
ATTGGCAGAACTACACACCAGGGCCAGGGGTAAGATATCCACTGACCTTTGGATGGTGCTTCAAGTTAGTACCAGTGGAG
AAAGAGAAGGTAGAAGAGGCCACTGAAGGAGAGAACACCAACCTGTTACACCCTGTGAGCCTGCATGGGATGGATGACCC
GGAGGGAGAAGTGTTACAGTGGAAGTTTGACAGTCGCCTAGCATTTCATCACATGGCCCGAGAGAAGTACCCAGAGTTCT
ACAAAGACTGCTGACACCTGCTAAAGACTGCTGACACCAAGCTTTCTACAAGGGACTTTCCGCTGGGGACTTTCCAGGGG
AGGTGTGGCCTGGGCGGGACTGGGGAGTGGCGAGCCCTCAGATGCTGCATATAAGCAGCCGCTTTTTGCCTGTACTGGGT
CTCTCTAGTTAGACCAGATCTGAGCCCGGGAGCTCTCTGGCTAGCTAGGGAACCCACTGCTTAAGCCTCAATAAAGCTTG
CCTTGAGTGCTTCAAGTAGTGTGTGCCCGTCTGTTGTGTGACTCTGGTAACTAGAGATCCCTCAGACCATTAAAGTCAGT
GTGGAAAATCTCTAGCAGTGGCGCCCGAACAGGGACCGGAAAGCGAAAGAGAAACCAGAGGAGCTCTCTCGACGCAGGAC
TCGGCTTGCTGAAGTGCACACAGCAAGAGGCGAGGGGCAGCGACTGGTGAGTACGCTGAAAATTTTGACTAGCGGAGGCT
AGAAGGAGAGAGATGGGTGCGAGAGCGTCAGTATTAAGCGGGGGACAATTGGATAGATGGGAGAAAATTCGGTTAAGGCC
AGGAGGAAAGAAACAATATAGATTAAAACATATAGTATGGGCAAGCAGGGAGCTAGAAAGATTTGCAGTCAATCCTGGCT
TGTTAGAAACAGCAGAAGGCTGTAAACAGATACTGCAACAATTACAACCATCTCTTCAGACAGGATCAGAGGAAATTAAA
TCATTATATAATACAGTAGCAACCCTCTATTGTGTACATCTAAGGATAGAGGTAAAAGACACCAAAGAAGCTTTAGACAA
AATAGAGGAAGAGCAAAAGAAAAGTAAGAAAAGGGCAGAGCAAGCAGCCGCTGCCGCAGGAAGCAGCAGCCAAGTCAGTC
AAAATTACCCTATAGTGCAGAACCTTCAGGGGCAAATGGTACATCAGGCCATATCACCTAGAACTTTGAATGCATGGGTA
AAAGTAGTAGAAGAGAAGGCTTTCAGCCCAGAAGTAATACCCATGTTTTCAGCTTTATCAGAAGGAGCCACCCCACAAGA
TTTAAACACCATGCTAAACACAGTGGGGGGACATCAAGCAGCCATGCAAATGTTAAAAGAGACCATCAATGAGGAAGCTG
CAGAATGGGACAGATTGCACCCAGTGCATGCAGGGCCTGTTGCACCAGGCCAGATGAGAGAACCAAGGGGAAGTGACATA
GCAGGAACTACTAGTACCCTTCAGGAACAAATAGGGTGGATGACAAATAATCCACCTATCCCAGTAGGAGAAATTTATAA
AAGATGGATAATCATGGGGTTAAATAAAATAGTAAGAATGTATAGCCCAACCAGCATTTTGGACATAAGACAAGGACCAA
AGGAACCCTTTAGAGATTATGTAGATCGGTTCTACAAAACTCTAAGAGCCGAGCAAGCTTCACAGGAGGTAAAAAATTGG
ATGACAGAGACCTTGTTGGTTCAAAATGCAAACCCAGATTGTAAGACCATTTTAAAAGCATTAGGACCAGGAGCTACATT
AGAGGAAATGATGACAGCGTGTCAGGGAGTAGGGGGACCAGGTCATAAAGCAAGAGTATTGGCTGAAGCAATGAGCCAGG
TGACAAATTCAGCTACTGTAATGATGCAGAGGGGCAATTTTAAGGGCCAAAGAAAGACTATTAAGTGTTTCAATTGTGGC
AGAGAAGGGCACTTAGCCAGACACTGCAAGGCCCCTAGGAAAAAGGGCTGTTGGAAATGTGGAAAGGAAGGACACCAAAT
GAAAGATTGTACTGAAAGACAGGCTAATTTTTTAGGGAAGATCTGGCCTTCCTCCAAGGGAAGGCCAGGGAACTTTCTTC
AGAGCAGACCAGAACCAACAGCCCCAACAGCCCCAACAGCCCCACCAGAGGAGAGCTTCAGGTTTGGGGAGGAAACAACA
ACTCCCCCTCAGAAGCAGGAGCCGATAGACAAGAGCCCGTATCCCTTAGCTTCCCTCAAATCACTCTTTGGCAACGACCC
CTTGTCACAATAAAGGTAGGGGGACAACTAAAGGAAGCCTTATTAGATACAGGAGCAGATGATACAGTATTAGAAGACAT
GAATTTGCAAGGAAGATGGAAACCAAAAATGATAGGGGGAATTGGCGGTTTTATCAAAGTAAGACAGTATGAAGACATAC
CTGTAGAAATCTGTGGACATAAAGCTATTGGTACAGTGTTAATAGGACCTACACCTGTCAACATAATTGGAAGAAACCTG
TTGACTCAGATTGGTTGCACTTTAAATTTTCCTATCAGTCCTATTGAAACTGTACCAGTCAAATTAAAGCCAGGAATGGA
TGGCCCAAAGGTTAAACAATGGCCATTAACAGAAGAAAAAATAAAAGCATTAGTAGAGATTTGTACAGAAATGGAAAAGG
AAGGGAAAATTACAAAAATTGGGCCTGAAAATCCATACAATACTCCAGTATTTGCCATAAAGAAAAAGGACAGTACTAAG
TGGAGAAAATTAGTAGATTTCAGAGAACTTAATAAGAGAACTCAGGACTTCTGGGAAGTTCAATTAGGAATACCACATCC
CGCAGGGTTAAAAAAGAAAAAATCAGTTACAGTACTGGATGTAGGTGATGCATATTTTTCAGTTCCCTTAGACAAAGAAT
TCAGGAAGTATACTGCATTTACTATACCTAGTACAAACAATGAGACACCAGGGATTAGATATCAATACAATGTGCTTCCA
CAGGGATGGAAAGGATCACCAGCAATATTCCAAGCTAGCATGACAAAAATCTTAGAGCCTTTCAGAATAAAAAATCCAGA
CATAGTTATTTATCAATACATGGATGATTTGTATGTGGGCTCTGACTTAGAAATAGGACAGCATAGAGCAAAAATAGAGG
AGCTGAGACAACATCTGTTGGCGTGGGGATTTACCACACCAGATAAAAAACATCAGAAAGAACCTCCATTCCTTTGGATG
GGTTATGAACTCCATCCTGATAAATGGACAGTACAGCCTATAGTGCTGCCAGAAAAAGACAGCTGGACTGTCAATGACAT
ACAGAAGTTAGTGGGAAAATTGAATTGGGCAAGTCAGATTTATCCAGGGATTAAAGTAAGGCAATTATGTAAACTCCTTA
GGGGAGCCAAAGCACTGACAGAAGTAATACCACTAACAGAAGAAGCAGAGCTAGAACTGGCTGAAAACAGGGAGATTCTA
AAAGAACCAGTACATGGGGTGTATTATGACCCATCAAAAGACTTAATAGCAGAAATACAGAAGCAGGAGCAGGGCCAATG
GTCATATCAAATTTATCAAGAACCATTTAAAAATCTGAAAACAGGAAAATATGCAAGAATGAGGGGTACCCATACTAATG
ATGTAAAACAATTAACAGAGGCAGTGCAAAAAATAGCCAATGAAAGCATAGTAATATGGGGAAAAATTCCTAAATTTAGA
CTACCCATACAAAAGGAAACATGGGAAACATGGTGGGTGGAGTATTGGCAGGCCACCTGGATTCCTGAGTGGGAGTTTGT
CAATACCCCTCCCTTAGTGAAATTATGGTACCAGTTAGAGAAAGAACCCATAGTAGGAGCAGAAACTTTCTATGTAGATG
GGGCAGCTAGTAGGGAAACCAAATTAGGAAAAGCAGGATATGTTACTGACAGAGGAAGGGAAAAAGTTGTCTCCCTAACT
GACACAACAAATCAGAAGACTGAGTTACAAGCAATTAATCTAGCTTTGCAGGATTCAGGATTAGAAGTGAACATAGTAAC
AGACTCACAATATGCATTAGGGATCATCCAAGCGCAACCAGATAAAAGTGAATCAGAGCTAGTTAATCAAATAATAGAGC
AGTTAATAAAAAAGGAAAAGGTTTACCTGGCATGGGTACCAGCACACAAAGGAATTGGAGGAAATGAACAAGTAGACAAA
TTAGTCAGTAATGGAATCAGGAAAGTACTATTTTTGGATGGAATAGATAAGGCCCAAGAAGATCATGAGAAATATCACAG
TAATTGGAGAGCAATGGCTCATGATTTTAACCTGCCACCTGTAATAGCAAAAGAAATAGTAGCCAGCTGTGATAAATGTC
AACTAAAAGGAGAAGCCATACATGGACAAGTAGACTGTAGTCCAGGAATATGGCAACTAGATTGTACACATTTAGAAGAA
AAAATTATCCTAGTGGCAGTTCATGTAGCCAGTGGATATATAGAAGCAGAAGTTATTCCAGCAGAGACAGGGCAGGAAAC
AGCATACTTTATATTAAAACTAGCAGGAAGATGGCCAGTAAAAACAATACATACAGACAATGGCAGAAATTTCACCAGTA
ATACAGTTAAGGCTGCCTGTTGGTGGGCAGGGATCAAACAGGAATTTGGCATTCCCTACAATCCCCAAAGCCAAGGAGTA
GTAGAATCAATGAATAAAGAATTAAAGAAAATTATAAACCAGGTAAGAGATCAAGCAGAACATCTTAAGACAGCAGTACA
AATGGCAGTATTCATCCACAATTTTAAGAGAAAAGGGGGGATTGGGGGGTACAGTGCAGGGGAGAGAATAATAGACATAA
TAGCATCAGACATACAAACTAAAGAACTACAAAAACAAATCACAAAAATTCAAAATTTTCGGGTTTATTACAGGGACAGC
AGAGACCCACTTTGGAAAGGACCAGCAAAGCTCCTCTGGAAAGGTGAAGGGGCAGTAGTAATACAAGATAATAGTGAAAT
AAAAGTAGTGCCAAGGAGAAAAGCAAAGATCATTAGGGATTATGGAAAACAGATGGCAGGTGATGATTGTGTGGCAAGTA
GACAGGATGAGGATTAACACATGGAAAAGTTTAGTAAAATACCATATGCATATTTCAAAGAAAGCTAAAGGATGGTTTTA
TAGACATCACTATGACAGCCCTCATCCAAAAGTAAGCTCAGAAGTACACATCCCATTAGGGGACGCTAGACTAGTAATAA
CAACATATTGGGGCCTGCATACAGGAGAAAGAGAATGGCATTTGGGTCAAGGAGTCTCTATAGAATGGAGGAAGAGGAGA
TACAGCACACAAGTAGACCCTAACCTAGCAGACCAACTAATTCATCAATGTTACTTTGATTGTTTTTCAGAATCTGCTAT
AAGAAATGCCATATTAGGACATATAGTTAGTCCTAGTTGTGAATATCAAGCAGGACATAGCAAGGTAGGATCCCTACAAT
ACCTGGCACTAACAGCATTAATAACACCAAAAAGGAGAAAGCCACCTTTGCCTAGTGTTGCAAAACTGACAGAGGATAGA
TGGAACAAGCCCCGGAAGACCAAGGGCCACAGAGGGAACCATTCAATGAATGGACACTAGAGCTTTTAGAGGAACTTAAA
AATGAAGCTGTTAGACACTTCCCTAGGACGTGGCTCCATGGCTTAGGACAATATATCTATGACACTTATGGGGATACTTG
GGAAGGAGTGGAAGCCATAATAAGAATTCTGCAACAACTGCTGTTTATTCATTACAGAATTGGATGTCATCATAGCAGAA
TAGGCATTACTCGACAAAGGAGAGCAAGAAATGGAGCCAGTAGATCCTAGACTAGAGCCCTGGAGGCATCCAGGAAGTCA
GCCTAAAACTGCTTGTACCAATTGCTATTGTAAAAAGTGTTGCTTACATTGCCAAGTTTGTTTCATGAAAAAAGCCTTAG
GCATCTCCTATGGCAGGAAGAAGCGGAGACAGCGACGAAGACCTCCTCAGGACAGTAAGAATAATCAAGGCCCTCTACCA
AAGCAGTAAGTATTACATGTAATGCAGTCTTTACAAATAGTAGCAATAGTAGCACTAGTAGTAGCAGCAATAATAGCAAT
AGTAGTGTGGACTATAGTAGGCATAGAATATATGAGAATAAGAAAACAAAGAAAGATAGATAGGTTAGTTGATAGAATAC
TAGAAAGAGCAGAAGACAGTGGCAATGACAGTGAAGGGGACCAGGAAGAATTATCAGCACTTATGGACAGGGGGCATGAT
GCTCCTTGGAATATTAATGATCTGTAGTACTGCACAACAATTGTGGGTCACAGTCTATTATGGGGTACCTGTGTGGAAAG
AAGCAACTACCACTCTATTTTGTGCATCAGATGCTAAAGCATATGATACAGAGGCACATAATGTTTGGGCCACACATGCC
TGTGTACCCACAGACCCCAACCCACAAGAAGTAGCATTAAATGTGACAGAAGATTTCAACATGTGGAAAAATAACATGGT
AGAACAAATGCATGAGGATATAATTAGTTTATGGGATCAAAGCCTAAAGCCATGTGTAAAGTTAACGCCACTCTGTGTTA
GGTTAGAGTGCAAGGATTTGAATAAAGATCAGTTGAGAAATTTAACAGACTCTAGTTGGGGAAATATAACAGGAGAAATA
AAAAACTGCTCTTTCAATAGCACCACAGGGATGCAAGATAAGCCACAGGAACAATATGCATTTTTCTATAAGCTTGATAT
AGAACCACTAGATAATACTACTAGTACTACGAATACTAGCAAGAGGTATAGGTTAATACATTGTAACTCCTCAGTCATTA
CACAGGCTTGTCCAAAGGTATCCTTTGAACCAATTCCCATACATTATTGTGCCCCGGCTGGTTTTGCGATCCTAAAATGT
AATGATACGAAGTTCAATGGATCAGGACCATGTAACAATGTCAGCACAGTACAATGTACACATGGAATTAGGCCAGTAGT
GTCAACTCAATTGCTATTAAATGGCAGCTTAGCAGAAGACGAGGTAGTAATTAGATCTGAAAATTTCACAAACAATGCTA
AAGTCATAATAGTACAGCTGAATAAAACTGTATTAATTAATTGTACAAGACCTGGCAACAATCTAAGAAGGAGGGTACAT
ATAGGACCAGGGAGAGCATTTTTTACATCAGATATAAGAGGAGATATAAGACGAGCACATTGTAACATCTCTAGAAAACA
ATGGAATGAGACTTTACAACACATAGTTATAAAATTAAAAGAACAATTTGGGAATAAAACAATAATCTTTAATTCATCCT
CAGGAGGGGACCCAGAAGTTGTAATGCACAATTTTAATTGTGGAGGGGAATTTTTCTACTGCAATACAACAAAACTGTTT
AATAGCACTTGGAATTCAACACATAGTTGGAACGATACAGGGCCAAATGACAATGTCACACTTCCATGCAGGATAAAACA
AATCATAAACATGTGGCAGGAAGTAGGAAAAGCAATGTATGCCCCTCCTATTAAGGGAGAAATTAAATGTTCATCAAATA
TTACAGGGCTGATATTAACTAGAGATGGTGGGACAGGTAATGAGACTGACAACAACACTGAGACCTTCAGACCAGGAGGA
GGAGATATGAGAAACAATTGGAGAAGTGAATTATATAAATATAAAGTAATAAGAATTGAACCAATAGGATTAGCACCCAC
CAAGGCAAAGAGAAGAGTGGTGCAGAGAGAAAAAAGAGCAATACCAATAGGAGCTGTGTTCTTTGGGTTCTTGGGAGCAG
CAGGAAGCACTATGGGCGCAGCGTCAATAGCGCTGACGGCACAGGCCAGACAATTACTGTCTGGTATAGTGCAACAGCAA
AACAATTTGCTGAGGGCTATTGAGGCGCAACAACATCTGTTGCAACTCACAGTCTGGGGCATCAAGCAGCTCCAGGCAAG
AGTCCTGGCTGTGGAAAGATACCTAAGAGATCAACAGCTCCTAGGGATTTGGGGTTGCTCTGGAAAACTCATTTGCACCA
CTGCTGTGCCTTGGAATGCTACTTGGAAGGCTAATAATACAGATCTGGATCTAATTTGGACTAACAAAACCTGGATGCAG
TGGGAAAAAGAAATTGACAATTACACAGATTTAATATACTACTTACTTGAACGATCGCAGAACCAGCAAGAAGAGAATGA
AAAAGATTTATTGGAATTGGACAAGTGGGCAAGTTTGTGGAATTGGTTTGACATAACAAGCTGGCTGTGGTACATTAAAA
TATTCATAATGATAGTAGGAGGATTAATAGGATTAAGAATAGTTTTTGCTGTATTTTCTATAGTGAATAGAGTTAGGCAG
GGATATTCACCACTCTCATTTCAGACCCGCCTCCCAACCCCGAGGGGACCCGACAGGCCCGACGGAATCGAAGAAGAAGG
TGGAGAGAGAGGCAAAGACAGATCCATACGCTTAGTGGATGGCTTCTTAGCACTTATCTGGGACGACCTGCGGAACCTGT
GCCTCTTCAGCTACCACCACTTGAGAGACTTACTCTTGATTGTAGGGAGGATTGTGGAACTTCTGGGACGCAGGGGGTGG
GAAGCCCTCAAGTATTGTTGGAGTCTCCTACAGTATTGGAGTCAGGAACTAAAGAATAGTGCTGTCAGCTTGCTCAACAC
CACAGCTATAGTAGTAGCTGAGGGGACAGATAGGATTATAGAACTAGCACAAAGAATTGGCAGAGCTTTTCTCAATATAC
CTAGAAGAATAAGACAGGGCTTCGAAAGGGCTTTGCTATAAAATGGGTGGCAAGTGGTCAAAAAGCAGTGTGCCTGGATG
GCCTGCTATCAGGGAAAAAATGAGACGAGCTGAGCCTGAGCCAGCAGCAGAAGGGGTGGGAGCAGTATCTCGAGACCTGG
CAAAACATGGAGCTATCACAAGTAGCAATACTAATAGTGCTGCTTGTACCTGGCTGGAAGCACAAGAGGAGGAGGAGGTG
GGCTTTCCAGTCAGGCCTCAGGTACCTTTAAGACCAATGACTTACAAGGGAGCTGTAGATCTTAGCCACTTTTTAAGAGA
AAAGGGGGGACTGGAAGGGTTAATTCACTCCCAAAAGAGACAAGACATCCTTGATCTATGGGTCTATCATACACAAGGCT
ACTTCCCTGATTGGCAGAACTACACACCAGGGCCAGGGGTAAGATATCCACTGACCTTTGGATGGTGCTTCAAGTTAGTA
CCAGTGGAGAAAGAGAAGGTAGAAGAGGCCACTGAAGGAGAGAACACCAACCTGTTACACCCTGTGAGCCTGCATGGGAT
GGATGACCCGGAGGGAGAAGTGTTACAGTGGAAGTTTGACAGTCGCCTAGCATTTCATCACATGGCCCGAGAGAAGTACC
CAGAGTTCTACAAAGACTGCTGACACCTGCTAAAGACTGCTGACACCAAGCTTTCTACAAGGGACTTTCCGCTGGGGACT
TTCCAGGGGAGGTGTGGCCTGGGCGGGACTGGGGAGTGGCGAGCCCTCAGATGCTGCATATAAGCAGCCGCTTTTTGCCT
GTACTGGGTCTCTCTAGTTAGACCAGATCTGAGCCCGGGAGCTCTCTGGCTAGCTAGGGAACCCACTGCTTAAGCCTCAA
TAAAGCTTGCCTTGAGTGCTTCAAGTAGTGTGTGCCCGTCTGTTGTGTGACTCTGGTAACTAGAGATCCCTCAGACCATT
AAAGTCAGTGTGGAAAAT
>chrA08MT929432.1
GCAGTAGTAATACAAGATAATAGTGAAATAAAAGTAGTGCCAAGGAGAAAAGCAAAGATCATTAGGGATTATGGAAAACA
GATGGCAGGTGATGATTGTGTGGCAAGTAGACAGGATGAGGATTAACACATGGAAAAGTTTAGTAAAATACCATATGCAT
ATTTCAAAGAAAGCTAAAGGATGGTTTTATAGACATCACTATGACAGCCCTCATCCAAAAGTAAGCTCAGAAGTACACAT
CCCATTAGGGGACGCTAGACTAGTAATAACAACATATTGGGGCCTGCATACAGGAGAAAGAGAATGGCATTTGGGTCAAG
GAGTCTCTATAGAATGGAGGAAGAGGAGATACAGCACACAAGTAGACCCTAACCTAGCAGACCAACTAATTCATCAATGT
TACTTTGATTGTTTTTCAGAATCTGCTATAAGAAATGCCATATTAGGACATATAGTTAGTCCTAGTTGTGAATATCAAGC
AGGACATAGCAAGGTAGGATCCCTACAATACCTGGCACTAACAGCATTAATAACACCAAAAAGGAGAAAGCCACCTTTGC
CTAGTGTTGCAAAACTGACAGAGGATAGATGGAACAAGCCCCGGAAGACCAAGGGCCACAGAGGGAACCATTCAATGAAT
GGACACTAGAGCTTTTAGAGGAACTTAAAAATGAAGCTGTTAGACACTTCCCTAGGACGTGGCTCCATGGCTTAGGACAA
TATATCTATGACACTTATGGGGATACTTGGGAAGGAGTGGAAGCCATAATAAGAATTCTGCAACAACTGCTGTTTATTCA
TTACAGAATTGGATGTCATCATAGCAGAATAGGCATTACTCGACAAAGGAGAGCAAGAAATGGAGCCAGTAGATCCTAGA
CTAGAGCCCTGGAGGCATCCAGGAAGTCAGCCTAAAACTGCTTGTACCAATTGCTATTGTAAAAAGTGTTGCTTACATTG
CCAAGTTTGTTTCATGAAAAAAGCCTTAGGCATCTCCTATGGCAGGAAGAAGCGGAGACAGCGACGAAGACCTCCTCAGG
ACAGTAAGAATAATCAAGGCCCTCTACCAAAGCAGTAAGTATTACATGTAATGCAGTCTTTACAAATAGTAGCAATAGTA
GCACTAGTAGTAGCAGCAATAATAGCAATAGTAGTGTGGACTATAGTAGGCATAGAATATATGAGAATAAGAAAACAAAG
AAAGATAGATAGGTTAGTTGATAGAATACTAGAAAGAGCAGAAGACAGTGGCAATGACAGTGAAGGGGACCAGGAAGAAT
TATCAGCACTTATGGACAGGGGGCATGATGCTCCTTGGAATATTAATGATCTGTAGTACTGCACAACAATTGTGGGTCAC
AGTCTATTATGGGGTACCTGTGTGGAAAGAAGCAACTACCACTCTATTTTGTGCATCAGATGCTAAAGCATATGATACAG
AGGCACATAATGTTTGGGCCACACATGCCTGTGTACCCACAGACCCCAACCCACAAGAAGTAGCATTAAATGTGACAGAA
GATTTCAACATGTGGAAAAATAACATGGTAGAACAAATGCATGAGGATATAATTAGTTTATGGGATCAAAGCCTAAAGCC
ATGTGTAAAGTTAACGCCACTCTGTGTTAGGTTAGAGTGCAAGGATTTGAATAAAGATCAGTTGAGAAATTTAACAGACT
CTAGTTGGGGAAATATAACAGGAGAAATAAAAAACTGCTCTTTCAATAGCACCACAGGGATGCAAGATAAGCCACAGGAA
CAATATGCATTTTTCTATAAGCTTGATATAGAACCACTAGATAATACTACTAGTACTACGAATACTAGCAAGAGGTATAG
GTTAATACATTGTAACTCCTCAGTCATTACACAGGCTTGTCCAAAGGTATCCTTTGAACCAATTCCCATACATTATTGTG
CCCCGGCTGGTTTTGCGATCCTAAAATGTAATGATACGAAGTTCAATGGATCAGGACCATGTAACAATGTCAGCACAGTA
CAATGTACACATGGAATTAGGCCAGTAGTGTCAACTCAATTGCTATTAAATGGCAGCTTAGCAGAAGACGAGGTAGTAAT
TAGATCTGAAAATTTCACAAACAATGCTAAAGTCATAATAGTACAGCTGAATAAAACTGTATTAATTAATTGTACAAGAC
CTGGCAACAATCTAAGAAGGAGGGTACATATAGGACCAGGGAGAGCATTTTTTACATCAGATATAAGAGGAGATATAAGA
CGAGCACATTGTAACATCTCTAGAAAACAATGGAATGAGACTTTACAACACATAGTTATAAAATTAAAAGAACAATTTGG
GAATAAAACAATAATCTTTAATTCATCCTCAGGAGGGGACCCAGAAGTTGTAATGCACAATTTTAATTGTGGAGGGGAAT
TTTTCTACTGCAATACAACAAAACTGTTTAATAGCACTTGGAATTCAACACATAGTTGGAACGATACAGGGCCAAATGAC
AATGTCACACTTCCATGCAGGATAAAACAAATCATAAACATGTGGCAGGAAGTAGGAAAAGCAATGTATGCCCCTCCTAT
TAAGGGAGAAATTAAATGTTCATCAAATATTACAGGGCTGATATTAACTAGAGATGGTGGGACAGGTAATGAGACTGACA
ACAACACTGAGACCTTCAGACCAGGAGGAGGAGATATGAGAAACAATTGGAGAAGTGAATTATATAAATATAAAGTAATA
AGAATTGAACCAATAGGATTAGCACCCACCAAGGCAAAGAGAAGAGTGGTGCAGAGAGAAAAAAGAGCAATACCAATAGG
AGCTGTGTTCTTTGGGTTCTTGGGAGCAGCAGGAAGCACTATGGGCGCAGCGTCAATAGCGCTGACGGCACAGGCCAGAC
AATTACTGTCTGGTATAGTGCAACAGCAAAACAATTTGCTGAGGGCTATTGAGGCGCAACAACATCTGTTGCAACTCACA
GTCTGGGGCATCAAGCAGCTCCAGGCAAGAGTCCTGGCTGTGGAAAGATACCTAAGAGATCAACAGCTCCTAGGGATTTG
GGGTTGCTCTGGAAAACTCATTTGCACCACTGCTGTGCCTTGGAATGCTACTTGGAAGGCTAATAATACAGATCTGGATC
TAATTTGGACTAACAAAACCTGGATGCAGTGGGAAAAAGAAATTGACAATTACACAGATTTAATATACTACTTACTTGAA
CGATCGCAGAACCAGCAAGAAGAGAATGAAAAAGATTTATTGGAATTGGACAAGTGGGCAAGTTTGTGGAATTGGTTTGA
CATAACAAGCTGGCTGTGGTACATTAAAATATTCATAATGATAGTAGGAGGATTAATAGGATTAAGAATAGTTTTTGCTG
TATTTTCTATAGTGAATAGAGTTAGGCAGGGATATTCACCACTCTCATTTCAGACCCGCCTCCCAACCCCGAGGGGACCC
GACAGGCCCGACGGAATCGAAGAAGAAGGTGGAGAGAGAGGCAAAGACAGATCCATACGCTTAGTGGATGGCTTCTTAGC
ACTTATCTGGGACGACCTGCGGAACCTGTGCCTCTTCAGCTACCACCACTTGAGAGACTTACTCTTGATTGTAGGGAGGA
TTGTGGAACTTCTGGGACGCAGGGGGTGGGAAGCCCTCAAGTATTGTTGGAGTCTCCTACAGTATTGGAGTCAGGAACTA
AAGAATAGTGCTGTCAGCTTGCTCAACACCACAGCTATAGTAGTAGCTGAGGGGACAGATAGGATTATAGAACTAGCACA
AAGAATTGGCAGAGCTTTTCTCAATATACCTAGAAGAATAAGACAGGGCTTCGAAAGGGCTTTGCTATAAAATGGGTGGC
AAGTGGTCAAAAAGCAGTGTGCCTGGATGGCCTGCTATCAGGGAAAAAATGAGACGAGCTGAGCCTGAGCCAGCAGCAGA
AGGGGTGGGAGCAGTATCTCGAGACCTGGCAAAACATGGAGCTATCACAAGTAGCAATACTAATAGTGCTGCTTGTACCT
GGCTGGAAGCACAAGAGGAGGAGGAGGTGGGCTTTCCAGTCAGGCCTCAGGTACCTTTAAGACCAATGACTTACAAGGGA
GCTGTAGATCTTAGCCACTTTTTAAGAGAAAAGGGGGGACTGGAAGGGTTAATTCACTCCCAAAAGAGACAAGACATCCT
TGATCTATGGGTCTATCATACACAAGGCTACTTCCCTGATTGGCAGAACTACACACCAGGGCCAGGGGTAAGATATCCAC
TGACCTTTGGATGGTGCTTCAAGTTAGTACCAGTGGAGAAAGAGAAGGTAGAAGAGGCCACTGAAGGAGAGAACACCAAC
CTGTTACACCCTGTGAGCCTGCATGGGATGGATGACCCGGAGGGAGAAGTGTTACAGTGGAAGTTTGACAGTCGCCTAGC
ATTTCATCACATGGCCCGAGAGAAGTACCCAGAGTTCTACAAAGACTGCTGACACCTGCTAAAGACTGCTGACACCAAGC
TTTCTACAAGGGACTTTCCGCTGGGGACTTTCCAGGGGAGGTGTGGCCTGGGCGGGACTGGGGAGTGGCGAGCCCTCAGA
TGCTGCATATAAGCAGCCGCTTTTTGCCTGTACTGGGTCTCTCTAGTTAGACCAGATCTGAGCCCGGGAGCTCTCTGGCT
AGCTAGGGAACCCACTGCTTAAGCCTCAATAAAGCTTGCCTTGAGT
>chrA08MT929426.1
GCAGTAGTAATACAAGATAATAGTGAAATAAAAGTAGTGCCAAGGAGAAAAGCAAAGATCATTAGGGATTATGGAAAACA
GATGGCAGGTGATGATTGTGTGGCAAGTAGACAGGATGAGGATTAACACATGGAAAAGTTTAGTAAAATACCATATGCAT
ATTTCAAAGAAAGCTAAAGGATGGTTTTATAGACATCACTATGACAGCCCTCATCCAAAAGTAAGCTCAGAAGTACACAT
CCCATTAGGGGACGCTAGACTAGTAATAACAACATATTGGGGCCTGCATACAGGAGAAAGAGAATGGCATTTGGGTCAAG
GAGTCTCTATAGAATGGAGGAAGAGGAGATACAGCACACAAGTAGACCCTAACCTAGCAGACCAACTAATTCATCAATGT
TACTTTGATTGTTTTTCAGAATCTGCTATAAGAAATGCCATATTAGGACATATAGTTAGTCCTAGTTGTGAATATCAAGC
AGGACATAGCAAGGTAGGATCCCTACAATACCTGGCACTAACAGCATTAATAACACCAAAAAGGAGAAAGCCACCTTTGC
CTAGTGTTGCAAAACTGACAGAGGATAGATGGAACAAGCCCCGGAAGACCAAGGGCCACAGAGGGAACCATTCAATGAAT
GGACACTAGAGCTTTTAGAGGAACTTAAAAATGAAGCTGTTAGACACTTCCCTAGGACGTGGCTCCATGGCTTAGGACAA
TATATCTATGACACTTATGGGGATACTTGGGAAGGAGTGGAAGCCATAATAAGAATTCTGCAACAACTGCTGTTTATTCA
TTACAGAATTGGATGTCATCATAGCAGAATAGGCATTACTCGACAAAGGAGAGCAAGAAATGGAGCCAGTAGATCCTAGA
CTAGAGCCCTGGAGGCATCCAGGAAGTCAGCCTAAAACTGCTTGTACCAATTGCTATTGTAAAAAGTGTTGCTTACATTG
CCAAGTTTGTTTCATGAAAAAAGCCTTAGGCATCTCCTATGGCAGGAAGAAGCGGAGACAGCGACGAAGACCTCCTCAGG
ACAGTAAGAATAATCAAGGCCCTCTACCAAAGCAGTAAGTATTACATGTAATGCAGTCTTTACAAATAGTAGCAATAGTA
GCACTAGTAGTAGCAGCAATAATAGCAATAGTAGTGTGGACTATAGTAGGCATAGAATATATGAGAATAAGAAAACAAAG
AAAGATAGATAGGTTAGTTGATAGAATACTAGAAAGAGCAGAAGACAGTGGCAATGACAGTGAAGGGGACCAGGAAGAAT
TATCAGCACTTATGGACAGGGGGCATGATGCTCCTTGGAATATTAATGATCTGTAGTACTGCACAACAATTGTGGGTCAC
AGTCTATTATGGGGTACCTGTGTGGAAAGAAGCAACTACCACTCTATTTTGTGCATCAGATGCTAAAGCATATGATACAG
AGGCACATAATGTTTGGGCCACACATGCCTGTGTACCCACAGACCCCAACCCACAAGAAGTAGCATTAAATGTGACAGAA
GATTTCAACATGTGGAAAAATAACATGGTAGAACAAATGCATGAGGATATAATTAGTTTATGGGATCAAAGCCTAAAGCC
ATGTGTAAAGTTAACGCCACTCTGTGTTAGGTTAGAGTGCAAGGATTTGAATAAAGATCAGTTGAGAAATTTAACAGACT
CTAGTTGGGGAAATATAACAGGAGAAATAAAAAACTGCTCTTTCAATAGCACCACAGGGATGCAAGATAAGCCACAGGAA
CAATATGCATTTTTCTATAAGCTTGATATAGAACCACTAGATAATACTACTAGTACTACGAATACTAGCAAGAGGTATAG
GTTAATACATTGTAACTCCTCAGTCATTACACAGGCTTGTCCAAAGGTATCCTTTGAACCAATTCCCATACATTATTGTG
CCCCGGCTGGTTTTGCGATCCTAAAATGTAATGATACGAAGTTCAATGGATCAGGACCATGTAACAATGTCAGCACAGTA
CAATGTACACATGGAATTAGGCCAGTAGTGTCAACTCAATTGCTATTAAATGGCAGCTTAGCAGAAGACGAGGTAGTAAT
TAGATCTGAAAATTTCACAAACAATGCTAAAGTCATAATAGTACAGCTGAATAAAACTGTATTAATTAATTGTACAAGAC
CTGGCAACAATCTAAGAAGGAGGGTACATATAGGACCAGGGAGAGCATTTTTTACATCAGATATAAGAGGAGATATAAGA
CGAGCACATTGTAACATCTCTAGAAAACAATGGAATGAGACTTTACAACACATAGTTATAAAATTAAAAGAACAATTTGG
GAATAAAACAATAATCTTTAATTCATCCTCAGGAGGGGACCCAGAAGTTGTAATGCACAATTTTAATTGTGGAGGGGAAT
TTTTCTACTGCAATACAACAAAACTGTTTAATAGCACTTGGAATTCAACACATAGTTGGAACGATACAGGGCCAAATGAC
AATGTCACACTTCCATGCAGGATAAAACAAATCATAAACATGTGGCAGGAAGTAGGAAAAGCAATGTATGCCCCTCCTAT
TAAGGGAGAAATTAAATGTTCATCAAATATTACAGGGCTGATATTAACTAGAGATGGTGGGACAGGTAATGAGACTGACA
ACAACACTGAGACCTTCAGACCAGGAGGAGGAGATATGAGAAACAATTGGAGAAGTGAATTATATAAATATAAAGTAATA
AGAATTGAACCAATAGGATTAGCACCCACCAAGGCAAAGAGAAGAGTGGTGCAGAGAGAAAAAAGAGCAATACCAATAGG
AGCTGTGTTCTTTGGGTTCTTGGGAGCAGCAGGAAGCACTATGGGCGCAGCGTCAATAGCGCTGACGGCACAGGCCAGAC
AATTACTGTCTGGTATAGTGCAACAGCAAAACAATTTGCTGAGGGCTATTGAGGCGCAACAACATCTGTTGCAACTCACA
GTCTGGGGCATCAAGCAGCTCCAGGCAAGAGTCCTGGCTGTGGAAAGATACCTAAGAGATCAACAGCTCCTAGGGATTTG
GGGTTGCTCTGGAAAACTCATTTGCACCACTGCTGTGCCTTGGAATGCTACTTGGAAGGCTAATAATACAGATCTGGATC
TAATTTGGACTAACAAAACCTGGATGCAGTGGGAAAAAGAAATTGACAATTACACAGATTTAATATACTACTTACTTGAA
CGATCGCAGAACCAGCAAGAAGAGAATGAAAAAGATTTATTGGAATTGGACAAGTGGGCAAGTTTGTGGAATTGGTTTGA
CATAACAAGCTGGCTGTGGTACATTAAAATATTCATAATGATAGTAGGAGGATTAATAGGATTAAGAATAGTTTTTGCTG
TATTTTCTATAGTGAATAGAGTTAGGCAGGGATATTCACCACTCTCATTTCAGACCCGCCTCCCAACCCCGAGGGGACCC
GACAGGCCCGACGGAATCGAAGAAGAAGGTGGAGAGAGAGGCAAAGACAGATCCATACGCTTAGTGGATGGCTTCTTAGC
ACTTATCTGGGACGACCTGCGGAACCTGTGCCTCTTCAGCTACCACCACTTGAGAGACTTACTCTTGATTGTAGGGAGGA
TTGTGGAACTTCTGGGACGCAGGGGGTGGGAAGCCCTCAAGTATTGTTGGAGTCTCCTACAGTATTGGAGTCAGGAACTA
AAGAATAGTGCTGTCAGCTTGCTCAACACCACAGCTATAGTAGTAGCTGAGGGGACAGATAGGATTATAGAACTAGCACA
AAGAATTGGCAGAGCTTTTCTCAATATACCTAGAAGAATAAGACAGGGCTTCGAAAGGGCTTTGCTATAAAATGGGTGGC
AAGTGGTCAAAAAGCAGTGTGCCTGGATGGCCTGCTATCAGGGAAAAAATGAGACRAGCTGAGCCTGAGCCAGCAGCAGA
AGGGGTGGGAGCAGTATCTCGAGACCTGGCAAAACATGGAGCTATCACAAGTAGCAATACTAATAGTGCTGCTTGTACCT
GGCTGGAAGCACAAGAGGAGGAGGAGGTGGGCTTTCCAGTCAGGCCTCAGGTACCTTTAAGACCAATGACTTACAAGGGA
GCTGTAGATCTTAGCCACTTTTTAAGAGAAAAGGGGGGACTGGAAGGGTTAATTCACTCCCAAAAGAGACAAGACATCCT
TGATCTATGGGTCTATCATACACAAGGCTACTTCCCTGATTGGCAGAACTACACACCAGGGCCAGGGGTAAGATATCCAC
TGACCTTTGGATGGTGCTTCAAGTTAGTACCAGTGGAGAAAGAGAAGGTAGAAGAGGCCACTGAAGGAGAGAACACCAAC
CTGTTACACCCTGTGAGCCTGCATGGGATGGATGACCCGGAGGGAGAAGTGTTACAGTGGAAGTTTGACAGTCGCCTAGC
ATTTCATCACATGGCCCGAGAGAAGTACCCAGAGTTCTACAAAGACTGCTGACACCTGCTAAAGACTGCTGACACCAAGC
TTTCTACAAGGGACTTTCCGCTGGGGACTTTCCAGGGGAGGTGTGGCCTGGGCGGGACTGGGGAGTGGCGAGCCCTCAGA
TGCTGCATATAAGCAGCCGCTTTTTGCCTGTACTGGGTCTCTCTAGTTAGACCAGATCTGAGCCCGGGAGCTCTCTGGCT
AGCTAGGGAACCCACTGCTTAAGCCTCAATAAAGCTTGCCTTGAGT
>chrA08MT929425.1
TGGAAGGGTTAATTCACTCCCAAAAGAGACAGGACATCCTTGATCTATGGGTCTACCATACGCAAGGCTACTTCCCTGAT
TGGCAGAACTACACACCAGGGCCAGGGGTAAGATATCCACTGACCTTTGGATGGTGCTTCAAGCTAGTACCAGTGGAGAA
AGAGAAGGTAGAAGAGGCCACTGAAGGAGAGAACACCAACCTGTTACACCCTGTGAGCCTGCATGGGATGGATGACCCGG
AGGGAGAAGTGTTACAGTGGAAGTTTGACAGTCGCCTAGCATTTCATCACATGGCCCGAGAGAAGTACCCAGAGTTCTAC
AAAGACTGCTGACACCTGCTAAAGAATGCTGACACCAAGCTTTCTACAAGGGACTTTCCGCTGGGGACTTTCCAGGGGAG
GTGTGGCCTGGGCGGGACTGGGGAGTGGCGAGCCCTCAGATGCTGCATATAAGCAGCCGCTTTTTGCCTGTACTGGGTCT
CTCTAGTTAGACCAGATCTGAGCCCGGGAGCTCTCTGGCTAGCTAGGGAACCCACTGCTTAAGCCTCAATAAAGCTTGCC
TTGAGAGCTTCAAGTAGTGTGTGCCCGTCTGTTGTGTGACTCTGGTAACTAGAGATCCCTCAGACCCTTAAAGTCAGTGT
GGAAAATCTCTAGCAGTGGCGCCCGAACAGGGACCGGAAAGCGAAAGAGAAACCAGAGGAGCTCTCTCGACGCAGGACTC
GGCTTGCTGAAGTGCACACAGCAAGAGGCGAGGGGCAGCGACTGGTGAGTACGCTGAAAATTTTGACTAGCGGAGGCTAG
AAGGAGAGAGATGGGTGCGAGAGCGTCAGTATTAAGCGGGGGACAATTGGATAGATGGGAGAAAATTCGGTTAAGGCCAG
GAGGAAAGAAACAATATAGATTAAAACATATAGTATGGGCAAGCAGGGAACTAGAAAGATTTGCAGTCAATCCTGGCTTG
TTAGAAACAGCAGAAGGCTGTAAACAAATACTGCAACAATTACAACCATCTCTTCAGACAGGATCAGAGGAAATTAAATC
ATTGTATAATACAGTAGCAACCCTCTATTGTGTACATCTAAGGATAGAGGTAAAAGACACCAAAGAAGCTTTAGATAAAA
TAGAGGAAGAGCAAAAGAAAAGTAAGAAAAAGGCAGAGCAAGCAGCCGCTGCCGCAGGAAGCAGCAGCCAAGTCAGTCAA
AATTACCCTATAGTGCAGAACCTTCAGGGGCAAATGGTACACCAAGCCATATCACCTAGAACTTTAAATGCATGGGTAAA
AGTAGTAGAAGAGAAGGCTTTCAGCCCAGAAGTAATACCCATGTTTTCAGCTTTATCAGAAGGAGCCACCCCCCAAGATT
TAAACACCATGCTAAACACAGTGGGGGGACATCAAGCAGCTATGCAAATGTTAAAAGAGACCATCAATGAGGAAGCTGCA
GAATGGGACAGATTGCACCCAGTGCATGCAGGGCCTGTTGCACCAGGCCAGATGAGAGAACCAAGGGGAAGTGACATAGC
AGGAACTACTAGTACCCTTCAGGAACAAATAGGGTGGATGACAAATAATCCACCTATCCCAGTAGGAGAAATTTATAAAA
GATGGATAATCATGGGGTTAAATAAAATAGTAAGAATGTATAGCCCAACCAGCATTTTGGACATAAGACAAGGACCAAAG
GAACCCTTTAGAGATTATGTAGATCGGTTCTATAAAACTCTAAGAGCCGAGCAAGCTTCACAGGAGGTAAAAAATTGGAT
GACAGAGACCTTGTTGGTCCAAAATGCAAACCCAGATTGTAAGACTATTTTAAAAGCATTAGGACCAGGGGCTACATTAG
AAGAAATGATGACAGCGTGTCAGGGAGTAGGGGGACCAGGTCATAAAGCAAGAGTCTTGGCTGAAGCAATGAGCCAAGTA
ACAAATTCAGCTACTGTAATGATGCAGAGGGGCAATTTTAAGGGCCAAAGAAAGACTATTAAGTGTTTCAATTGTGGCAG
AGAAGGGCACTTAGCCAGACACTGCAAGGCCCCTAGGAAAAAGGGCTGTTGGAAATGTGGAAAGGAAGGACACCAAATGA
AAGATTGTACTGAAAGACAGGCTAATTTTTTAGGGAAGATCTGGCCTTCCTCCAAGGGAAGGCCAGGGAACTTTCTTCAG
AGCAGACCAGAACCAACAGCCCCAACAGCCCCAACAGCCCCACCAGAGGAGAGCTTCAGGTTTGGGGAGGAGACAACAAC
TCCCCCTCAGAAACAGGAGCCGATAGACAAGAACCTGTATCCCTTAGCTTCCCTCAAATCACTCTTTGGCAACGACCCCT
TGTCACAATAAAGGTAGGGGGACAATTAAAGGAAGCTTTATTAGATACAGGAGCAGATGATACAGTATTAGAAGACATGA
ATTTGCAAGGAAGATGGAAACCAAAAATGATAGGGGGAATTGGAGGTTTTATCAAAGTAAGACAGTATGAAGAGATACCC
GTAGAAATCTGTGGACATAAAGCTATAGGTACAGTATTAATAGGACCTACACCTGTCAACATAATTGGAAGAAATCTGTT
GACTCAGATTGGTTGCACTTTAAATTTTCCCATCAGTCCTATTGAAACTGTACCAGTCAAATTAAAACCAGGAATGGATG
GCCCAAAGGTTAAACAATGGCCATTAACAGAAGAAAAAATAAAAGCATTAGTAGAAATTTGTACAGAAATGGAAAAGGAA
GGAAAAATTACAAAAATTGGGCCTGAAAATCCATACAATACTCCAGTATTTGCCATAAAGAAAAAGGACAGTACTAAGTG
GAGAAAATTAGTAGATTTCAGAGAACTTAATAAGAGAACTCAGGACTTCTGGGAAGTTCAATTAGGAATACCACATCCTG
CAGGGTTAAAAAAGAAAAAATCAGTTACAGTACTGGATGTAGGTGATGCATATTTTTCAGTTCCCTTAGATAAAGAATTC
AGGAAGTATACTGCATTTACTATACCTAGTACAAACAATGAGACACCAGGGATTAGATATCAATACAATGTGCTTCCACA
GGGATGGAAAGGATCACCAGCAATATTCCAAGCTAGCATGACAAAAATCTTAGAGCCTTTTAGAATAAAAAATCCAGACA
TAGTTATTTATCAATACATGGATGATTTGTATGTGGGCTCTGACTTAGAAATAGGACAGCATAGAGCAAAAATAGAGGAA
CTGAGACAACATCTGTTGGCGTGGGGATTTACCACACCAGAKAAAAAACATCAGAAAGAACCTCCATTCCTTTGGATGGG
TTATGAACTCCATCCTGATAAATGGACAGTACAGCCTATAGTGCTGCCAGAAAAAGACAGCTGGACTGTCAATGACATAC
AGAAGTTAGTGGGAAAATTGAATTGGGCAAGTCAGATTTATCCAGGGATTAAAGTAAGGCAATTATGTAAACTCCTAAGG
GGAGCCAAAGCACTGACAGAAGTGATACCACTAACTGAAGAAGCAGAGCTAGAACTGGCTGAAAACAGGGAGATTCTAAA
AGAACCAGTACATGGGGTGTATTATGACCCATCAAAAGACTTAATAGCAGAAATACAGAAGCAGGAGCAGGGCCAATGGT
CATATCAAATTTATCAAGAACCATTTAAAAATCTGAAAACAGGAAAATATGCAAGAATGAGGGGTACCCACACTAATGAT
GTAAAACAATTAACAGAGKCAGTGCAAAAAATAGCCAACGAAAGCATAGTAATATGGGGAAAAATTCCTAAATTTAGACT
ACCCATACAAAAGGAAACATGGGAAACATGGTGGGTGGAGTATTGGCAGGCCACCTGGATTCCTGAGTGGGAGTTTGTCA
ATACCCCTCCCTTAGTGAAATTATGGTACCAGTTAGAGAAAGAACCCATAGTAGGAGCAGAAACTTTCTATGTAGATGGG
GCAGCTAGTAGGGAAACCAAATTAGGAAAAGCAGGATATGTTACTGACAGAGGAAGGGAAAAAGTTGTCTCCCTAACTGA
CACAACAAATCAGAAGACTGAGTTACAAGCAATTAATCTAGCTTTGCAGGATTCAGGATTAGAAGTGAACATAGTAACAG
ACTCACAATATGCATTAGGGATCATCCAAGCGCAACCAGATAAAAGTGAATCAGAGCTAGTTAATCAAATAATAGAGCAG
TTAATAAAAAAGGAAAAGGTTTACCTGGCATGGGTACCAGCACACAAAGGAATTGGAGGAAATGAACAAGTAGACAAATT
AGTCAGTAATGGAATCAGGAAAGTACTATTTTTGGATGGAATAGATAAGGCCCAAGAAGATCATGAGAAATATCACAGTA
ATTGGAGAGCAATGGCTCATGATTTTAACCTGCCACCTGTAATAGCAAAAGAAATAGTAGCCAGCTGTGATAGATGTCAG
CTAAAAGGAGAAGCCATGCATGGACAAGTAGACTGTAGTCCAGGAATATGGCAACTAGATTGTACACATTTAGAAGAAAA
AATTATCCTAGTGGCAGTTCACGTAGCCAGTGGATATATAGAAGCAGAAGTTATTCCAGCAGAGACAGGGCAGGAAACAG
CATACTTTATCTTAAAATTAGCAGGAAGATGGCCAGTAAAAACAATACATACAGACAATGGCAGAAATTTCACCAGTAAT
ACAGTTAAGGCTGCCTGTTGGTGGGCAGGGATCAAACAGGAATTTGGCATTCCCTACAATCCCCAAAGCCAAGGAGTAGT
AGAATCAATGAATAAAGAATTAAAGAAAATTATAAACCAGGTAAGAGATCAAGCAGAACATCTTAAGACAGCAGTGCAAA
TGGCAGTATTCATCCACAATTTTAAGAGAAAAGGGGGGATTGGGGGGTACAGTGCAGGGGAGAGAATAATAGACATAATA
GCATCAGACATACAAACTAAAGAACTACAAAAACAAATCACAAAAATTCAAAATTTTCGGGTTTATTACAGGGACAGCAG
AGACCCACTTTGGAAAGGACCAGCAAAGCTCCTCTGGAAAGGTGAAGGGGCAGTAGTAATACAAGATAATAGTGAAATAA
AAGTAGTGCCAAGGAGAAAAGCAAAGATCATTAGAGATTATGGAAAACAGATGGCAGGTGAYGATTGTGTGGCAAGTAGA
CAGGATGAGGATTAACACATGGAAAAGTTTAGTAAAATACCATATGCATATTTCAAAGAAAGCTAAAGGATGGTTTTATA
GACATCACTATGACAGCCCTCATCCAAAAGTAAGTTCAGAAGTACACATCCCATTAGGGGACGCTAGACTAGTAATAACA
ACATATTGGGGCCTGCATACAGGAGAAAGAGAATGGCATTTGGGTCAAGGAGTCTCTATAGAATGGAGGAAGAGGAGATA
CAGCACACAAGTAGACCCTAACCTAGCAGACCAACTAATTCATCAATGTTATTTTGATTGTTTTTCAGAATCTGCTATAA
GAAATGCCATATTAGGACATATAGTTAGTCCTAGTTGTGAATATCAAGCAGGACATAGCAAGGTAGGATCCCTACAATAC
CTGGCACTAACAGCATTAATAACACCAAAAAGGAGAAAGCCACCTTTGCCTAGTGTTGCAAAACTGACAGAGGATAGATG
GAACAAGCCCCGGAAGACCAAGGGCCACAGAGGGAACCATTCAATGAATGGACACTAGAGCTTTTAGAGGAACTTAAAAA
TGAAGCTGTTAGACACTTCCCTAGGACGTGGCTCCATGGCTTAGGACAATATATCTATGACACTTATGGGGATACTTGGG
AAGGAGTGGAAGCCATAATAAGAATTCTGCAACAACTGCTGTTTATTCATTACAGAATTGGATGTCATCATAGCAGAATA
GGCATTACCCGACAAAGGAGAGCAAGAAATGGAGCCAGTAGATCCTAGACTAGAGCCCTGGAAGCATCCAGGAAGTCAGC
CTAAAACTGCTTGTACCAATTGCTATTGTAAAAAGTGTTGCTTACATTGCCAAGTTTGTTTCATGAAAAAAGCCTTAGGC
ATCTCCTATGGCAGGAAGAAGCGGAGACAGCGACGAAGACCTCCTCAGGACAGTAAGAATAATCAAGACCCTCTACCAAA
GCAGTAAGTATTACATGTAATGCAGTCTTTACAAATAGTAGCAATAGTAGCACTAGTAGTAGCAGCAATAATAGCAATAG
TAGTGTGGACTATAGTAGGCATAGAATATATGAGAATAAGAAAACAAAGAAAGATAGATAGGTTAGTTRATAGAATACTA
GAAAGAGCAGAAGACAGTGGCAATGACAGTGAAGGGGACCAGGAAGAATTATCAGCACTTATGGACAGGGGGCATGATGC
TCCTTGGAATATTAATGATCTGTAGTACTGCACAACAATTGTGGGTCACAGTCTATTATGGGGTACCTGTGTGGAAAGAA
GCAACTACCACTCTATTTTGTGCATCAGATGCTAAAGCATATGATACAGAGGCACATAATGTTTGGGCCACACATGCCTG
TGTACCCACAGACCCCAACCCACAAGAAGTAGCATTAAATGTGACAGAAGATTTCAACATGTGGAAAAATAACATGGTAG
AACAAATGCATGAGGATATAATTAGTTTATGGGATCAAAGCCTAAAGCCATGTGTAAAGTTAACGCCACTCTGTGTTAGG
TTAGAGTGCAAGGATTTGAATAAAGATCAGTTGAGAAATTTAACAGACTCTAGTTGGGGAAATATAACAGGAGAAATAAA
AAACTGCTCTTTCAATAGCACCACAGGGATGCAAGATAAGCCACAGGAACAATATGCATTTTTCTATAAGCTTGATATAG
AACCACTAGATAATACTACTAGTACTACGAATACTAGCAAGAGGTATAGGTTAATACATTGTAACTCCTCAGTCATTACA
CAGGCTTGTCCAAAGGTATCCTTTGAACCAATTCCCATACATTATTGTGCCCCGGCTGGTTTTGCGATCCTAAAATGTAA
TGATACGAAGTTCAATGGATCAGGACCATGTAACAATGTCAGCACAGTACAATGTACACATGGAATTAGGCCAGTAGTGT
CAACTCAATTGCTATTAAATGGCAGCTTAGCAGAAGACGAGGTAGTAATTAGATCCGAAAATTTCACAAACAATGCTAAA
GTCATAATAGTACAGCTGAATAAAACTGTATTAATTAATTGTACAAGACCTGGCAACAATCTAAGAAGGAGGGTACATAT
AGGACCAGGGAGAGCATTTTTTACATCAGATATAAGAGGAGATATAAGACGAGCACATTGTAACATCTCTAGAAAACAAT
GGAATGAGACTTTACAACACATAGTTATAAAATTAAAAGAACAATTTGGGAATAAAACAATAATCTTTAATTCATCCTCA
GGAGGGGACCCAGAAGTTGTAATGCACAATTTTAATTGTGGAGGGGAATTTTTCTACTGCAATACAACAAAACTGTTTAA
TAGCACTTGGAATTCAACACATAGTTGGAACGATACAGGGCCAAATGACAATGTCACACTTCCATGCAGGATAAAACAAA
TCATAAACATGTGGCAGGAAGTAGGAAAAGCAATGTATGCCCCTCCTATTAAGGGAGAAATTAAATGTTCATCAAATATT
ACAGGGCTGATATTAACTAGAGATGGTGGGACAGGTAATGAGACTGACAACAACACTGAGACCTTCAGACCAGGAGGAGG
AGATATGAGAAACAATTGGAGAAGTGAATTATATAAATATAAAGTAATAAGAATTGAACCAATAGGATTAGCACCCACCA
AGGCAAAGAGAAGAGTGGTGCAGAGAGAAAAAAGAGCAATACCAATAGGAGCTGTGTTCTTTGGGTTCTTGGGAGCAGCA
GGAAGCACTATGGGCGCAGCGTCAATAGCGCTGACGGCACAGGCCAGACAATTACTGTCTGGTATAGTGCAACAGCAAAA
CAATTTGCTGAGGGCTATTGAGGCGCAACAACATCTGTTGCAACTCACAGTCTGGGGCATCAAGCAGCTCCAGGCAAGAG
TCCTGGCTGTGGAAAGATACCTAAGAGATCAACAGCTCCTAGGGATTTGGGGTTGCTCTGGAAAACTCATTTGCACCACT
GCTGTGCCTTGGAATGCTACTTGGAAGGCTAATAATACAGATCTGGATCTAATTTGGACTAACAAAACCTGGATGCAGTG
GGAAAAAGAAATTGACAATTACACAGATTTAATATACTACTTACTTGAACGATCGCAGAACCAGCAAGAAGAGAATGAAA
AAGATTTATTGGAATTGGACAAGTGGGCAAGTTTGTGGAATTGGTTTGACATAACAAGCTGGCTGTGGTACATTAAAATA
TTCATAATGATAGTAGGAGGATTAATAGGATTAAGAATAGTTTTTGCTGTATTTTCTATAGTGAATAGAGTTAGGCAGGG
ATATTCACCACTCTCATTTCAGACCCGCCTCCCAACCCCGAGGGGACCCGACAGGCCCGACGGAATCGAAGAAGAAGGTG
GAGAGAGAGGCAAAGACAGATCCATACGCTTAGTGGATGGCTTCTTAGCACTTATCTGGGACGACCTGCGGAACCTGTGC
CTCTTCAGCTACCACCACTTGAGAGACTTACTCTTGATTGTAGGGAGGATTGTGGAACTTCTGGGACGCAGGGGGTGGGA
AGCCCTCAAGTATTGTTGGAGTCTCCTACAGTATTGGAGTCAGGAACTAAAGAATAGTGCTGTCAGCTTGCTCAACACCA
CAGCTATAGTAGTAGCTGAGGGGACAGATAGGATTATAGAACTAGCACAAAGAATTGGCAGAGCTTTTCTCAATATACCT
AGAAGAATAAGACAGGGCTTCGAAAGGGCTTTGCTATAAAATGGGTGGCAAGTGGTCAAAAAGCAGTGTGCCTGGATGGC
CTGCTATCAGGGAAAAAATGAGACGAGCTGAGCCTGAGCCAGCAGCAGAAGGGGTGGGAGCAGTATCTCGAGACCTGGCA
AAACATGGAGCTATCACAAGTAGCAATACTAATAGTGCTGCTTGTACCTGGCTGGAAGCACAAGAGGAGGAGGAGGTGGG
CTTTCCAGTCAGGCCTCAGGTACCTTTAAGACCAATGACTTACAAGGGAGCTGTAGATCTTAGCCACTTTTTAAGAGAAA
AGGGGGGACTGGAAGGGTTAATTCACTCCCAAAAGAGACAGGACATCCTTGATCTATGGGTCTACCATACGCAAGGCTAC
TTCCCTGATTGGCAGAACTACACACCAGGGCCAGGGGTAAGATATCCACTGACCTTTGGATGGTGCTTCAAGCTAGTACC
AGTGGAGAAAGAGAAGGTAGAAGAGGCCACTGAAGGAGAGAACACCAACCTGTTACACCCTGTGAGCCTGCATGGGATGG
ATGACCCGGAGGGAGAAGTGTTACAGTGGAAGTTTGACAGTCGCCTAGCATTTCATCACATGGCCCGAGAGAAGTACCCA
GAGTTCTACAAAGACTGCTGACACCTGCTAAAGAATGCTGACACCAAGCTTTCTACAAGGGACTTTCCGCTGGGGACTTT
CCAGGGGAGGTGTGGCCTGGGCGGGACTGGGGAGTGGCGAGCCCTCAGATGCTGCATATAAGCAGCCGCTTTTTGCCTGT
ACTGGGTCTCTCTAGTTAGACCAGATCTGAGCCCGGGAGCTCTCTGGCTAGCTAGGGAACCCACTGCTTAAGCCTCAATA
AAGCTTGCCTTGAGAGCTTCAAGTAGTGTGTGCCCGTCTGTTGTGTGACTCTGGTAACTAGAGATCCCTCAGACCCTTAA
AGTCAGTGTGGAAAATCTCTAGCA
>chrA08MT929414.1
GCAGTAGTAATACAAGATAATAGTGAAATAAAAGTAGTGCCAAGGAGAAAAGCAAAGATCATTAGAGATTATGGAAAACA
GATGGCAGGTGATGATTGTGTGGCAAGTAGACAGGATGAGGATTAACACATGGAAAAGTTTGGTAAAATACCATATGCAT
ATTTCAAAGAAAGCCAAAGGATGGTTTTATAGACATCACTATGACAGCCATCATCCAAAAGTAAGCTCAGAAGTACACAT
CCCATTAGGGGACGCTAGACTAGTAATAACAACATATTGGGGCCTGCATACAGGAGAAAGAGAATGGCATTTGGGTCAAG
GAGTCTCTATAGAATGGAGGAAGAGGAGATACAGCACACAAGTAGACCCTAACCTAGCAGACCAACTAATTCATCAATGT
TATTTTGATTGTTTTTCAGAATCTGCTATAAGAAATGCCATATTAGGACATATAGTTAGTCCTAGTTGTGAATATCAAGC
AGGACATAGCAAGGTAGGATCCCTACAGTACTTGGCACTAACAGCATTAATAACACCAAAAAGGAGAAAGCCACCTTTGC
CTAGTGTTGCAAAACTGACAGAGGATAGATGGAACAAGCCCCGGAAGACCAAGGGCCACAGAGGGAACCATTCAATGAAT
GGACACTAGAGCTTTTAGAGGAACTTAAAAATGAAGCTGTTAGACACTTTCCCAGGACATGGCTCCATGGCTTAGGACAA
TATATATATGACACTTATGGGGATACTTGGGAAGGAGTGGAAGCCATAATAAGAATTCTGCAACAACTGCTGTTTATTCA
TTACAGAATTGGATGTCATCATAGCAGAATAGGCATTACCCGACAAAGGAGAGCAAGAAATGGAGCCAGTAGATCCTAGA
CTAGAGCCCTGGAAGCATCCAGGAAGTCAGCCTAAAACTGCTTGTACCAATTGCTATTGTAAAAAGTGTTGCTTACATTG
CCAAGTTTGTTTCATGAAAAAAGCCTTAGGCATCTCCTATGGCAGGAAGAAGCGGAGACAGCGACGAAGACCTCCTCAGG
ACAGTAAGAATAATCAAGGCCCTCTACCAAAGCAGTAAGTATTACATGTAATGCAGGCTTTAYAAATAGTAGCGATAGTA
GCACTAGTAGTAGCAGCAATAATAGCAATAGTTGTATGGACTATAGTAGGCATAGAATATAGGAGAATAAGAAGACAAAG
AAAGATAGATAGGTTAGTTGATAGAATACTAGAAAGAGCAGAAGACAGTGGCAATGACAGTGAAGGGGACCAGGAAGAAT
TATCAGCACTTATGGACAGGGGGCATGATGCTCCTTGGAATATTAATGATCTGTAGTACTGCACAACAATTGTGGGTCAC
AGTCTATTATGGGGTACCTGTGTGGAAAGAAGCAACTACCACTCTATTTTGTGCATCAGATGCTAAAGCATATGATACAG
AAGCACATAATGTTTGGGCCACACATGCCTGTGTACCCACAGACCCCAACCCACAAGAAGTAGCATTAAATGTGACAGAA
GATTTCAACATGTGGAAAAATAACATGGTAGAACAAATGCATGAGGATATAATTAGTTTATGGGATCAAAGCCTAAAGCC
ATGTGTAAAGTTAACGCCGCTCTGTGTTAGGTTAGAGTGCAAGGATTTGGATAAAGATGGTTTGAGAAATCTAACAGACT
CTAGTTGGGGAAATATGACAGGAGAAATAAAAAACTGCTCTTTCAATAGCACCACAGGGATGCAAGATAAGCCACAGGAA
CAATATGCATTTCTCTATAAGCTTGATATAGAACCACTAGATAATACTACTAGTACTACGAATACTAGCAAGAGATATAG
GTTAATACATTGTAACTCCTCAGTCATTACACAGGCTTGTCCAAAGATATCCTTTGAGCCAATTCCCATACATTATTGTG
CCCCGGCTGGTTTTGCGATTCTAAAATGTAAGGATAAGAAGTTCAATGGATCAGGACTATGTAACAACGTCAGCACAGTA
CAATGTACACATGGAATTAGGCCAGTAGTATCAACTCAATTGCTATTAAATGGCAGCTTAGCAGAAGACGAGGTAGTAAT
TAGATCTGAAAATTTCACAAACAATGCTAAAGTCATAATAGTACAGCTGAATAAAACTATATTAATTAATTGTACAAGAC
CTGGCAACAATATAAGAAGGAGGATACATATAGGACCAGGGAGAGCATTTTTTACATCAGATATAAGAGGAGATATAAGA
CGAGCACATTGTAACATTTCTAGAAAACAATGGAATGAGACTTTACAACACATAGTTATAAAATTAAAAGAACAATTTGG
GAATAAAACAATAATCTTTAATTCATCCGCAGGAGGGGACCCAGAAGTTGTAATGCACAATTTTAATTGTGGAGGGGAAT
TTTTCTACTGCAATACAACAAAACTGTTTAATAGCACTTGGAATTCAACACATAGTTGGAACGATACAGGGTCAAATGAC
AATGTCACACTTCCATGCAGGATAAAACAAATCATAAACATGTGGCAGGAAGTAGGAAAAGCAATGTATGCCCCTCCTAT
TAAGGGAGAAATTAAATGTTCATCAAATATTACAGGGCTGATATTAACTAGAGATGGTGGGACAGGTAATGAGACTGACA
ACAACACTGAGACCTTCAGACCAGGAGGAGGAGATATGAGAAACAATTGGAGAAGTGAATTATATAAATATAAAGTAATA
AGAATTGAACCAATAGGATTAGCACCCACCAAGGCAAAGAGAAGAGTGGTGCAGAGAGAAAAAAGAGCAATACCACTAGG
AGCTATGTTCTTTGGGTTCTTGGGAGCAGCAGGAAGCACTATGGGCGCAGCGTCAATAGCGCTGACGGCACAGGCCAGAC
AATTACTGTCTGGTATAGTGCAACAGCAAAACAATTTGCTGAGGGCTATTGAGGCGCAACAACATCTGTTGCAACTCACA
GTCTGGGGCATCAAGCAGCTCCAGGCAAGAGTCCTGGCTGTGGAAAGATACCTAAGGGATCAACAGCTCCTAGGGATTTG
GGGTTGCTCTGGAAAACTCATTTGCACCACTGCTGTGCCTTGGAATGCTACTTGGAAGGCTAATAATACAGATCTGGATC
TAATTTGGACTAACAAAACCTGGATGCAGTGGGAAAAAGAAATTGACAATTACACAGATTTAATATACTACTTACTTGAA
CAATCGCAGACCCAGCAAGAAAAGAATGAAAAAGAGTTATTGGAATTGGACAAGTGGGCAAGTTTGTGGAATTGGTTTGA
CATAACAAACTGGCTGTGGTATATTAAAATATTCATAATGATAGTAGGAGGATTAATAGGATTAAGAATAGTTTTTGCTG
TACTTTCTATAGTGAATAGAGTTAGGCAGGGATATTCACCACTCTCGTTTCAGACCCGCCTCCCAACCCCGAGGGGACCC
GACAGGCCCGACGGAACCGAAGAAGAAGGTGGAGAGAGAGGCAAAGACAGATCCATACGCTTAGTGGATGGCTTCTTAGC
ACTTATCTGGGACGACCTGCGGAACCTGTGCCTCTTCAGCTACCACCACTTGAGAGACTTACTCTTGATTGTAGTGAGGA
TTGTGGAACTTCTGGGACGCAGGGGGTGGGAAGCCCTCAAGTATTGTTGGAATCTCCTACAGTATTGGAGCCAGGAACTA
AAGAATAGTGCTGTCAGCTTGCTCAACACCACAGCTATAGTAGTAGCTGAGGGGACAGATAGGATTATAGAACTAGCACA
AAGAATTGGCAGAGCTTTTCTCAATATACCTAGAAGAATAAGACAGGGCTTCGAAAGGGCTTTGCTATAAAATGGGTGGC
AAGTGGTCAAAAAGCAGTGTGCCTGGATGGCCTGCTATCAGGGAAAAAATGAGACGAGCTGAGCCTGAGCCAGCAGCAGA
AGGGGTGGGAGCAGTATCTCGAGACCTGGCAAAACATGGAGCAATCACAAGTAGCAATACTAATAGTGCTGCTTGTACCT
GGCTGGAAGCACAAGAGGAGGAGGAGGTGGGCTTTCCAGTCAGGCCTCAGGTACCTTTAAGACCAATGACTTACAAGGGA
GCTGTAGATCTTAGCCACTTTTTAAGAGAAAAGGGGGGACTGGAAGGGTTAATTCACTCCCAAAAGAGACAGGACATCCT
TGATCTATGGGTCTACCATACGCAAGGCTACTTCCCTGATTGGCAGAACTACACCCCAGGGCCAGGGGTAAGATATCCAC
TGACCTTTGGATGGTGCTTCAAGTTAGTACCAGTGGAGAAAGAGAAGGTAGAAGAGGCCACTGAAGGAGAGAACACCAAC
CTGTTACACCCTGTGAGCCTGCATGGGATGGATGACCCGGAGGGAGAAGTGTTACAGTGGAAGTTTGACAGTCGCCTAGC
ATTTCATCACATGGCCCGAGAGAAGTACCCAGAGTTCTACAAAGACTGCTGACACCTGCTAAAGAATGCTGACACCAAGC
TTTCTACAAGGGACTTTCCGCTGGGGACTTTCCAGGGGAGGTGTGGCCTGGGCGGGACTGGGGAGTGGCGAGCCCTCAGA
TGCTGCATATAAGCAGCCGCTTTTTGCCTGTACTGGGTCTCTCTAGTTAGACCAGATCTGAGCCCGGGAGCTCTCTGGCT
AGCTAGGGAACCCACTGCTTAAGCCTCAATAAAGCTTGCCTTGAG
>chrA08MT929424.1
GGTGAAGGGGCAGTAGTAATACAAGATAATAGTGAAATAAAAGTAGTGCCAAGGAGAAAAGCAAAGATCATTAGGGATTA
TGGAAAACAGATGGCAGGTGATGATTGTGTGGCAAGTAGACAGGATGAGGATTAACACATGGAAAAGTTTAGTAAAATAC
CATATGCATATTTCAAAGAAAGCTAAAGGATGGTTTTATAGACATCACTATGACAGCCCTCATCCAAAAGTAAGCTCAGA
AGTACACATCCCATTAGGGGACGCTAGACTAGTAATAACAACATATTGGGGCCTGCATACAGGAGAAAGAGAATGGCATT
TGGGTCAAGGAGTCTCTATAGAATGGAGGAAGAGGAGATACAGCACACAAGTAGACCCTAACCTAGCAGACCAACTAATT
CATCAATGTTACTTTGATTGTTTTTCAGAATCTGCTATAAGAAATGCCATATTAGGACATATAGTTAGTCCTAGTTGTGA
ATATCAAGCAGGACATAGCAAGGTAGGATCCCTACAATACCTGGCACTAACAGCATTAATAACACCAAAAAGGAGAAAGC
CACCTTTGCCTAGTGTTGCAAAACTGACAGAGGATAGATGGAACAAGCCCCGGAAGACCAAGGGCCACAGAGGGAACCAT
TCAATGAATGGACACTAGAGCTTTTAGAGGAACTTAAAAATGAAGCTGTTAGACACTTCCCTAGGACGTGGCTCCATGGC
TTAGGACAATATATCTATGACACTTATGGGGATACTTGGGAAGGAGTGGAAGCCATAATAAGAATTCTGCAACAACTGCT
GTTTATTCATTACAGAATTGGATGTCATCATAGCAGAATAGGCATTACTCGACAAAGGAGAGCAAGAAATGGAGCCAGTA
GATCCTAGACTAGAGCCCTGGAGGCATCCAGGAAGTCAGCCTAAAACTGCTTGTACCAATTGCTATTGTAAAAAGTGTTG
CTTACATTGCCAAGTTTGTTTCATGAAAAAAGCCTTAGGCATCTCCTATGGCAGGAAGAAGCGGAGACAGCGACGAAGAC
CTCCTCAGGACAGTAAGAATAATCAAGGCCCTCTACCAAAGCAGTAAGTATTACATGTAATGCAGTCTTTACAAATAGTA
GCAATAGTAGCACTAGTAGTAGCAGCAATAATAGCAATAGTAGTGTGGACTATAGTAGGCATAGAATATATGAGAATAAG
AAAACAAAGAAAGATAGATAGGTTAGTTGATAAAATACTAGAAAGAGCAGAAGACAGTGGCAATGACAGTGAAGGGGACC
AGGAAGAATTATCAGCACTTATGGACAGGGGGCATGATGCTCCTTGGAATATTAATGATCTGTAGTACTGCACAACAATT
GTGGGTCACAGTCTATTATGGGGTACCTGTGTGGAAAGAAGCAACTACCACTCTATTTTGTGCATCAGATGCTAAAGCAT
ATGATACAGAGGCACATAATGTTTGGGCCACACATGCCTGTGTACCCACAGACCCCAACCCACAAGAAGTAGCATTAAAT
GTGACAGAAGATTTCAACATGTGGAAAAATAACATGGTAGAACAAATGCATGAGGATATAATTAGTTTATGGGATCAAAG
CCTAAAGCCATGTGTAAAGTTAACGCCACTCTGTGTTAGGTTAGAGTGCAAGGATTTGAATAAAGATCAGTTGAGAAATT
TAACAGACTCTAGTTGGGGAAATATAACAGGAGAAATAAAAAACTGCTCTTTCAATAGCACCACAGGGATGCAAGATAAG
CCACAGGAACAATATGCATTTTTCTATAAGCTTGATATAGAACCACTAGATAATACTACTAGTACTACGAATACTAGCAA
GAGGTATAGGTTAATACATTGTAACTCCTCAGTCATTACACAGGCTTGTCCAAAGGTATCCTTTGAACCAATTCCCATAC
ATTATTGTGCCCCGGCTGGTTTTGCGATCCTAAAATGTAATGATACGAAGTTCAATGGATCAGGACCATGTAACAATGTC
AGCACAGTACAATGTACACATGGAATTAGGCCAGTAGTGTCAACTCAATTGCTATTAAATGGCAGCTTAGCAGAAGACGA
GGTAGTAATTAGATCTGAAAATTTCACAAACAATGCTAAAGTCATAATAGTACAGCTGAATAAAACTGTATTAATTAATT
GTACAAGACCTGGCAACAATCTAAGAAGGAGGGTACATATAGGACCAGGGAGAGCATTTTTTACATCAGATATAAGAGGA
GATATAAGACGAGCACATTGTAACATCTCTAGAAAACAATGGAATGAGACTTTACAACACATAGTTATAAAATTAAAAGA
ACAATTTGGGAATAAAACAATAATCTTTAATTCATCCTCAGGAGGGGACCCAGAAGTTGTAATGCACAATTTTAATTGTG
GAGGGGAATTTTTCTACTGCAATACAACAAAACTGTTTAATAGCACTTGGAATTCAACACATAGTTGGAACGATACAGGG
CCAAATGACAATGTCACACTTCCATGCAGGATAAAACAAATCATAAACATGTGGCAGGAAGTAGGAAAAGCAATGTATGC
CCCTCCTATTAAGGGAGAAATTAAATGTTCATCAAATATTACAGGGCTGATATTAACTAGAGATGGTGGGACAGGTAATG
AGACTGACAACAACACTGAGACCTTCAGACCAGGAGGAGGAGATATGAGAAACAATTGGAGAAGTGAATTATATAAATAT
AAAGTAATAAGAATTGAACCAATAGGATTAGCACCCACCAAGGCAAAGAGAAGAGTGGTGCAGAGAGAAAAAAGAGCAAT
ACCAATAGGAGCTGTGTTCTTTGGGTTCTTGGGAGCAGCAGGAAGCACTATGGGCGCAGCGTCAATAGCGCTGACGGCAC
AGGCCAGACAATTACTGTCTGGTATAGTGCAACAGCAAAACAATTTGCTGAGGGCTATTGAGGCGCAACAACATCTGTTG
CAACTCACAGTCTGGGGCATCAAGCAGCTCCAGGCAAGAGTCCTGGCTGTGGAAAGATACCTAAGAGATCAACAGCTCCT
AGGGATTTGGGGTTGCTCTGGAAAACTCATTTGCACCACTGCTGTGCCTTGGAATGCTACTTGGAAGGCTAATAATACAG
ATCTGGATCTAATTTGGACTAACAAAACCTGGATGCAGTGGGAAAAAGAAATTGACAATTACACAGATTTAATATACTAC
TTACTTGAACGATCGCAGAACCAGCAAGAAGAGAATGAAAAAGATTTATTGGAATTGGACAAGTGGGCAAGTTTGTGGAA
TTGGTTTGACATAACAAGCTGGCTGTGGTACATTAAAATATTCATAATGATAGTAGGAGGATTAATAGGATTAAGAATAG
TTTTTGCTGTATTTTCTATAGTGAATAGAGTTAGGCAGGGATATTCACCACTCTCATTTCAGACCCGCCTCCCAACCCCG
AGGGGACCCGACAGGCCCGACGGAATCGAAGAAGAAGGTGGAGAGAGAGGCAAAGACAGATCCATACGCTTAGTGGATGG
CTTCTTAGCACTTATCTGGGACGACCTGCGGAACCTGTGCCTCTTCAGCTACCACCACTTGAGAGACTTACTCTTGATTG
TAGGGAGGATTGTGGAACTTCTGGGACGCAGGGGGTGGGAAGCCCTCAAGTATTGTTGGAGTCTCCTACAGTATTGGAGT
CAGGAACTAAAGAATAGTGCTGTCAGCTTGCTCAACACCACAGCTATAGTAGTAGCTGAGGGGACAGATAGGATTATAGA
ACTAGCACAAAGAATTGGCAGAGCTTTTCTCAATATACCTAGAAGAATAAGACAGGGCTTCGAAAGGGCTTTGCTATAAA
ATGGGTGGCAAGTGGTCAAAAAGCAGTGTGCCTGGATGGCCTGCTATCAGGGAAAAAATGAGACGAGCTGAGCCTGAGCC
AGCAGCAGAAGGGGTGGGAGCAGTATCTCGAGACCTGGCAAAACATGGAGCTATCACAAGTAGCAATACTAATAGTGCTG
CTTGTACCTGGCTGGAAGCACAAGAGGAGGAGGAGGTGGGCTTTCCAGTCAGGCCTCAGGTACCTTTAAGACCAATGACT
TACAAGGGAGCTGTAGATCTTAGCCACTTTTTAAGAGAAAAGGGGGGACTGGAAGGGTTAATTCACTCCCAAAAGAGACA
AGACATCCTTGATCTATGGGTCTATCATACACAAGGCTACTTCCCTGATTGGCAGAACTACACACCAGGGCCAGGGGTAA
GATATCCACTGACCTTTGGATGGTGCTTCAAGTTAGTACCAGTGGAGAAAGAGAAGGTAGAAGAGGCCACTGAAGGAGAG
AACACCAACCTGTTACACCCTGTGAGCCTGCATGGGATGGATGACCCGGAGGGAGAAGTGTTACAGTGGAAGTTTGACAG
TCGCCTAGCATTTCATCACATGGCCCGAGAGAAGTACCCAGAGTTCTACAAAGACTGCTGACACCTGCTAAAGACTGCTG
ACACCAAGCTTTCTACAAGGGACTTTCCGCTGGGGACTTTCCAGGGGAGGTGTGGCCTGGGCGGGACTGGGGAGTGGCGA
GCCCTCAGATGCTGCATATAAGCAGCCGCTTTTTGCCTGTACTGGGTCTCTCTAGTTAGACCAGATCTGAGCCCGGGAGC
TCTCTGGCTAGCTAGGGAACCCACTGCTTAAGCCTCAATAAAGCTTGCCTTGAGT
>chrA08MT929428.1
CCATAAAGAAAAAGGACAGTACTAAGTGGAGAAAATTAGTAGATTTCAGAGAACTTAATAAGAGAACTCAGGACTTCTGG
GAAGTTCAATTAGGAATACCACATCCCGCAGGGTTAAAAAAGAAAAAATCAGTTACAGTACTGGATGTGGGTGATGCATA
TTTTTCAGTTCCCTTAGATAAAGAATTCAGGAAGTATACTGCATTTACTATACCTAGTACAAACAATGAGACACCAGGGA
TTAGATATCAATACAATGTGCTTCCACAGGGATGGAAAGGATCACCAGCAATATTCCAAGCTAGCATGACAAAAATCTTA
GAGCCTTTTAGAATAAAAAATCCAGACATAGTTATTTATCAATACATGGATGATTTGTATGTGGGCTCTGACTTAGAAAT
AGGACAGCATAGAGCAAAAATAGAGGAACTGAGACAACATCTGTTGGCGTGGGGATTTACCACACCAGATAAAAAACATC
AGAAAGAACCTCCATTCCTTTGGATGGGTTATGAACTCCATCCTGATAAATGGACAGTACAGCCTATAGTGCTGCCAGAA
AAAGACAGCTGGACTGTCAATGACATACAGAAGTTAGTGGGAAAATTGAATTGGGCAAGTCAGATTTATCCAGGGATTAA
AGTAAGGCAATTATGTAAACTCCTTAGGGGAGCCAAAGCACTGACAGAAGTAATACCACTAACAGAAGAAGCAGAGCTAG
AACTGGCTGAAAACAGGGAGATTTTAAAAGAACCAGTACATGGGGTGTATTATGACCCATCAAAAGACTTAATAGCAGAA
ATACAGAAGCAGGAGCAGGGCCAATGGTCATATCAAATTTATCAAGAACCATTTAAAAATCTGAAAACAGGAAAATATGC
AAGAATGAGGGGTACCCACACTAATGATGTAAAACAATTAACAGAGGCAGTGCAAAAAATAGCTAACGAAAGCATAGTAA
TATGGGGAAAAATTCCTAAGTTTAGACTACCCATACAAAAGGAAACATGGGAAACATGGTGGGTGGAGTATTGGCAGGCC
ACCTGGATTCCTGAGTGGGAGTTTGTCAATACCCCTCCCTTAGTGAAATTATGGTACCAGTTAGAGAAAGAACCCATAGT
AGGAGCAGAAACTTTCTATGTAGATGGGGCAGCTAGTAGGGAAACCAAATCAGGAAAAGCAGGATATGTCACTGACAGAG
GAAGAGAAAAGGTTGTCTCCCTAACTGACACAACAAATCAGAAGACTGAGTTACAAGCAATTAATCTAGCTTTGCAGGAT
TCAGGATTAGAAGTAAACATAGTAACAGACTCACAATATGCATTAGGGATCATCCAAGCGCAACCAGATAAAAGTGAATC
AGAGCTAGTTAATCAAATAGTAGAGCAGTTAATAAAAAAGGAAAAGGTTTACCTGGCATGGGTACCAGCACACAAAGGAA
TTGGAGGAAATGAACAAGTAGACAAATTAGTCAGTAGTGGAATCAGGAAAGTACTATTTTTGGATGGAATAGATAAGGCC
CAAGAAGATCATGAGAAATATCACAGTAATTGGAGAGCAATGGCTCATGATTTTAACCTGCCACCTGTAATAGCAAAAGA
AATAGTAGCCAGCTGTGATAAATGTCAGCTAAAAGGAGAAGCCATGCATGGGCAAGTAGACTGTAGCCCAGGAATATGGC
AACTAGATTGTACACATTTAGAAGAAAAAATTATCCTAGTGGCAGTTCATGTAGCCAGTGGATATATAGAAGCAGAAGTT
ATTCCAGCAGAGACAGGGCAGGAAACAGCATACTTTATCTTAAAATTAGCAGGAAGATGGCCAGTAAAAACAATACACAC
AGACAATGGCAGAAATTTCACCAGTAATACAGTTAAGGCCGCCTGTTGGTGGGCAGGGATCAAACAGGAATTTGGCATTC
CCTACAATCCCCAAAGCCAAGGAGTAGTAGAATCAATGAATAAAGAATTAAAGAAAATTATAAACCAGGTAAGAGATCAA
GCAGAACATCTTAAGACAGCAGTACAAATGGCAGTATTCATCCACAATTTTAAGAGAAAAGGGGGGATTGGGGGGTACAG
TGCAGGGGAGAGAATAATAGACATAATAGCATCAGACATACAAACTAAAGAACTACAAAAACAAATCACAAAAATTCAAA
ATTTTCGGGTTTATTACAGGGACAGCAGAGACCCACTTTGGAAAGGACCAGCAAAGCTCCTCTGGAAAGGTGAAGGGGCA
GTAGTAATACAAGATAATAGTGAAATAAAAGTAGTGCCAAGGAGAAAAGCAAAGATCATTAGGGATTATGGAAAACAGAT
GGCAGGTGATGATTGTGTGGCAAGTAGACAGGATGAGGATTAACACATGGAAAAGTTTAGTAAAATACCATATGCATATT
TCAAAGAAAGCTAAAGGATGGTTTTATAGACATCACTATGACAGCCCTCATCCAAAAGTAAGTTCAGAAGTACACATCCC
ATTAGGGGACGCTAGACTAGTAATAACAACATATTGGGGACTGCATACAGGAGAAAGAGAATGGCATTTGGGTCAAGGAG
TCTCTATAGAATGGAGGAAGAGGAGATACAGCACACAAGTGGACCCTAACCTAGCAGACCAACTAATTCATCAATGTTAT
TTTGATTGTTTTTCAGAATCTGCTATAAGAAATACCATATTAGGACGTATAGTTAGTCCTAGTTGTGAATATCAAGCAGG
ACATAGCAAGGTAGGATCCCTACAGTACTTGGCACTAACAGCATTAATAACACCAAAAAGGAGAAAGCCACCTTTGCCTA
GTGTTGCAAAACTGACAGAGGATAGATGGAACAAGCCCCGGAAGACCAAGGGCCACAGAGGGAACCATTCAATGAATGGA
CACTAGAGCTTTTAGAGGAACTTAAAAATGAAGCTGTTAGACACTTTCCCAGGACATGGCTCCATGGCTTAGGACAACAT
ATCTATGACACTTATGGGGATACTTGGGAAGGAGTGGAAGCCATAATAAGAATTCTGCAACAACTGCTGTTTATTCATTA
CAGAATTGGATGTCATCATAGCAGAATAGGCATTACCCGACAAAGGAGAGCAAGAAATGGAGCCAGTAGATCCTAGACTA
GAGCCCTGGAAGCATCCAGGAAGTCAGCCTAAAACTGCTTGTACCAATTGCTATTGTAAAAAGTGTTGCTTACATTGCCA
AGTTTGTTTCATGAAAAAAGCCTTAGGCATCTCCTATGGCAGGAAGAAGCGGAGACAGCGACGAAGACCTCCTCAGGACA
GTAAGAATAATCAAGGCCCTCTACCAAAGCAGTAAGTATTACATGTAATGCAGTCTTTACAAATAGTAGCAATAGTAGCA
CTAGTAGTAGCAGCAATAGTAGCAATAGTAGTGTGGACTATAGTAGGCATAGAATATATGAGAATAAGAAGACAAAGAAA
GATAGATAGGTTAGTTGAGAGAATACTAGAAAGAGCAGAAGACAGTGGCAATGACAGTGAAGGGGACCAGGAAGAACTAT
CAGCACTTATGGACAGGGGGCATGATGCTCCTTGGAATATTAATGATCTGTAGTACTGCACAACAATTGTGGGTCACAGT
CTATTATGGGGTACCTGTGTGGAAAGACGCAACCACCACTCTATTTTGTGCATCAGATGCTAAAGCATATGATACAGAGG
CACATAATGTTTGGGCCACACATGCCTGTGTACCCACAGACCCCAACCCACAAGAAGTAGTATTAAATGTGACAGAAGAT
TTCAACATGTGGAAAAATAACATGGTAGAACAAATGCATGAGGATATAATTAGTTTATGGGATCAAAGCCTAAAGCCATG
TGTAAAGTTAACGCCACTCTGTGTTAGGTTAGAGTGCGATGATTTGAAAAATTTAACAGACTCTAGTTGGGGAAATATGA
CAGGAGAAATAAAAAACTGCTCTTTCAATAGCACCACAGGTATGCAAGATAAGCCACAGAAACAATATGCAACTTTCTAT
AAGCTTGATATAGAACCACTAGATAATACTACTAGTACTAGTTATACTAACAAGAGCTATAGGTTGATAAATTGTAACAC
CTCAGTCATTACACAGGCTTGTCCAAAGGTATCCTTTGAACCAATTCCCATACATTATTGTGCCCCGGCTGGTTTTGCGA
TTCTAAAATGTAAGGATGAGAAGTTCAATGGATCAGGACTATGTAACAATGTCAGCACAGTACAATGTACACATGGAATT
AGGCCAGTAGTGTCAACTCAATTGCTATTAAATGGCAGCTTAGCAGAAGACGAGGTAGTAATTAGATCTGAAAATTTCAC
AAACAATGCTAAAGTCATAATAGTACAGCTGAATAAAACTGTATTAATTAATTGTACAAGACCTGGCAACAATACAAGAA
AGAGTGTAACTATAGGACCAGGGAGAGCATTTTTTACATCAAATATAATAGGAGATATAAGACGAGCACACTGTAACATT
TCTAGAAAACAATGGAATGAGACCTTACAACACATAGTTATAAAATTAAAAGAACAATTTGGGAATAAAACAATAATCTT
TAATTCATCCTCAGGAGGGGACCCAGAAGTTGTAATGCACAATTTTAATTGTGGAGGGGAATTTTTCTACTGCAATACAA
CAAAACTGTTTAATAGCACTTGGAATTCAACACATAGTTGGAACGATACAGGGTCAAATGACAATGTCACACTTCCATGC
AGGATAAAACAAATCATAAACATGTGGCAGGAAGTAGGAAGAGCAATGTATGCCCCTCCTATTAAGGGAGAAATTAAATG
TTCATCAAATATTACAGGGCTGATATTAACTAGAGATGGTGGGACAGGTAATGAGACTGACAACAACACTGAGACCTTCA
GACCAGGAGGAGGAGATATGAGAAACAATTGGAGAAGTGAATTATATAAATATAAAGTAATAAGAATTGAACCAATAGGA
TTAGCACCCACCAAGGCAAAGAGAAGAGTGGTGCAGAGAGAAAAAAGAGCAATAACAATGGGAGCTATGTTCTTTGGGTT
CTTGGGAGCAGCAGGAAGCACTATGGGCGCAGCGTCAATAGCGCTGACGGCACAGGCCAGACAATTACTGTCTGGTATAG
TGCAACAGCAAAACAATTTGCTGAGGGCTATTGAGGCGCAACAACATCTGTTGCAACTCACAGTCTGGGGCATCAAGCAG
CTCCAGGCAAGAGTCCTGGCTGTGGAAAGATACCTAAGAGATCAACAGCTCCTAGGGATTTGGGGTTGCTCTGGAAAACT
CATTTGCACCACTGCTGTGCCTTGGAATGCTACTTGGAAGGCTAATAATACAGATCTGGATCAAATTTGGAATAACAAAA
CCTGGATACAGTGGGAAAAAGAAATTGACAATTACACAGATTTAATATACTACTTACTTGAACGATCGCAGAACCAGCAA
GAAGAGAATGAAAAAGATTTATTGGAATTGGACAAGTGGGCAAGTTTGTGGAATTGGTTTGACATAACAAACTGGCTGTG
GTATATTAAAATATTCATAATGATAGTAGGAGGATTAATAGGATTAAGAATAGTTTTTGCTGTACTTTCTATAGTGAATA
GAGTTAGGCAGGGATATTCACCACTCTCATTTCAGACCCGCCTCCCAACCCCGAGGGGACCCGACAGGCCCGACGGAACC
GAAGAAGAAGGTGGAGAGAGAGGCAAAGACAGATCCATACGCTTAGTGGATGGCTTCTTAGCGCTTATCTGGGACGACCT
GCGGAACCTGTGCCTCTTCAGCTACCACCAATTGAGAGACTTACTCTTGATTGTAGGGAGGATTGTGGAACTTCTGGGAC
GCAGGGGGTGGGAAGCCCTCAAGTATTGTTGGAGTCTCCTACAGTATTGGAGTCAGGAACTAAAGAATAGTGCTGTCAGC
TTGCTCAACACCACAGCTATAGTAGTAGCTGAAGGGACAGATAGGATTATAGAAATAGCACAAAGAATCGGCAGAGCTTT
TCTCAATATACCTAGAAGAATAAGACAGGGCTTCGAAAGGGCTTTGCTATAAAATGGGTGGCAAGTGGTCAAAAAGCAGT
GTGCCTGGATGGCCTGCTATCAGGGAAAAAATGAGACGAGCTGAGCCTGAGCCAGCAGCAGAAGGGGTGGGAGCAGTATC
TCGAGACCTGGCAAAACATGGAGCAATCACAAGTAGCAATACTAATAGTGCTGCTTGTACCTGGCTGGAAGCACAAGAGG
AGGAGGAGGTGGGCTTTCCAGTCAGGCCTCAGGTACCCTTAAGACCAATGACTTACAAGGGAGCTGTAGATCTTAGCCAC
TTTTTAAGAGAAAAGGGGGGACTGGAAGGGTTAATTCACTCCCAAAAGAGACAGGACATCCTTGATCTATGGGTCTACCA
TACACAAGGCTACTTCCCTGATTGGCAGAACTACACACCAGGGCCAGGGGTAAGATATCCACTGACCTTTGGATGGTGCT
TCAAGCTAGTACCAGTGGAGAAAGAGAAGGTAGAAGAGGCCACTGCAGGAGAGAACACCAGCCTGTTACACCCTGTAAGC
CAGCATGGGATGGATGACCCGGAGAGAGAAGTGTTACAGTGGAAGTTTGACAGTCGCCTAGCATTTCATCACATGGCCCT
AGAGAAGTACCCAGAGTTCTTCAAAGACTGCTGACACCTGCTAAAGAATGCTGACACCAAGCTTTCTACAAGGGAMTTTC
CGCTGGGGACTTTCCAGGGGAGGTGTGGCCTGGGCGGGACTGGGGAGTGGCGAGCCCTCAGATGCTGCATATAAGCAGCC
GCTTTTTGCCTGTACTGGGTCTCTCTAGTTAGACCAGATCTGAGCCCGGGAGCTCTCTGGCTAGCTAGGGAACCCACTGC
TTAAGCCTCAATAAAGCTTGCCTTGAGAGCTTCAAGTAGTGTGTGCCCGTCTGTTGTGTGACTCTGGTAACTAGAGATCC
CTCAGACCATTAAAGTCAGTGTGGAAAATCTCTAGCA
>chrA08MT929421.1
CATAAAGAAAAAGGACAGTACTAAGTGGAGAAAATTAGTAGATTTCAGAGAACTTAATAAGAGAACTCAGGACTTCTGGG
AAGTTCAATTAGGAATACCACATCCCGCAGGGTTAAAAAAGAAAAAATCAGTTACAGTACTGGATGTGGGTGATGCATAT
TTTTCAGTTCCCTTAGATAAAGAATTCAGGAAGTATACTGCATTTACTATACCTAGTACAAACAATGAGACACCAGGGAT
TAGATATCAATACAATGTGCTTCCACAGGGATGGAAAGGATCACCAGCAATATTCCAAGCTAGCATGACAAAAATCTTAG
AGCCTTTTAGAATAAAAAATCCAGACATAGTTATTTATCAATACATGGATGATTTGTATGTGGGCTCTGACTTAGAAATA
GGACAGCATAGAGCAAAAATAGAGGAACTGAGACAACATCTGTTGGTGTGGGGATTTACCACACCAGATAAAAAACATCA
GAAAGAACCTCCATTCCTTTGGATGGGTTATGAACTCCATCCTGATAAATGGACAGTACAGCCTATAGTGCTGCCAGAAA
AAGACAGCTGGACTGTCAATGACATACAGAAGTTAGTGGGAAAATTGAATTGGGCAAGTCAGATTTATCCAGGGATTAAA
GTAAGGCAATTATGTAAACTCCTTAGGGGAGCCAAAGCACTGACAGAAGTAATACCACTAACAGAAGAAGCAGAGCTAGA
ACTGGCTGAAAACAGGGAGATTTTAAAAGAACCAGTACATGGGGTGTATTATGACCCATCAAAAGACTTAATAGCAGAAA
TACAGAAGCAGGAGCAGGGCCAATGGTCATATCAAATTTATCAAGAACCATTTAAAAATCTGAAAACAGGAAAATATGCA
AGAATGAGGGGTACCCACACTAATGATGTAAAACAATTAACAGAGGCAGTGCAAAAAATAGCTAACGAAAGCATAGTAAT
ATGGGGAAAAATTCCTAAGTTTAGACTACCCATACAAAAGGAAACATGGGAAACATGGTGGGTGGAGTATTGGCAGGCCA
CCTGGATTCCTGAGTGGGAGTTTGTCAATACCCCTCCCTTAGTGAAATTATGGTACCAGTTAGAGAAAGAACCCATAGTA
GGAGCAGAAACTTTCTATGTAGATGGGGCAGCTAGTAGGGAAACCAAATCAGGAAAAGCAGGATATGTCACTGACAGAGG
AAGAGAAAAGGTTGTCTCCCTAACTGACACAACAAATCAGAAGACTGAGTTACAAGCAATTAATCTAGCTTTGCAGGATT
CAGGATTAGAAGTAAACATAGTAACAGACTCACAATATGCATTAGGGATCATCCAAGCGCAACCAGATAAAAGTGAATCA
GAGCTAGTTAATCAAATAGTAGAGCAGTTAATAAAAAAGGAAAAGGTTTACCTGGCATGGGTACCAGCACACAAAGGAAT
TGGAGGAAATGAACAAGTAGACAAATTAGTCAGTAGTGGAATCAGGAAAGTACTATTTTTGGATGGAATAGATAAGGCCC
AAGAAGATCATGAGAAATATCACAGTAATTGGAGAGCAATGGCTCATGATTTTAACCTGCCACCTGTAATAGCAAAAGAA
ATAGTAGCCAGCTGTGATAAATGTCAGCTAAAAGGAGAAGCCATGCATGGGCAAGTAGACTGTAGCCCAGGAATATGGCA
ACTAGATTGTACACATTTAGAAGAAAAAATTATCCTAGTGGCAGTTCATGTAGCCAGTGGATATATAGAAGCAGAAGTTA
TTCCAGCAGAGACAGGGCAGGAAACAGCATACTTTATCTTAAAATTAGCAGGAAGATGGCCAGTAAAAACAATACACACA
GACAATGGCAGAAATTTCACCAGTAATACAGTTAAGGCCGCCTGTTGGTGGGCAGGGATCAAACAGGAATTTGGCATTCC
CTACAATCCCCAAAGCCAAGGAGTAGTAGAATCAATGAATAAAGAATTAAAGAAAATTATAAACCAGGTAAGAGATCAAG
CAGAACATCTTAAGACAGCAGTACAAATGGCAGTATTCATCCACAATTTTAAGAGAAAAGGGGGGATTGGGGGGTACAGT
GCAGGGGAGAGAATAATAGACATAATAGCATCAGACATACAAACTAAAGAACTACAAAAACAAATCACAAAAATTCAAAA
TTTTCGGGTTTATTACAGGGACAGCAGAGACCCACTTTGGAAAGGACCAGCAAAGCTCCTCTGGAAAGGTGAAGGGGCAG
TAGTAATACAAGATAATAGTGAAATAAAAGTAGTGCCAAGGAGAAAAGCAAAGATCATTAGGGATTATGGAAAACAGATG
GCAGGTGATGATTGTGTGGCAAGTAGACAGGATGAGGATTAACACATGGAAAAGTTTAGTAAAATACCATATGCATATTT
CAAAGAAAGCTAAAGGATGGTTTTATAGACATCACTATGACAGCCCTCATCCAAAAGTAAGTTCAGAAGTACACATCCCA
TTAGGGGACGCTAGACTAGTAATAACAACATATTGGGGACTGCATACAGGAGAAAGAGAATGGCATTTGGGTCAAGGAGT
CTCTATAGAATGGAGGAAGAGGAGATACAGCACACAAGTGGACCCTAACCTAGCAGACCAACTAATTCATCAATGTTATT
TTGATTGTTTTTCAGAATCTGCTATAAGAAATACCATATTAGGACGTATAGTTAGTCCTAGTTGTGAATATCAAGCAGGA
CATAGCAAGGTAGGATCCCTACAGTACTTGGCACTAACAGCATTAATAACACCAAAAAGGAGAAAGCCACCTTTGCCTAG
TGTTGCAAAACTGACAGAGGATAGATGGAACAAGCCCCGGAAGACCAAGGGCCACAGAGGGAACCATTCAATGAATGGAC
ACTAGAGCTTTTAGAGGAACTTAAAAATGAAGCTGTTAGACACTTTCCCAGGACATGGCTCCATGGCTTAGGACAACATA
TCTATGACACTTATGGGGATACTTGGGAAGGAGTGGAAGCCATAATAAGAATTCTGCAACAACTGCTGTTTATTCATTAC
AGAATTGGATGTCATCATAGCAGAATAGGCATTACCCGACAAAGGAGAGCAAGAAATGGAGCCAGTAGATCCTAGACTAG
AGCCCTGGAAGCATCCAGGAAGTCAGCCTAAAACTGCTTGTACCAATTGCTATTGTAAAAAGTGTTGCTTACATTGCCAA
GTTTGTTTCATGAAAAAAGCCTTAGGCATCTCCTATGGCAGGAAGAAGCGGAGACAGCGACGAAGACCTCCTCAGGACAG
TAAGAATAATCAAGGCCCTCTACCAAAGCAGTAAGTATTACATGTAATGCAGTCTTTACAAATAGTAGCAATAGTAGCAC
TAGTAGTAGCAGCAATAGTAGCAATAGTAGTGTGGACTATAGTAGGCATAGAATATATGAGAATAAGAAGACAAAGAAAG
ATAGATAGGTTAGTTGAGAGAATACTAGAAAGAGCAGAAGACAGTGGCAATGACAGTGAAGGGGACCAGGAAGAACTATC
AGCACTTATGGACAGGGGGCATGATGCTCCTTGGAATATTAATGATCTGTAGTACTGCACAACAATTGTGGGTCACAGTC
TATTATGGGGTACCTGTGTGGAAAGACGCAACCACCACTCTATTTTGTGCATCAGATGCTAAAGCATATGATACAGAGGC
ACATAATGTTTGGGCCACACATGCCTGTGTACCCACAGACCCCAACCCACAAGAAGTAGTATTAAATGTGACAGAAGATT
TCAACATGTGGAAAAATAACATGGTAGAACAAATGCATGAGGATATAATTAGTTTATGGGATCAAAGCCTAAAGCCATGT
GTAAAGTTAACGCCACTCTGTGTTAGGTTAGAGTGCGATGATTTGAAAAATTTAACAGACTCTAGTTGGGGAAATATGAC
AGGAGAAATAAAAAACTGCTCTTTCAATAGCACCACAGGTATGCAAGATAAGCCACAGAAACAATATGCAACTTTCTATA
AGCTTGATATAGAACCACTAGATAATACTACTAGTACTAGTTATACTAACAAGAGCTATAGGTTGATAAATTGTAACACC
TCAGTCATTACACAGGCTTGTCCAAAGGTATCCTTTGAACCAATTCCCATACATTATTGTGCCCCGGCTGGTTTTGCGAT
TCTAAAATGTAAGGATGAGAAGTTCAATGGATCAGGACTATGTAACAATGTCAGCACAGTACAATGTACACATGGAATTA
GGCCAGTAGTGTCAACTCAATTGCTATTAAATGGCAGCTTAGCAGAAGACGAGGTAGTAATTAGATCTGAAAATTTCACA
AACAATGCTAAAGTCATAATAGTACAGCTGAATAAAACTGTATTAATTAATTGTACAAGACCTGGCAACAATACAAGAAA
GAGTGTAACTATAGGACCAGGGAGAGCATTTTTTACATCAAATATAATAGGAGATATAAGACGAGCACACTGTAACATTT
CTAGAAAACAATGGAATGAGACCTTACAACACATAGTTATAAAATTAAAAGAACAATTTGGGAATAAAACAATAATCTTT
AATTCATCCTCAGGAGGGGACCCAGAAGTTGTAATGCACAATTTTAATTGTGGAGGGGAATTTTTCTACTGCAATACAAC
AAAACTGTTTAATAGCACTTGGAATTCAACACATAGTTGGAACGATACAGGGTCAAATGACAATGTCACACTTCCATGCA
GGATAAAACAAATCATAAACATGTGGCAGGAAGTAGGAAGAGCAATGTATGCCCCTCCTATTAAGGGAGAAATTAAATGT
TCATCAAATATTACAGGGCTGATATTAACTAGAGATGGTGGGACAGGTAATGAGACTGACAACAACACTGAGACCTTCAG
ACCAGGAGGAGGAGATATGAGAAACAATTGGAGAAGTGAATTATATAAATATAAAGTAATAAGAATTGAACCAATAGGAT
TAGCACCCACCAAGGCAAAGAGAAGAGTGGTGCAGAGAGAAAAAAGAGCAATAACAATGGGAGCTATGTTCTTTGGGTTC
TTGGGAGCAGCAGGAAGCACTATGGGCGCAGCGTCAATAGCGCTGACGGCACAGGCCAGACAATTACTGTCTGGTATAGT
GCAACAGCAAAACAATTTGCTGAGGGCTATTGAGGCGCAACAACATCTGTTGCAACTCACAGTCTGGGGCATCAAGCAGC
TCCAGGCAAGAGTCCTGGCTGTGGAAAGATACCTAAGAGATCAACAGCTCCTAGGGATTTGGGGTTGCTCTGGAAAACTC
ATTTGCACCACTGCTGTGCCTTGGAATGCTACTTGGAAGGCTAATAATACAGATCTGGATCAAATTTGGAATAACAAAAC
CTGGATACAGTGGGAAAAAGAAATTGACAATTACACAGATTTAATATACTACTTACTTGAACGATCGCAGAACCAGCAAG
AAGAGAATGAAAAAGATTTATTGGAATTGGACAAGTGGGCAAGTTTGTGGAATTGGTTTGACATAACAAACTGGCTGTGG
TATATTAAAATATTCATAATGATAGTAGGAGGATTAATAGGATTAAGAATAGTTTTTGCTGTACTTTCTATAGTGAATAA
AGTTAGGCAGGGATATTCACCACTCTCATTTCAGACCCGCCTCCCAACCCCGAGGGGACCCGACAGGCCCGACGGAACCG
AAGAAGAAGGTGGAGAGAGAGGCAAAGACAGATCCATACGCTTAGTGGATGGCTTCTTAGCGCTTATCTGGGACGACCTG
CGGAACCTGTGCCTCTTCAGCTACCACCAATTGAGAGACTTACTCTTGATTGTAGGGAGGATTGTGGAACTTCTGGGACG
CAGGGGGTGGGAAGCCCTCAAGTATTGTTGGAGTCTCCTACAGTATTGGAGTCAGGAACTAAAGAATAGTGCTGTCAGCT
TGCTCAACACCACAGCTATAGTAGTAGCTGAAGGGACAGATAGGATTATAGAAATAGCACAAAGAATCGGCAGAGCTTTT
CTCAATATACCTAGAAGAATAAGACAGGGCTTCGAAAGGGCTTTGCTATAAAATGGGTGGCAAGTGGTCAAAAAGCAGTG
TGCCTGGATGGCCTGCTATCAGGGAAAAAATGAGACGAGCTGAGCCTGAGCCAGCAGCAGAAGGGGTGGGAGCAGTATCT
CGAGACCTGGCAAAACATGGAGCAATCACAAGTAGYAATACTAATAGTGCTGCTTGTACCTGGCTGGAAGCACAAGAGGA
GGAGGAGGTGGGCTTTCCAGTCAGGCCTCAGGTACCCTTAAGACCAATGACTTACAAGGGAGCTGTAGATCTTAGCCACT
TTTTAAGAGAAAAGGGGGGACTGGAAGGGTTAATTCACTCCCAAAAGAGACAGGACATCCTTGATCTATGGGTCTACCAT
ACACAAGGCTACTTCCCTGATTGGCAGAACTACACACCAGGGCCAGGGGTAAGATATCCACTGACCTTTGGATGGTGCTT
CAAGCTAGTACCAGTGGAGAAAGAGAAGGTAGAAGAGGCCACTGCAGGAGAGAACACCAGCCTGTTACACCCTGTAAGCC
AGCATGGGATGGATGACCCGGAGAGAGAAGTGTTACAGTGGAAGTTTGACAGTCGCCTAGCATTTCATCACATGGCCCTA
GAGAAGTACCCAGAGTTCTTCAAAGACTGCTGACACCTGCTAAAGAATGCTGACACCAAGCTTTCTACAAGGGACTTTCC
GCTGGGGACTTTCCAGGGGAGGTGTGGCCTGGGCGGGACTGGGGAGTGGCGAGCCCTCAGATGCTGCATATAAGCAGCCG
CTTTTTGCCTGTACTGGGTCTCTCTAGTTAGACCAGATCTGAGCCCGGGAGCTCTCTGGCTAGCTAGGGAACCCACTGCT
TAAGCCTCAATAAAGCTTGCCTTGAGAGCTTCAAGTAGTGTGTGCCCGTCTGTTGTGTGACTCTGGTAACTAGAGATCCC
TCAGACCATTAAAGTCAGTGTGGAAAATCT
>chrA08MT929413.1
GCAGTAGTAATACAAGATAATAGTGAAATAAAAGTAGTGCCAAGGAGAAAAGCAAAGATCATTAGGGATTATGGAAAACA
GATGGCAGGTGATGATTGTGTGGCAAGTAGACAGGATGAGGATTAACACATGGAAAAGTTTAGTAAAATACCATATGCAT
ATTTCAAAGAAAGCTAAAGGATGGTTTTATAGACATCACTATGACAGCCCTCATCCAAAAGTAAGTTCAGAAGTACACAT
CCCATTAGGGGACGCTAGACTAGTAATAACAACATATTGGGGACTGCATACAGGAGAAAGAGAATGGCATTTGGGTCAAG
GAGTCTCTATAGAATGGAGGAAGAGGAGATACAGCACACAAGTGGACCCTAACCTAGCAGACCAACTAATTCATCAATGT
TATTTTGATTGTTTTTCAGAATCTGCTATAAGAAATACCATATTAGGACGTATAGTTAGTCCTAGTTGTGAATATCAAGC
AGGACATAGCAAGGTAGGATCCCTACAGTACTTGGCACTAACAGCATTAATAACACCAAAAAGGAGAAAGCCACCTTTGC
CTAGTGTTGCAAAACTGACAGAGGATAGATGGAACAAGCCCCGGAAGACCAAGGGCCACAGAGGGAACCATTCAATGAAT
GGACACTAGAGCTTTTAGAGGAACTTAAAAATGAAGCTGTTAGACACTTTCCCAGGACATGGCTCCATGGCTTAGGACAA
CATATCTATGACACTTATGGGGATACTTGGGAAGGAGTGGAAGCCATAATAAGAATTCTGCAACAACTGCTGTTTATTCA
TTACAGAATTGGATGTCATCATAGCAGAATAGGCATTACCCGACAAAGGAGAGCAAGAAATGGAGCCAGTAGATCCTAGA
CTAGAGCCCTGGAAGCATCCAGGAAGTCAGCCTAAAACTGCTTGTACCAATTGCTATTGTAAAAAGTGTTGCTTACATTG
CCAAGTTTGTTTCATGAAAAAAGCCTTAGGCATCTCCTATGGCAGGAAGAAGCGGAGACAGCGACGAAGACCTCCTCAGG
ACAGTAAGAATAATCAAGGCCCTCTACCAAAGCAGTAAGTATTACATGTAATGCAGTCTTTACAAATAGTAGCAATAGTA
GCACTAGTAGTAGCAGCAATAGTAGCAATAGTAGTGTGGACTATAGTAGGCATAGAATATATGAGAATAAGAAGACAAAG
AAAGATAGATAGGTTAGTTGAGAGAATACTAGAAAGAGCAGAAGACAGTGGCAATGACAGTGAAGGGGACCAGGAAGAAC
TATCAGCACTTATGGACAGGGGGCATGATGCTCCTTGGAATATTAATGATCTGTAGTACTGCACAACAATTGTGGGTCAC
AGTCTATTATGGGGTACCTGTGTGGAAAGACGCAACCACCACTCTATTTTGTGCATCAGATGCTAAAGCATATGATACAG
AGGCACATAATGTTTGGGCCACACATGCCTGTGTACCCACAGACCCCAACCCACAAGAAGTAGTATTAAATGTGACAGAA
GATTTCAACATGTGGAAAAATAACATGGTAGAACAAATGCATGAGGATATAATTAGTTTATGGGATCAAAGCCTAAAGCC
ATGTGTAAAGTTAACGCCACTCTGTGTTAGGTTAGAGTGCGATGATTTGAAAAATTTAACAGACTCTAGTTGGGGAAATA
TGACAGGAGAAATAAAAAACTGCTCTTTCAATAGCACCACAGGTATGCAAGATAAGCCACAGAAACAATATGCAACTTTC
TATAAGCTTGATATAGAACCACTAGATAATACTACTAGTACTAGTTATACTAACAAGAGCTATAGGTTGATAAATTGTAA
CACCTCAGTCATTACACAGGCTTGTCCAAAGGTATCCTTTGAACCAATTCCCATACATTATTGTGCCCCGGCTGGTTTTG
CGATTCTAAAATGTAAGGATGAGAAGTTCAATGGATCAGGACTATGTAACAATGTCAGCACAGTACAATGTACACATGGA
ATTAGGCCAGTAGTGTCAACTCAATTGCTATTAAATGGCAGCTTAGCAGAAGACGAGGTAGTAATTAGATCTGAAAATTT
CACAAACAATGCTAAAGTCATAATAGTACAGCTGAATAAAACTGTATTAATTAATTGTACAAGACCTGGCAACAATACAA
GAAAGAGTGTAACTATAGGACCAGGGAGAGCATTTTTTACATCAAATATAATAGGAGATATAAGACGAGCACACTGTAAC
ATTTCTAGAAAACAATGGAATGAGACCTTACAACACATAGTTATAAAATTAAAAGAACAATTTGGGAATAAAACAATAAT
CTTTAATTCATCCTCAGGAGGGGACCCAGAAGTTGTAATGCACAATTTTAATTGTGGAGGGGAATTTTTCTACTGCAATA
CAACAAAACTGTTTAATAGCACTTGGAATTCAACACATAGTTGGAACGATACAGGGTCAAATGACAATGTCACACTTCCA
TGCAGGATAAAACAAATCATAAACATGTGGCAGGAAGTAGGAAGAGCAATGTATGCCCCTCCTATTAAGGGAGAAATTAA
ATGTTCATCAAATATTACAGGGCTGATATTAACTAGAGATGGTGGGACAGGTAATGAGACTGACAACAACACTGAGACCT
TCAGACCAGGAGGAGGAGATATGAGAAACAATTGGAGAAGTGAATTATATAAATATAAAGTAATAAGAATTGAACCAATA
GGATTAGCACCCACCAAGGCAAAGAGAAGAGTGGTGCAGAGAGAAAAAAGAGCAATAACAATGGGAGCTATGTTCTTTGG
GTTCTTGGGAGCAGCAGGAAGCACTATGGGCGCAGCGTCAATAGCGCTGACGGCACAGGCCAGACAATTACTGTCTGGTA
TAGTGCAACAGCAAAACAATTTGCTGAGGGCTATTGAGGCGCAACAACATCTGTTGCAACTCACAGTCTGGGGCATCAAG
CAGCTCCAGGCAAGAGTCCTGGCTGTGGAAAGATACCTAAGAGATCAACAGCTCCTAGGGATTTGGGGTTGCTCTGGAAA
ACTCATTTGCACCACTGCTGTGCCTTGGAATGCTACTTGGAAGGCTAATAATACAGATCTGGATCAAATTTGGAATAACA
AAACCTGGATACAGTGGGAAAAAGAAATTGACAATTACACAGATTTAATATACTACTTACTTGAACGATCGCAGAACCAG
CAAGAAGAGAATGAAAAAGATTTATTGGAATTGGACAAGTGGGCAAGTTTGTGGAATTGGTTTGACATAACAAACTGGCT
GTGGTATATTAAAATATTCATAATGATAGTAGGAGGATTAATAGGATTAAGAATAGTTTTTGCTGTACTTTCTATAGTGA
ATAGAGTTAGGCAGGGATATTCACCACTCTCATTTCAGACCCGCCTCCCAACCCCGAGGGGACCCGACAGGCCCGACGGA
ACCGAAGAAGAAGGTGGAGAGAGAGGCAAAGACAGATCCATACGCTTAGTGGATGGCTTCTTAGCGCTTATCTGGGACGA
CCTGCGGAACCTGTGCCTCTTCAGCTACCACCAATTGAGAGACTTACTCTTGATTGTAGGGAGGATTGTGGAACTTCTGG
GACGCAGGGGGTGGGAAGCCCTCAAGTATTGTTGGAGTCTCCTACAGTATTGGAGTCAGGAACTAAAGAATAGTGCTGTC
AGCTTGCTCAACACCACAGCTATAGTAGTAGCTGAAGGGACAGATAGGATTATAGAAATAGCACAAAGAATCGGCAGAGC
TTTTCTCAATATACCTAGAAGAATAAGACAGGGCTTCGAAAGGGCTTTGCTATAAAATGGGTGGCAAGTGGTCAAAAAGC
AGTGTGCCTGGATGGCCTGCTATCAGGGAAAAAATGAGACGAGCTGAGCCTGAGCCAGCAGCAGAAGGGGTGGGAGCAGT
ATCTCGAGACCTGGCAAAACATGGAGCAATCACAAGTAGCAATACTAATAGTGCTGCTTGTACCTGGCTGGAAGCACAAG
AGGAGGAGGAGGTGGGCTTTCCAGTCAGGCCTCAGGTACCCTTAAGACCAATGACTTACAAGGGAGCTGTAGATCTTAGC
CACTTTTTAAGAGAAAAGGGGGGACTGGAAGGGTTAATTCACTCCCAAAAGAGACAGGACATCCTTGATCTATGGGTCTA
CCATACACAAGGCTACTTCCCTGATTGGCAGAACTACACACCAGGGCCAGGGGTAAGATATCCACTGACCTTTGGATGGT
GCTTCAAGCTAGTACCAGTGGAGAAAGAGAAGGTAGAAGAGGCCACTGCAGGAGAGAACACCAGCCTGTTACACCCTGTA
AGCCAGCATGGGATGGATGACCCGGAGAGAGAAGTGTTACAGTGGAAGTTTGACAGTCGCCTAGCATTTCATCACATGGC
CCTAGAGAAGTACCCAGAGTTCTTCAAAGACTGCTGACACCTGCTAAAGAATGCTGACACCAAGCTTTCTACAAGGGACT
TTCCGCTGGGGACTTTCCAGGGGAGGTGTGGCCTGGGCGGGACTGGGGAGTGGCGAGCCCTCAGATGCTGCATATAAGCA
GCCGCTTTTTGCCTGTACTGGGTCTCTCTAGTTAGACCAGATCTGAGCCCGGGAGCTCTCTGGCTAGCTAGGGAACCCAC
TGCTTAAGCCTCAATAAAGCTTGCCTTGAG
>chrA08MT929423.1
TGGAAGGGTTAATTCACTCCCAAAAGAGACAGGACATCCTTGATCTATGGGTCTACCATACACAAGGCTACTTCCCTGAT
TGGCAGAACTACACACCAGGGCCAGGGGTAAGATATCCACTGACCTTTGGATGGTGCTTCAAGCTAGTACCAGTGGAGAA
AGAGAAGGTAGAAGAGGCCACTGCAGGAGAGAACACCAGCCTGTTACACCCTGTAAGCCAGCATGGGATGGATGACCCGG
AGAGAGAAGTGTTACAGTGGAAGTTTGACAGTCGCCTAGCATTTCATCACATGGCCCTAGAGAAGTACCCAGAGTTCTTC
AAAGACTGCTGACACCTGCTAAAGAATGCTGACACCAAGCTTTCTACAAGGGACTTTCCGCTGGGGACTTTCCAGGGGAG
GTGTGGCCTGGGCGGGACTGGGGAGTGGCGAGCCCTCAGATGCTGCATATAAGCAGCCGCTTTTTGCCTGTACTGGGTCT
CTCTAGTTAGACCAGATCTGAGCCCGGGAGCTCTCTGGCTAGCTAGGGAACCCACTGCTTAAGCCTCAATAAAGCTTGCC
TTGAGAGCTTCAAGTAGTGTGTGCCCGTCTGTTGTGTGACTCTGGTAACTAGAGATCCCTCAGACCATTAAAGTCAGTGT
GGAAAATCTCTAGCAGTGGCGCCCGAACAGGGACCGGAAAGCAAAAGAGAAACCAGAGGAGCTCTCTCGACGCAGGACTC
GGCTTGCTGAAGTGCACACAGCAAGAGGCGAGGGGCAGCGACTGGTGAGTACGCTGAAAATTTTGACTAGCAGAGGCTAG
AAGGAGAGAGATGGGTGCGAGAGCGTCAGTATTAAGCGGGGGACAATTGGATAGATGGGAGAAAATTCGGTTAAGGCCAG
GAGGAAAGAAACAATATAGATTAAAACATATAGTATGGGCAAGCAGGGAGCTAGAAAGATTTGCAGTCAATCCTGGCTTG
TTAGAAACAGCAGAAGGCTGTAGACAGATACTGCAACAATTACAACCATCTCTTCAGACAGGATCAGAGGAAATTAAATC
ATTGTATAATACAGTAGCAACCCTCTATTGTGTACATCTAAGGATAGAGGTAAAAGACACCAAAGAAGCTTTAGACAAAA
TAGAGGAAGAGCAAAAGAAAAGTAAGAAAAAGGCAGAACAAGCAGCCGCTGCCGCAGGAAGCAGCAGCCAAGTCAGTCAA
AATTACCCTATAGTGCAGAACCTTCAGGGGCAAATGGTACACCAAGCCATATCACCTAGAACTTTAAATGCATGGGTAAA
AGTAGTAGAAGAGAAGGCTTTCAGCCCAGAAGTAATACCCATGTTTTCAGCTTTATCAGAAGGAGCCACCCCACAAGATT
TAAACACCATGCTAAACACAGTGGGGGGACATCAAGCAGCCATGCAAATGCTAAAAGAGACCATCAATGAGGAAGCTGCA
GAATGGGACAGACTGCACCCAGTGCATGCAGGGCCTGTTGCACCAGGCCAGATGAGAGAACCAAGGGGAAGTGACATAGC
AGGAACTACTAGTACCCTTCAGGAACAAATAGGGTGGATGACAAATAATCCACCTATCCCAGTAGGAGAAATTTATAAAA
GATGGATAATCATGGGGTTAAATAAAATAGTAAGAATGTATAGCCCAACCAGCATTTTGGACATAAGACAAGGACCAAAG
GAACCCTTTAGAGATTATGTAGATCGGTTCTATAAAACTCTAAGAGCCGAGCAGGCTTCACAGGAGGTAAAAAATTGGAT
GACAGAGACCTTGTTGGTCCAAAATGCAAACCCAGATTGTAAGACTATTCTAAAAGCATTAGGACCAGGAGCTACATTAG
AAGAAATGATGACAGCGTGTCAGGGAGTAGGGGGACCAGGCCATAAAGCAAGAGTCTTGGCTGAAGCAATGAGCCAAGTG
ACAAATTCAGCTACTGTAATGATGCAGAGGGGCAATTTTAAGGGCCAAAGAAAGATTATTAAGTGTTTCAATTGTGGCAG
AGAAGGGCACTTAGCCAGACACTGCAGGGCCCCTAGGAAAAAGGGCTGTTGGAAATGTGGAAAGGAAGGACACCAAATGA
AAGATTGTACTGAAAGACAGGCTAATTTTTTAGGGAAGATCTGGCCTTCCTCCAAGGGAAGGCCAGGGAACTTTCTTCAG
AGCAGACCAGAACCAACAGCCCCAACAGCCCCAACAGCCCCACCAGAGGAGAGCTTCAGGTTTGGGGAAGAGACAACAAC
TCCCCCTCAGAAGCAGGAGCCGATAGACAAGAACCTGTATCCCTTAGCTTCCCTCAAATCACTCTTTGGCAACGACCCCT
TGTCACAATAAAGGTAGGGGGACAACTAAAGGAAGCTTTATTAGATACAGGAGCAGATGATACAGTATTAGAAGAAATGA
GTTTGCAAGGAAGATGGAAACCAAAAATGATAGGGGGAATTGGAGGTTTTATCAAAGTAAGACAATATGAAGAGATACCC
GTAGAAATCTGTGGACATAAAGCTATAGGTACAGTATTAATAGGACCTACACCTGTCAACATAATTGGAAGAAATCTGTT
GACTCAGATTGGTTGCACTTTAAATTTTCCCATCAGTCCTATTGAAACTGTACCAGTCAAGTTAAAACCAGGAATGGATG
GCCCAAAGGTTAAACAATGGCCATTAACAGAAGAAAAAATAAAAGCATTAGTAGAGATTTGTACAGAAATGGAAAAGGAA
GGGAAAATTACAAAAATTGGGCCTGAAAATCCATACAATACTCCAGTATTTGCCATAAAGAAAAAGGACAGTACTAAGTG
GAGAAAATTAGTAGATTTCAGAGAACTTAATAAGAGAACTCAGGACTTCTGGGAAGTTCAATTAGGAATACCACATCCCG
CAGGGTTAAAAAAGAAAAAATCAGTTACAGTACTGGATGTGGGTGATGCATATTTTTCAGTTCCCTTAGATAAAGAATTC
AGGAAGTATACTGCATTTACTATACCTAGTACAAACAATGAGACACCAGGGATTAGATATCAATACAATGTGCTTCCACA
GGGATGGAAAGGATCACCAGCAATATTCCAAGCTAGCATGACAAAAATCTTAGAGCCTTTTAGAATAAAAAATCCAGACA
TAGTTATTTATCAATACATGGATGATTTGTATGTGGGCTCTGACTTAGAAATAGGACAGCATAGAGCAAAAATAGAGGAA
CTGAGACAACATCTGTTGGCGTGGGGATTTACCACACCAGATAAAAAACATCAGAAAGAACCTCCATTCCTTTGGATGGG
TTATGAACTCCATCCTGATAAATGGACAGTACAGCCTATAGTGCTGCCAGAAAAAGACAGCTGGACTGTCAATGACATAC
AGAAGTTAGTGGGAAAATTGAATTGGGCAAGTCAGATTTATCCAGGGATTAAAGTAAGGCAATTATGTAAACTCCTTAGG
GGAGCCAAAGCACTGACAGAAGTAATACCACTAACAGAAGAAGCAGAGCTAGAACTGGCTGAAAACAGGGAGATTTTAAA
AGAACCAGTACATGGGGTGTATTATGACCCATCAAAAGACTTAATAGCAGAAATACAGAAGCAGGAGCAGGGCCAATGGT
CATATCAAATTTATCAAGAACCATTTAAAAATCTGAAAACAGGAAAATATGCAAGAATGAGGGGTACCCACACTAATGAT
GTAAAACAATTAACAGAGGCAGTGCAAAAAATAGCTAACGAAAGCATAGTAATATGGGGAAAAATTCCTAAGTTTAGACT
ACCCATACAAAAGGAAACATGGGAAACATGGTGGGTGGAGTATTGGCAGGCCACCTGGATTCCTGAGTGGGAGTTTGTCA
ATACCCCTCCCTTAGTGAAATTATGGTACCAGTTAGAGAAAGAACCCATAGTAGGAGCAGAAACTTTCTATGTAGATGGG
GCAGCTAGTAGGGAAACCAAATCAGGAAAAGCAGGATATGTCACTGACAGAGGAAGAGAAAAGGTTGTCTCCCTAACTGA
CACAACAAATCAGAAGACTGAGTTACAAGCAATTAATCTAGCTTTGCAGGATTCAGGATTAGAAGTAAACATAGTAACAG
ACTCACAATATGCATTAGGGATCATCCAAGCGCAACCAGATAAAAGTGAATCAGAGCTAGTTAATCAAATAGTAGAGCAG
TTAATAAAAAAGGAAAAGGTTTACCTGGCATGGGTACCAGCACACAAAGGAATTGGAGGAAATGAACAAGTAGACAAATT
AGTCAGTAGTGGAATCAGGAAAGTACTATTTTTGGATGGAATAGATAAGGCCCAAGAAGATCATGAGAAATATCACAGTA
ATTGGAGAGCAATGGCTCATGATTTTAACCTGCCACCTGTAATAGCAAAAGAAATAGTAGCCAGCTGTGATAAATGTCAG
CTAAAAGGAGAAGCCATGCATGGGCAAGTAGACTGTAGCCCAGGAATATGGCAACTAGATTGTACACATTTAGAAGAAAA
AATTATCCTAGTGGCAGTTCATGTAGCCAGTGGATAYATAGAAGCAGAAGTTATTCCAGCAGAGACAGGGCAGGAAACAG
CATACTTTATCTTAAAATTAGCAGGAAGATGGCCAGTAAAAACAATACACACAGACAATGGCAGAAATTTCACCAGTAAT
ACAGTTAAGGCCGCCTGTTGGTGGGCAGGGATCAAACAGGAATTTGGCATTCCCTACAATCCCCAAAGCCAAGGAGTAGT
AGAATCAATGAATAAAGAATTAAAGAAAATTATAAACCAGGTAAGAGATCAAGCAGAACATCTTAAGACAGCAGTACAAA
TGGCAGTATTCATCCACAATTTTAAGAGAAAAGGGGGGATTGGGGGGTACAGTGCAGGGGAGAGAATAATAGACATAATA
GCATCAGACATACAAACTAAAGAACTACAAAAACAAATCACAAAAATTCAAAATTTTCGGGTTTATTACAGGGACAGCAG
AGACCCACTTTGGAAAGGACCAGCAAAGCTCCTCTGGAAAGGTGAAGGGGCAGTAGTAATACAAGATAATAGTGAAATAA
AAGTAGTGCCAAGGAGAAAAGCAAAGATCATTAGGGATTATGGAAAACAGATGGCAGGTGATGATTGTGTGGCAAGTAGA
CAGGATGAGGATTAACACATGGAAAAGTTTAGTAAAATACCATATGCATATTTCAAAGAAAGCTAAAGGATGGTTTTATA
GACATCACTATGACAGCCCTCATCCAAAAGTAAGTTCAGAAGTACACATCCCATTAGGGGACGCTAGACTAGTAATAACA
ACATATTGGGGACTGCATACAGGAGAAAGAGAATGGCATTTGGGTCAAGGAGTCTCTATAGAATGGAGGAAGAGGAGATA
CAGCACACAAGTGGACCCTAACCTAGCAGACCAACTAATTCATCAATGTTATTTTGATTGTTTTTCAGAATCTGCTATAA
GAAATACCATATTAGGACGTATAGTTAGTCCTAGTTGTGAATATCAAGCAGGACATAGCAAGGTAGGATCCCTACAGTAC
TTGGCACTAACAGCATTAATAACACCAAAAAGGAGAAAGCCACCTTTGCCTAGTGTTGCAAAACTGACAGAGGATAGATG
GAACAAGCCCCGGAAGACCAAGGGCCACAGAGGGAACCATTCAATGAATGGACACTAGAGCTTTTAGAGGAACTTAAAAA
TGAAGCTGTTAGACACTTTCCCAGGACATGGCTCCATGGCTTAGGACAACATATCTATGACACTTATGGGGATACTTGGG
AAGGAGTGGAAGCCATAATAAGAATTCTGCAACAACTGCTGTTTATTCATTACAGAATTGGATGTCATCATAGCAGAATA
GGCATTACCCGACAAAGGAGAGCAAGAAATGGAGCCAGTAGATCCTAGACTAGAGCCCTGGAAGCATCCAGGAAGTCAGC
CTAAAACTGCTTGTACCAATTGCTATTGTAAAAAGTGTTGCTTACATTGCCAAGTTTGTTTCATGAAAAAAGCCTTAGGC
ATCTCCTATGGCAGGAAGAAGCGGAGACAGCGACGAAGACCTCCTCAGGACAGTAAGAATAATCAAGGCCCTCTACCAAA
GCAGTAAGTATTACATGTAATGCAGTCTTTACAAATAGTAGCAATAGTAGCACTAGTAGTAGCAGCAATAGTAGCAATAG
TAGTGTGGACTATAGTAGGCATAGAATATATGAGAATAAGAAGACAAAGAAAGATAGATAGGTTAGTTGAGAGAATACTA
GAAAGAGCAGAAGACAGTGGCAATGACAGTGAAGGGGACCAGGAAGAACTATCAGCACTTATGGACAGGGGGCATGATGC
TCCTTGGAATATTAATGATCTGTAGTACTGCACAACAATTGTGGGTCACAGTCTATTATGGGGTACCTGTGTGGAAAGAC
GCAACCACCACTCTATTTTGTGCATCAGATGCTAAAGCATATGATACAGAGGCACATAATGTTTGGGCCACACATGCCTG
TGTACCCACAGACCCCAACCCACAAGAAGTAGTATTAAATGTGACAGAAGATTTCAACATGTGGAAAAATAACATGGTAG
AACAAATGCATGAGGATATAATTAGTTTATGGGATCAAAGCCTAAAGCCATGTGTAAAGTTAACGCCACTCTGTGTTAGG
TTAGAGTGCGATGATTTGAAAAATTTAACAGACTCTAGTTGGGGAAATATGACAGGAGAAATAAAAAACTGCTCTTTCAA
TAGCACCACARGTATGCAAGATAAGCCACAGAAACAATATGCAACTTTCTATAAGCTTGATATAGAACCACTAGATAATA
CTACTAGTACTAGTTATACTAACAAGAGCTATAGGTTGATAAATTGTAACACCTCAGTCATTACACAGGCTTGTCCAAAG
GTATCCTTTGAACCAATTCCCATACATTATTGTGCCCCGGCTGGTTTTGCGATTCTAAAATGTAAGGATGAGAAGTTCAA
TGGATCAGGACTATGTAACAATGTCAGCACAGTACAATGTACACATGGAATTAGGCCAGTAGTGTCAACTCAATTGCTAT
TAAATGGCAGCTTAGCAGAAGACGAGGTAGTAATTAGATCTGAAAATTTCACAAACAATGCTAAAGTCATAATAGTACAG
CTGAATAAAACTGTATTAATTAATTGTACAAGACCTGGCAACAATACAAGAAAGAGTGTAACTATAGGACCAGGGAGAGC
ATTTTTTACATCAAATATAATAGGAGATATAAGACGAGCACACTGTAACATTTCTAGAAAACAATGGAATGAGACCTTAC
AACACATAGTTATAAAATTAAAAGAACAATTTGGGAATAAAACAATAATCTTTAATTCATCCTCAGGAGGGGACCCAGAA
GTTGTAATGCACAATTTTAATTGTGGAGGGGAATTTTTCTACTGCAATACAACAAAACTGTTTAATAGCACTTGGAATTC
AACACATAGTTGGAACGATACAGGGTCAAATGACAATGTCACACTTCCATGCAGGATAAAACAAATCATAAACATGTGGC
AGGAAGTAGGAAGAGCAATGTATGCCCCTCCTATTAAGGGAGAAATTAAATGTTCATCAAATATTACAGGGCTGATATTA
ACTAGAGATGGTGGGACAGGTAATGAGACTGACAACAACACTGAGACCTTCAGACCAGGAGGAGGAGATATGAGAAACAA
TTGGAGAAGTGAATTATATAAATATAAAGTAATAAGAATTGAACCAATAGGATTAGCACCCACCAAGGCAAAGAGAAGAG
TGGTGCAGAGAGAAAAAAGAGCAATAACAATGGGAGCTATGTTCTTTGGGTTCTTGGGAGCAGCAGGAAGCACTATGGGC
GCAGCGTCAATAGCGCTGACGGCACAGGCCAGACAATTACTGTCTGGTATAGTGCAACAGCAAAACAATTTGCTGAGGGC
TATTGAGGCGCAACAACATCTGTTGCAACTCACAGTCTGGGGCATCAAGCAGCTCCAGGCAAGAGTCCTGGCTGTGGAAA
GATACCTAAGAGATCAACAGCTCCTAGGGATTTGGGGTTGCTCTGGAAAACTCATTTGCACCACTGCTGTGCCTTGGAAT
GCTACTTGGAAGGCTAATAATACAGATCTGGATCAAATTTGGAATAACAAAACCTGGATACAGTGGGAAAAAGAAATTGA
CAATTACACAGATTTAATATACTACTTACTTGAACGATCGCAGAACCAGCAAGAAGAGAATGAAAAAGATTTATTGGAAT
TGGACAAGTGGGCAAGTTTGTGGAATTGGTTTGACATAACAAACTGGCTGTGGTATATTAAAATATTCATAATGATAGTA
GGAGGATTAATAGGATTAAGAATAGTTTTTGCTGTACTTTCTATAGTGAATAGAGTTAGGCAGGGATATTCACCACTCTC
ATTTCAGACCCGCCTCCCAACCCCGAGGGGACCCGACAGGCCCGACGGAACCGAAGAAGAAGGTGGAGAGAGAGGCAAAG
ACAGATCCATACGCTTAGTGGATGGCTTCTTAGCGCTTATCTGGGACGACCTGCGGAACCTGTGCCTCTTCAGCTACCAC
CAATTGAGAGACTTACTCTTGATTGTAGGGAGGATTGTGGAACTTCTGGGACGCAGGGGGTGGGAAGCCCTCAAGTATTG
TTGGAGTCTCCTACAGTATTGGAGTCAGGAACTAAAGAATAGTGCTGTCAGCTTGCTCAACACCACAGCTATAGTAGTAG
CTGAAGGGACAGATAGGATTATAGAAATAGCACAAAGAATCGGCAGAGCTTTTCTCAATATACCTAGAAGAATAAGACAG
GGCTTCGAAAGGGCTTTGCTATAAAATGGGTGGCAAGTGGTCAAAAAGCAGTGTGCCTGGATGGCCTGCTATCAGGGAAA
AAATGAGACGAGCTGAGCCTGAGCCAGCAGCAGAAGGGGTGGGAGCAGTATCTCGAGACCTGGCAAAACATGGAGCAATC
ACAAGTAGCAATACTAATAGTGCTGCTTGTACCTGGCTGGAAGCACAAGAGGAGGAGGAGGTGGGCTTTCCAGTCAGGCC
TCAGGTACCCTTAAGACCAATGACTTACAAGGGAGCTGTAGATCTTAGCCACTTTTTAAGAGAAAAGGGGGGACTGGAAG
GGTTAATTCACTCCCAAAAGAGACAGGACATCCTTGATCTATGGGTCTACCATACACAAGGCTACTTCCCTGATTGGCAG
AACTACACACCAGGGCCAGGGGTAAGATATCCACTGACCTTTGGATGGTGCTTCAAGCTAGTACCAGTGGAGAAAGAGAA
GGTAGAAGAGGCCACTGCAGGAGAGAACACCAGCCTGTTACACCCTGTAAGCCAGCATGGGATGGATGACCCGGAGAGAG
AAGTGTTACAGTGGAAGTTTGACAGTCGCCTAGCATTTCATCACATGGCCCTAGAGAAGTACCCAGAGTTCTTCAAAGAC
TGCTGACACCTGCTAAAGAATGCTGACACCAAGCTTTCTACAAGGGACTTTCCGCTGGGGACTTTCCAGGGGAGGTGTGG
CCTGGGCGGGACTGGGGAGTGGCGAGCCCTCAGATGCTGCATATAAGCAGCCGCTTTTTGCCTGTACTGGGTCTCTCTAG
TTAGACCAGATCTGAGCCCGGGAGCTCTCTGGCTAGCTAGGGAACCCACTGCTTAAGCCTCAATAAAGCTTGCCTTGAGA
GCTTCAAGTAGTGTGTGCCCGTCTGTTGTGTGACTCTGGTAACTAGAGATCCCTCAGACCATTAAAGTCAGTGTGGAAAA
TCTCTAGCA
>chrA08MT929405.1
GCAGTAGTAATACAAGATAATAGTGAAATAAAAGTAGTGCCAAGGAGAAAAGCAAAGATCATTAGGGATTATGGAAAACA
GATGGCAGGTGATGATTGTGTGGCAAGTAGACAGGATGAGGATTAACACATGGAAAAGTTTAGTAAAATACCATATGCAT
ATTTCAAAGAAAGCTAAAGGATGGTTTTATAGACATCACTATGACAGCCCTCATCCAAAAGTAAGTTCAGAAGTACACAT
CCCATTAGGGGACGCTAGACTAGTAATAACAACATATTGGGGACTGCATACAGGAGAAAGAGAATGGCATTTGGGTCAAG
GAGTCTCTATAGAATGGAGGAAGAGGAGATACAGCACACAAGTGGACCCTAACCTAGCAGACCAACTAATTCATCAATGT
TATTTTGATTGTTTTTCAGAATCTGCTATAAGAAATACCATATTAGGACGTATAGTTAGTCCTAGTTGTGAATATCAAGC
AGGACATAGCAAGGTAGGATCCCTACAGTACTTGGCACTAACAGCATTAATAACACCAAAAAGGAGAAAGCCACCTTTGC
CTAGTGTTGCAAAACTGACAGAGGATAGATGGAACAAGCCCCGGAAGACCAAGGGCCACAGAGGGAACCATTCAATGAAT
GGACACTAGAGCTTTTAGAGGAACTTAAAAATGAAGCTGTTAGACACTTTCCCAGGACATGGCTCCATGGCTTAGGACAA
CATATCTATGACACTTATGGGGATACTTGGGAAGGAGTGGAAGCCATAATAAGAATTCTGCAACAACTGCTGTTTATTCA
TTACAGAATTGGATGTCATCATAGCAGAATAGGCATTACCCGACAAAGGAGAGCAAGAAATGGAGCCAGTAGATCCTAGA
CTAGAGCCCTGGAAGCATCCAGGAAGTCAGCCTAAAACTGCTTGTACCAATTGCTATTGTAAAAAGTGTTGCTTACATTG
CCAAGTTTGTTTCATGAAAAAAGCCTTAGGCATCTCCTATGGCAGGAAGAAGCGGAGACAGCGACGAAGACCTCCTCAGG
ACAGTAAGAATAATCAAGGCCCTCTACCAAAGCAGTAAGTATTACATGTAATGCAGTCTTTACAAANTAGTAGCAATAGT
AGCACTAGTAGTAGCAGCAATAGTAGCAATAGTAGTGTGGACTATAGTAGGCATAGAATATATGAGAATAAGAAGACAAA
GAAAGATAGATAGGTTAGTTGAGAGAATACTAGAAAGAGCAGAAGACAGTGGCAATGACAGTGAAGGGGACCAGGAAGAA
CTATCAGCACTTATGGACAGGGGGCATGATGCTCCTTGGAATATTAATGATCTGTAGTACTGCACAACAATTGTGGGTCA
CAGTCTATTATGGGGTACCTGTGTGGAAAGACGCAACCACCACTCTATTTTGTGCATCAGATGCTAAAGCATATGATACA
GAGGCACATAATGTTTGGGCCACACATGCCTGTGTACCCACAGACCCCAACCCACAAGAAGTAGTATTAAATGTGACAGA
AGATTTCAACATGTGGAAAAATAACATGGTAGAACAAATGCATGAGGATATAATTAGTTTATGGGATCAAAGCCTAAAGC
CATGTGTAAAGTTAACGCCACTCTGTGTTAGGTTAGAGTGCGATGATTTGAAAAATTTAACAGACTCTAGTTGGGGAAAT
ATGACAGGAGAAATAAAAAACTGCTCTTTCAATAGCACCACAGGTATGCAAGATAAGCCACAGAAACAATATGCAACTTT
CTATAAGCTTGATATAGAACCACTAGATAATACTACTAGTACTAGTTATACTAACAAGAGCTATAGGTTGATAAATTGTA
ACACCTCAGTCATTACACAGGCTTGTCCAAAGGTATCCTTTGAACCAATTCCCATACATTATTGTGCCCCGGCTGGTTTT
GCGATTCTAAAATGTAAGGATGAGAAGTTCAATGGATCAGGACTATGTAACAATGTCAGCACAGTACAATGTACACATGG
AATTAGGCCAGTAGTGTCAACTCAATTGCTATTAAATGGCAGCTTAGCAGAAGACGAGGTAGTAATTAGATCTGAAAATT
TCACAAACAATGCTAAAGTCATAATAGTACAGCTGAATAAAACTGTATTAATTAATTGTACAAGACCTGGCAACAATACA
AGAAAGAGTGTAACTATAGGACCAGGGAGAGCATTTTTTACATCAAATATAATAGGAGATATAAGACGAGCACACTGTAA
CATTTCTAGAAAACAATGGAATGAGACCTTACAACACATAGTTATAAAATTAAAAGAACAATTTGGGAATAAAACAATAA
TCTTTAATTCATCCTCAGGAGGGGACCCAGAAGTTGTAATGCACAATTTTAATTGTGGAGGGGAATTTTTCTACTGCAAT
ACAACAAAACTGTTTAATAGCACTTGGAATTCAACACATAGTTGGAACGATACAGGGTCAAATGACAATGTCACACTTCC
ATGCAGGATAAAACAAATCATAAACATGTGGCAGGAAGTAGGAAGAGCAATGTATGCCCCTCCTATTAAGGGAGAAATTA
AATGTTCATCAAATATTACAGGGCTGATATTAACTAGAGATGGTGGGACAGGTAATGAGACTGACAACAACACTGAGACC
TTCAGACCAGGAGGAGGAGATATGAGAAACAATTGGAGAAGTGAATTATATAAATATAAAGTAATAAGAATTGAACCAAT
AGGATTAGCACCCACCAAGGCAAAGAGAAGAGTGGTGCAGAGAGAAAAAAGAGCAATAACAATGGGAGCTATGTTCTTTG
GGTTCTTGGGAGCAGCAGGAAGCACTATGGGCGCAGCGTCAATAGCGCTGACGGCACAGGCCAGACAATTACTGTCTGGT
ATAGTGCAACAGCAAAACAATTTGCTGAGGGCTATTGAGGCGCAACAACATCTGTTGCAACTCACAGTCTGGGGCATCAA
GCAGCTCCAGGCAAGAGTCCTGGCTGTGGAAAGATACCTAAGAGATCAACAGCTCCTAGGGATTTGGGGTTGCTCTGGAA
AACTCATTTGCACCACTGCTGTGCCTTGGAATGCTACTTGGAAGGCTAATAATACAGATCTGGATCAAATTTGGAATAAC
AAAACCTGGATACAGTGGGAAAAAGAAATTGACAATTACACAGATTTAATATACTACTTACTTGAACGATCGCAGAACCA
GCAAGAAGAGAATGAAAAAGATTTATTGGAATTGGACAAGTGGGCAAGTTTGTGGAATTGGTTTGACATAACAAACTGGC
TGTGGTATATTAAAATATTCATAATGATAGTAGGAGGATTAATAGGATTAAGAATAGTTTTTGCTGTACTTTCTATAGTG
AATAGAGTTAGGCAGGGATATTCACCACTCTCATTTCAGACCCGCCTCCCAACCCCGAGGGGACCCGACAGGCCCGACGG
AACCGAAGAAGAAGGTGGAGAGAGAGGCAAAGACAGATCCATACGCTTAGTGGATGGCTTCTTAGCGCTTATCTGGGACG
ACCTGCGGAACCTGTGCCTCTTCAGCTACCACCAATTGAGAGACTTACTCTTGATTGTAGGGAGGATTGTGGAACTTCTG
GGACGCAGGGGGTGGGAAGCCCTCAAGTATTGTTGGAGTCTCCTACAGTATTGGAGTCAGGAACTAAAGAATAGTGCTGT
CAGCTTGCTCAACACCACAGCTATAGTAGTAGCTGAAGGGACAGATAGGATTATAGAAATAGCACAAAGAATCGGCAGAG
CTTTTCTCAATATACCTAGAAGAATAAGACAGGGCTTCGAAAGGGCTTTGCTATAAAATGGGTGGCAAGTGGTCAAAAAG
CAGTGTGCCTGGATGGCCTGCTATCAGGGAAAAAATGAGACGAGCTGAGCCTGAGCCAGCAGCAGAAGGGGTGGGAGCAG
TATCTCGAGACCTGGCAAAACATGGAGCAATCACAAGTAGCAATACTAATAGTGCTGCTTGTACCTGGCTGGAAGCACAA
GAGGAGGAGGAGGTGGGCTTTCCAGTCAGGCCTCAGGTACCCTTAAGACCAATGACTTACAAGGGAGCTGTAGATCTTAG
CCACTTTTTAAGAGAAAAGGGGGGACTGGAAGGGTTAATTCACTCCCAAAAGAGACAGGACATCCTTGATCTATGGGTCT
ACCATACACAAGGCTACTTCCCTGATTGGCAGAACTACACACCAGGGCCAGGGGTAAGATATCCACTGACCTTTGGATGG
TGCTTCAAGCTAGTACCAGTGGAGAAAGAGAAGGTAGAAGAGGCCACTGCAGGAGAGAACACCAGCCTGTTACACCCTGT
AAGCCAGCATGGGATGGATGACCCGGAGAGAGAAGTGTTACAGTGGAAGTTTGACAGTCGCCTAGCATTTCATCACATGG
CCCTAGAGAAGTACCCAGAGTTCTTCAAAGACTGCTGACACCTGCTAAAGAATGCTGACACCAAGCTTTCTACAAGGGAC
TTTCCGCTGGGGACTTTCCAGGGGAGGTGTGGCCTGGGCGGGACTGGGGAGTGGCGAGCCCTCAGATGCTGCATATAAGC
AGCCGCTTTTTGCCTGTACTGGGTCTCTCTAGTTAGACCAGATCTGAGCCCGGGAGCTCTCTGGCTAGCTAGGGAACCCA
CTGCTTAAGCCTCAATAAAGCTTGCCTTGAG
>chrA08MT929420.1
ACCAGATCTGAGCCCGGGAGCTCTCTGGCTAGCTAGGGAACCCACTGCTTAAGCCTCAATAAAGCTTGCCTTGAGAGCTT
CAAGTAGTGTGTGCCCGTCTGTTGTGTGACTCTGGTAACTAGAGATCCCTCAGACCATTAAAGTCAGTGTGGAAAATCTC
TAGCAGTGGCGCCCGAACAGGGACCGGAAAGCAAAAGAGAAACCAGAGGAGCTCTCTCGACGCAGGACTCGGCTTGCTGA
AGTGCACACAGCAAGAGGCGAGGGGCAGCGACTGGTGAGTACGCTGAAAATTTTGACTAGCAGAGGCTAGAAGGAGAGAG
ATGGGTGCGAGAGCGTCAGTATTAAGCGGGGGACAATTGGATAGATGGGAGAAAATTCGGTTAAGGCCAGGAGGAAAGAA
ACAATATAGATTAAAACATATAGTATGGGCAAGCAGGGAGCTAGAAAGATTTGCAGTCAATCCTGGCTTGTTAGAAACAG
CAGAAGGCTGTAAACAGATACTGCAACAATTACAACCATCTCTTCAGACAGGATCAGAGGAAATTAAATCATTGTATAAT
ACAGTAGCAACCCTCTATTGTGTACATCTAAGGATAGAGGTAAAAGACACCAAAGAAGCTTTAGACAAAATAGAGGAAGA
GCAAAAGAAAAGTAAGAAAAAGGCAGAACAAGCAGCCGCTGCCGCAGGAAGCAGCAGCCAAGTCAGTCAAAATTACCCTA
TAGTGCAGAACCTTCAGGGGCAAATGGTACACCAAGCCATATCACCTAGAACTTTAAATGCATGGGTAAAAGTAGTAGAA
GAGAAGGCTTTCAGCCCAGAAGTAATACCCATGTTTTCAGCTTTATCAGAAGGAGCCACCCCACAAGATTTAAACACCAT
GCTAAACACAGTGGGGGGACATCAAGCAGCCATGCAAATGCTAAAAGAGACCATCAATGAGGAAGCTGCAGAATGGGACA
GACTGCACCCAGTGCATGCAGGGCCTGTTGCACCAGGCCAGATGAGAGAACCAAGGGGAAGTGACATAGCAGGAACTACT
AGTACCCTTCAGGAACAAATAGGGTGGATGACAAATAATCCACCTATCCCAGTAGGAGAAATTTATAAAAGATGGATAAT
CATGGGGTTAAATAAAATAGTAAGAATGTATAGCCCAACCAGCATTTTGGACATAAGACAAGGACCAAAGGAACCCTTTA
GAGATTATGTAGATCGGTTCTATAAAACTCTAAGAGCCGAGCAGGCTTCACAGGAGGTAAAAAATTGGATGACAGAGACC
TTGTTGGTCCAAAATGCAAACCCAGATTGTAAGACTATTCTAAAAGCATTAGGACCAGGAGCTACATTAGAAGAAATGAT
GACAGCGTGTCAGGGAGTAGGGGGACCAGGCCATAAAGCAAGAGTCTTGGCTGAAGCAATGAGCCAAGTGACAAATTCAG
CTACTGTAATGATGCAGAGGGGCAATTTTAAGGGCCAAAGAAAGATTATTAAGTGTTTCAATTGTGGCAGAGAAGGGCAC
TTAGCCAGACACTGCAGGGCCCCTAGGAAAAAGGGCTGTTGGAAATGTGGAAAGGAAGGACACCAAATGAAAGATTGTAC
TGAAAGACAGGCTAATTTTTTAGGGAAGATCTGGCCTTCCTCCAAGGGAAGGCCAGGGAACTTTCTTCAGAGCAGACCAG
AACCAACAGCCCCAACAGCCCCAACAGCCCCACCAGAGGAGAGCTTCAGGTTTGGGGAAGAGACAACAACTCCCCCTCAG
AAGCAGGAGCCGATAGACAAGAACCTGTATCCCTTAGCTTCCCTCAAATCACTCTTTGGCAACGACCCCTTGTCACAATA
AAGGTAGGGGGACAACTAAAGGAAGCTTTATTAGATACAGGAGCAGATGATACAGTATTAGAAGAAATGAGTTTGCAAGG
AAGATGGAAACCAAAAATAATAGGGGGAATTGGAGGTTTTATCAAAGTAAGACAATATGAAGAGATACCCGTAGAAATCT
GTGGACATAAAGCTATAGGTACAGTATTAATAGGACCTACACCTGTCAACATAATTGGAAGAAATCTGTTGACTCAGATT
GGTTGCACTTTAAATTTTCCCATCAGTCCTATTGAAACTGTACCAGTCAAGTTAAAACCAGGAATGGATGGCCCAAAGGT
TAAACAATGGCCATTAACAGAAGAAAAAATAAAAGCATTAGTAGAGATTTGTACAGAAATGGAAAAGGAAGGGAAAATTA
CAAAAATTGGGCCTGAAAATCCATACAATACTCCAGTATTTGCCATAAAGAAAAAGGACAGTACTAAGTGGAGAAAATTA
GTAGATTTCAGAGAACTTAATAAGAGAACTCAGGACTTCTGGGAAGTTCAATTAGGAATACCACATCCCGCAGGGTTAAA
AAAGAAAAAATCAGTTACAGTACTGGATGTGGGTGATGCATATTTTTCAGTTCCCTTAGATAAAGAATTCAGGAAGTATA
CTGCATTTACTATACCTAGTACAAACAATGAGACACCAGGGATTAGATATCAATACAATGTGCTTCCACAGGGATGGAAA
GGATCACCAGCAATATTCCAAGCTAGCATGACAAAAATCTTAGAGCCTTTTAGAATAAAAAATCCAGACATAGTTATTTA
TCAATACATGGATGATTTGTATGTGGGCTCTGACTTAGAAATAGGACAGCATAGAGCAAAAATAGAGGAACTGAGACAAC
ATCTGTTGGCGTGGGGATTTACCACACCAGATAAAAAACATCAGAAAGAACCTCCATTCCTTTGGATGGGTTATGAACTC
CATCCTGATAAATGGACAGTACAGCCTATAGTGCTGCCAGAAAAAGACAGCTGGACTGTCAATGACATACAGAAGTTAGT
GGGAAAATTGAATTGGGCAAGTCAGATTTATCCAGGGATTAAAGTAAGGCAATTATGTAAACTCCTTAGGGGAGCCAAAG
CACTGACAGAAGTAATACCACTAACAGAAGAAGCAGAGCTAGAACTGGCTGAAAACAGGGAGATTTTAAAAGAACCAGTA
CATGGGGTGTATTATGACCCATCAAAAGACTTAATAGCAGAAATACAGAAGCAGGAGCAGGGCCAATGGTCATATCAAAT
TTATCAAGAACCATTTAAAAATCTGAAAACAGGAAAATATGCAAGAATGAGGGGTACCCACACTAATGATGTAAAACAAT
TAACAGAGGCAGTGCAAAAAATAGCTAACGAAAGCATAGTAATATGGGGAAAAATTCCTAAGTTTAGACTACCCATACAA
AAGGAAACATGGGAAACATGGTGGGTGGAGTATTGGCAGGCCACCTGGATTCCTGAGTGGGAGTTTGTCAATACCCCTCC
CTTAGTGAAATTATGGTACCAGTTAGAGAAAGAACCCATAGTAGGAGCAGAAACTTTCTATGTAGATGGGGCAGCTAGTA
GGGAAACCAAATCAGGAAAAGCAGGATATGTCACTGACAGAGGAAGAGAAAAGGTTGTCTCCCTAACTGACACAACAAAT
CAGAAGACTGAGTTACAAGCAATTAATCTAGCTTTGCAGGATTCAGGATTAGAAGTAAACATAGTAACAGACTCACAATA
TGCATTAGGGATCATCCAAGCGCAACCAGATAAAAGTGAATCAGAGCTAGTTAATCAAATAGTAGAGCAGTTAATAAAAA
AGGAAAAGGTTTACCTGGCATGGGTACCAGCACACAAAGGAATTGGAGGAAATGAACAAGTAGACAAATTAGTCAGTAGT
GGAATCAGGAAAGTACTATTTTTGGATGGAATAGATAAGGCCCAAGAAGATCATGAGAAATATCACAGTAATTGGAGAGC
AATGGCTCATGATTTTAACCTGCCACCTGTAATAGCAAAAGAAATAGTAGCCAGCTGTGATAAATGTCAGCTAAAAGGAG
AAGCCATGCATGGGCAAGTAGACTGTAGCCCAGGAATATGGCAACTAGATTGTACACATTTAGAAGAAAAAATTATCCTA
GTGGCAGTTCATGTAGCCAGTGGATATATAGAAGCAGAAGTTATTCCAGCAGAGACAGGGCAGGAAACAGCATACTTTAT
CTTAAAATTAGCAGGAAGATGGCCAGTAAAAACAATACACACAGACAATGGCAGAAATTTCACCAGTAATACAGTTAAGG
CCGCCTGTTGGTGGGCAGGGATCAAACAGGAATTTGGCATTCCCTACAATCCCCAAAGCCAAGGAGTAGTAGAATCAATG
AATAAAGAATTAAAGAAAATTATAAACCAGGTAAGAGATCAAGCAGAACATCTTAAGACAGCAGTACAAATGGCAGTATT
CATCCACAATTTTAAGAGAAAAGGGGGGATTGGGGGGTACAGTGCAGGGGAGAGAATAATAGACATAATAGCATCAGACA
TACAAACTAAAGAACTACAAAAACAAATCACAAAAATTCAAAATTTTCGGGTTTATTACAGGGACAGCAGAGACCCACTT
TGGAAAGGACCAGCAAAGCTCCTCTGGAAAGGTGAAGGGGCAGTAGTAATACAAGATAATAGTGAAATAAAAGTAGTGCC
AAGGAGAAAAGCAAAGATCATTAGGGATTATGGAAAACAGATGGCAGGTGATGATTGTGTGGCAAGTAGACAGGATGAGG
ATTAACACATGGAAAAGTTTAGTAAAATACCATATGCATATTTCAAAGAAAGCTAAAGGATGGTTTTATAGACATCACTA
TGACAGCCCTCATCCAAAAGTAAGTTCAGAAGTACACATCCCATTAGGGGACGCTAGACTAGTAATAACAACATATTGGG
GACTGCATACAGGAGAAAGAGAATGGCATTTGGGTCAAGGAGTCTCTATAGAATGGAGGAAGAGGAGATACAGCACACAA
GTGGACCCTAACCTAGCAGACCAACTAATTCATCAATGTTATTTTGATTGTTTTTCAGAATCTGCTATAAGAAATACCAT
ATTAGGACGTATAGTTAGTCCTAGTTGTGAATATCAAGCAGGACATAGCAAGGTAGGATCCCTACAGTACTTGGCACTAA
CAGCATTAATAACACCAAAAAGGAGAAAGCCACCTTTGCCTAGTGTTGCAAAACTGACAGAGGATAGATGGAACAAGCCC
CGGAAGACCAAGGGCCACAGAGGGAACCATTCAATGAATGGACACTAGAGCTTATAGAGGAACTTAAAAATGAAGCTGTT
AGACACTTTCCCAGGACATGGCTCCATGGCTTAGGACAACATATCTATGACACTTATGGGGATACTTGGGAAGGAGTGGA
AGCCATAATAAGAATTCTGCAACAACTGCTGTTTATTCATTACAGAATTGGATGTCATCATAGCAGAATAGGCATTACCC
GACAAAGGAGAGCAAGAAATGGAGCCAGTAGATCCTAGACTAGAGCCCTGGAAGCATCCAGGAAGTCAGCCTAAAACTGC
TTGTACCAATTGCTATTGTAAAAAGTGTTGCTTACATTGCCAAGTTTGTTTCATGAAAAAAGCCTTAGGCATCTCCTATG
GCAGGAAGAAGCGGAGACAGCGACGAAGACCTCCTCAGGACAGTAAGAATAATCAAGGCCCTCTACCAAAGCAGTAAGTA
TTACATGTAATGCAGTCTTTACAAATAGTAGCAATAGTAGCACTAGTAGTAGCAGCAATAGTAGCAATAGTAGTGTGGAC
TATAGTAGGCATAGAATATATGAGAATAAGAAGACAAAGAAAGATAGATAGGTTAGTTGAGAGAATACTAGAAAGAGCAG
AAGACAGTGGCAATGACAGTGAAGGGGACCAGGAAGAACTATCAGCACTTATGGACAGGGGGCATGATGCTCCTTGGAAT
ATTAATGATCTGTAGTACTGCACAACAATTGTGGGTCACAGTCTATTATGGGGTACCTGTGTGGAAAGACGCAACCACCA
CTCTATTTTGTGCATCAGATGCTAAAGCATATGATACAGAGGCACATAATGTTTGGGCCACACATGCCTGTGTACCCACA
GACCCCAACCCACAAGAAGTAGTATTAAATGTGACAGAAGATTTCAACATGTGGAAAAATAACATGGTAGAACAAATGCA
TGAGGATATAATTAGTTTATGGGATCAAAGCCTAAAGCCATGTGTAAAGTTAACGCCACTCTGTGTTAGGTTAGAGTGCG
ATGATTTGAAAAATTTAACAGACTCTAGTTGGGGAAATATGACAGGAGAAATAAAAAACTGCTCTTTCAATAGCACCACA
GGTATGCAAGATAAGCCACAGAAACAATATGCAACTTTCTATAAGCTTGATATAGAACCACTAGATAATACTACTAGTAC
TAGTTATACTAACAAGAGCTATAGGTTGATAAATTGTAACACCTCAGTCATTACACAGGCTTGTCCAAAGGTATCCTTTG
AACCAATTCCCATACATTATTGTGCCCCGGCTGGTTTTGCGATTCTAAAATGTAAGGATGAGAAGTTCAATGGATCAGGA
CTATGTAACAATGTCAGCACAGTACAATGTACACATGGAATTAGGCCAGTAGTGTCAACTCAATTGCTATTAAATGGCAG
CTTAGCAGAAGACGAGGTAGTAATTAGATCTGAAAATTTCACAAACAATGCTAAAGTCATAATAGTACAGCTGAATAAAA
CTGTATTAATTAATTGTACAAGACCTGGCAACAATACAAGAAAGAGTGTAACTATAGGACCAGGGAGAGCATTTTTTACA
TCAAATATAATAGGAGATATAAGACGAGCACACTGTAACATTTCTAGAAAACAATGGAATGAGACCTTACAACACATAGT
TATAAAATTAAAAGAACAATTTGGGAATAAAACAATAATCTTTAATTCATCCTCAGGAGGGGACCCAGAAGTTGTAATGC
ACAATTTTAATTGTGGAGGGGAATTTTTCTACTGCAATACAACAAAACTGTTTAATAGCACTTGGAATTCAACACATAGT
TGGAACGATACAGGGTCAAATGACAATGTCACACTTCCATGCAGGATAAAACAAATCATAAACATGTGGCAGGAAGTAGG
AAGAGCAATGTATGCCCCTCCTATTAAGGGAGAAATTAAATGTTCATCAAATATTACAGGGCTGATATTAACTAGAGATG
GTGGGACAGGTAATGAGACTGACAACAACACTGAGACCTTCAGACCAGGAGGAGGAGATATGAGAAACAATTGGAGAAGT
GAATTATATAAATATAAAGTAATAAGAATTGAACCAATAGGATTAGCACCCACCAAGGCAAAGAGAAGAGTGGTGCAGAG
AGAAAAAAGAGCAATAACAATGGGAGCTATGTTCTTTGGGTTCTTGGGAGCAGCAGGAAGCACTATGGGCGCAGCGTCAA
TAGCGCTGACGGCACAGGCCAGACAATTACTGTCTGGTATAGTGCAACAGCAAAACAATTTGCTGAGGGCTATTGAGGCG
CAACAACATCTGTTGCAACTCACAGTCTGGGGCATCAAGCAGCTCCAGGCAAGAGTCCTGGCTGTGGAAAGATACCTAAG
AGATCAACAGCTCCTAGGGATTTGGGGTTGCTCTGGAAAACTCATTTGCACCACTGCTGTGCCTTGGAATGCTACTTGGA
AGGCTAATAATACAGATCTGGATCAAATTTGGAATAACAAAACCTGGATACAGTGGGAAAAAGAAATTGACAATTACACA
GATTTAATATACTACTTACTTGAACGATCGCAGAACCAGCAAGAAGAGAATGAAAAAGATTTATTGGAATTGGACAAGTG
GGCAAGTTTGTGGAATTGGTTTGACATAACAAACTGGCTGTGGTATATTAAAATATTCATAATGATAGTAGGAGGATTAA
TAGGATTAAGAATAGTTTTTGCTGTACTTTCTATAGTGAATAGAGTTAGGCAGGGATATTCACCACTCTCATTTCAGACC
CGCCTCCCAACCCCGAGGGGACCCGACAGGCCCGACGGAACCGAAGAAGAAGGTGGAGAGAGAGGCAAAGACAGATCCAT
ACGCTTAGTGGATGGCTTCTTAGCGCTTATCTGGGACGACCTGCGGAACCTGTGCCTCTTCAGCTACCACCAATTGAGAG
ACTTACTCTTGATTGTAGGGAGGATTGTGGAACTTCTGGGACGCAGGGGGTGGGAAGCCCTCAAGTATTGTTGGAGTCTC
CTACAGTATTGGAGTCAGGAACTAAAGAATAGTGCTGTCAGCTTGCTCAACACCACAGCTATAGTAGTAGCTGAAGGGAC
AGATAGGATTATAGAAATAGCACAAAGAATCGGCAGAGCTTTTCTCAATATACCTAGAAGAATAAGACAGGGCTTCGAAA
GGGCTTTGCTATAAAATGGGTGGCAAGTGGTCAAAAAGCAGTGTGCCTGGATGGCCTGCTATCAGGGAAAAAATGAGACG
AGCTGAGCCTGAGCCAGCAGCAGAAGGGGTGGGAGCAGTATCTCGAGACCTGGCAAAACATGGAGCAATCACAAGTAGCA
ATACTAATAGTGCTGCTTGTACCTGGCTGGAAGCACAAGAGGAGGAGGAGGTGGGCTTTCCAGTCAGGCCTCAGGTACCC
TTAAGACCAATGACTTACAAGGGAGCTGTAGATCTTAGCCACTTTTTAAGAGAAAAGGGGGGACTGGAAGGGTTAATTCA
CTCCCAAAAGAGACAGGACATCCTTGATCTATGGGTCTACCATACACAAGGCTACTTCCCTGATTGGCAGAACTACACAC
CAGGGCCAGGGGTAAGATATCCACTGACCTTTGGATGGTGCTTCAAGCTAGTACCAGTGGAGAAAGAGAAGGTAGAAGAG
GCCACTGCAGGAGAGAACACCAGCCTGTTACACCCTGTAAGCCAGCATGGGATGGATGACCCGGAGAGAGAAGTGTTACA
GTGGAAGTTTGACAGTCGCCTAGCATTTCATCACATGGCCCTAGAGAAGTACCCAGAGTTCTTCAAAGACTGCTGACACC
TGCTAAAGAATGCTGACACCAAGCTTTCTACAAGGGACTTTCCGCTGGGGACTTTCCAGGGGAGGTGTGGCCTGGGCGGG
ACTGGGGAGTGGCGAGCCCTCAGATGCTGCATATAAGCAGCCGCTTTYTGCCTGTACTGGGTCTCTCTAGTTAGACCAGA
TCTGAGCCCGGGAGCTCTCTGGCTAGCTAGGGAACCCACTGCTTAAGCCTCAATAAAGCTTGCCTTGAGTGCTTCAAGTA
GTGTGTGCCCGTCTGTTGTGTGACTCTGGTAACTAGAGATCC
