# Supplementary material for: Profound phenotypic and epigenetic heterogeneity of the HIV-1-infected CD4+ T cell reservoir
Source: Nat Immunol. 2022 Dec 19;24(2):359–70. doi: 10.1038/s41590-022-01371-3 (PMC9892009; doi:10.1038/s41590-022-01371-3)
Supplement: Supplementary file 4 — Autologous Viral Fasta files used for viral sequence alignment for ART-PLWH samples. [file 41590_2022_1371_MOESM4_ESM.zip › autologousViralFastas/a09.fa]

>chrA09_MT929435.1
GAGCTCTCTGGCTAACTAGGGAACCCACTGCTTAAGCCTCAATAAAGCTTGCCTTGAGTG
CATCAAGTAGTGTGTGCCCGTCTGTTGTGTGACTCTGGTAACTAGAGATCCCTCAGACAC
TTTTTAGTCAGTGTGGAAAATCTCTAGCAGTGGCGCCCGAACAGGGACCTGAAAGCGAAA
GTAGAACCAGAGAAGATCTCTCGACGCAGGACTCGGCTTGCTGAAGCGCACGGCAAGAGG
CGAGGGGCGGCGGCTGGTGAGTACGCCAAAAAATTTTTTGACTAGCGGAGGCTAGAAGGA
GAGAGATGGGTGCGAGAGCGTCAGTATTAAGCGGGGGAGAATTAGATAGATGGGAAAAAA
TTCGGCTAAGGCCAGGGGGAAAGAAAAAGTACAAATTAAAACATATAGTATGGGCAAGCA
GGGAGTTAGAACGTTTTGCCGTGAATCCTGGCCTTTTAGAAACGGCAGGTGGCTGTAGAC
AAATACTCGAACAGCTACAGCCATCCCTTCAGACAGGATCAGAAGAACTTAAATCCTTAT
ATAACACAGTAGCAACCCTCTATTGTGTACATCAGAAGATAGAGGTAAAAGACACCAAGG
AAGCCTTAGATAGGGTAGAGGAGGAACAAAACAAAAGTAAGAAAAAGGCACAGCAAGCAG
CAGCTAACACAGGAAATAACAACAATCAGGTTAGCCAAAATTACCCTATAGTGCAGAACC
TTCAGGGGCAAATGGTACATCAGGCCATATCACCTAGAACTTTAAATGCATGGGTAAAAG
TAGTAGAAGAGAAGGCTTTCAGCCCAGAAGTAATACCCATGTTTTCAGCATTAGCAGAAG
GAGCCACCCCACAAGATTTAAACACCATGCTAAACACAGTGGGGGGACATCAAGCAGCCA
TGCAAATGTTAAAAGAAACTATCAATGAGGAAGCTGCAGAGTGGGATAGATTGCATCCAG
TGCATGCAGGGCCTATTGCACCAGGCCAGATGAGGGAACCAAGGGGAAGCGACATAGCAG
GAACTACTAGTACCCTTCAGGAGCAAATAGCATGGATGACAGGTAACCCAGCTATCCCAG
TAGGAGAAATTTATAAGAGGTGGATAATTCTAGGACTAAATAAAATAGTAAGAATGTATA
GTCCTGTCAGCATTCTGGATATAAGACAAGGACCAAAGGAACCTTTTAGAGACTATGTAG
ATCGGTTCTATAAAACTCTAAGAGCCGAGCAAGCTTCACAGGATGTAAAAAATTGGATGA
CAGAAACCTTGTTGGTCCAAAATGCAAACCCAGACTGTAAAACCATTTTAAAAGCATTGG
GACCAGCAGCTACATTAGAAGAAATGATGACAGCATGTCAGGGAGTAGGGGGACCCGGCC
ATAAAGCAAGAGTCTTGGCTGAAGCAATGAGCCAAGTAACAACTCCAGCTACCATAATGA
TGCAGAAAGGTAATTTCAGAAATCAAAGAAACACTGTTAAGTGTTTCAATTGTGGCAAAG
AAGGGCACATAGCCAGAAATTGCAGGGCCCCTAGGAAAAGAGGCTGTTGGAAATGTGGAA
AGGAAGGACACCAAATGAAAGAATGTACTGAGAGACAGGCTAATTTTTTAGGGAAAATCT
GGCCTTCCCAGAAGGGGAGGCCGGGAAATTTTCTTCAGAGCAGACCAGAGCCAACAGCCC
CACCAGCAGAGAGCTTCGGGTTTGGGGAGGAGGCGACTCCCTCTCAGAAGCAGGAGAAGA
TAGACAGGGACAAGGACAAGGAACTGTATCCTTTAGCTTCCCTCAGATCACTCTTTGGCA
ACGACCCCTCGTCACAATAAAGATAGGGGGGCAACTAAAGGAAGCTCTATTAGATACAGG
AGCAGATGATACAGTATTAGAAGAAATGAATCTGCCAGGAAAATGGAAACCAAAAATGAT
AGGAGGAATTGGAGGTTTTATCAAAGTAAGACAGTATGATCAAATACTCATAGAAATTTG
TGGACACAAAGCTATAGGTACAGTATTAGTAGGACCTACACCTGTCAACATAATTGGAAG
AAATCTGTTGACTCAGATTGGCTGCACTTTAAATTTTCCCATTAGTCCTATTGAAACTGT
ACCAGTAAAATTAAAGCCAGGAATGGATGGCCCAAAAGTTAAGCAATGGCCATTGACAGA
GGAAAAAATAAAGGCATTGACAGAAATTTGTACAGAAATGGAAAAAGAAGGAAAAATTTC
AAAAATTGGGCCTGAAAATCCATACAATACTCCAGTATTTGCCATAAAGAAAAAGGACAG
TACTAAATGGAGAAAATTAGTAGATTTCAGAGAACTTAATAAAAGAACTCAAGACTTTTG
GGAAGTTCAATTAGGAATACCACATCCCTCAGGGTTAAAAAAGAAAAAATCAGTAACAGT
ACTAGATGTGGGTGATGCATATTTTTCAGTTCCTCTAGATAAAGAATTTAGGAAGTATAC
TGCATTTACCATACCTAGTATAAACAATGAGACACCAGGGATTAGATATCAGTACAATGT
GCTTCCACAGGGGTGGAAAGGATCACCAGCAATATTCCAAAGTAGCATGACAAAAATTTT
AGAGCCTTTTAGAAAACAAAATCCAGACCTAGTTATCTACCAATACATGGATGATTTGTA
TGTAGGATCTGACTTAGAAATAGAGAAGCATAGAACAAAAATAGAGGAACTGAGAAATCA
TCTGTTGAGGTGGGGATTTACCACACCAGACAAAAAACATCAGAAAGAACCTCCATTTCT
TTGGATGGGTTATGAACTCCATCCTGATAAATGGACAGTACAGCCTATAGAACTGCCAGA
AAAAGACAGCTGGACTGTCAATGACATACAGAAGTTAGTGGGAAAATTGAATTGGGCAAG
TCAGATCTACCCAGGGATTAAAGTAAAGCAATTATGTAAACTCCTTAGGGGAGCCAAAGC
ACTGACAGAAGTAGTACCACTAACAGAAGAAGCAGAGCTAGAACTGGCAGAAAACAGGGA
AATTATAAGAGAACCAGTACATGGGGTGTATTATGACCCATCAAAAGATTTAATAGCAGA
AGTACAGAAGCAGGGGAGAGATCAATGGACATATCAAATCTATCAAGAGCCATTTAAGAA
TCTGAAGACAGGAAAGTATGCAAGAACGAGGGGTGCCCACTCTAATGATGTAAAACAATT
AACAGAGGCAGTGCAAAAAATAGCTACAGAAAGCATAGTAATTTGGGGAAAGATTCCTAA
ATTTAAATTACCCATACAGAAAGAAACATGGGAAGCATGGTGGACAGAATATTGGCAAGC
CACTTGGATTCCTGAGTGGGAATTTGTTAATACCCCTCCCCTAGTAAAATTATGGTATCA
GTTAGAAAAAGAACCCATAGCAGGAGCAGAAACTTTCTATGTAGATGGGGCAGCTCATAA
AGAAACTAAAGCAGGAAAAGCAGGGTATGTTACTGACAGAGGAAGACAAAAAGTTGTCTC
CCTAAATGACACAACAAATCAGAAGACAGAGTTACAAGCAATTTGCCTAGCCTTGCAGGA
TTCGGGATCAGAAGTAAACATAGTGACAGACTCACAGTATGCAATAGGAATTATTCAAGC
ACAACCAGATAAAAGTGAATCAGAGTTAGTCAGTCAAATAATAGAGCAGTTAATAAAAAA
GGAAAAGGTCTACCTAGCATGGGTACCAGCACACAAAGGGATTGGCGGAAATGAACAAGT
AGATAAATTAGTCAGTGCTGGAATTAGGAAAATACTATTTTTGGATGGCATAGATAAGGC
TCAAGAGGAGCATGAAAAATATCACAGTAATTGGAGAGCAATGGCTAGTGATTTTAATCT
GCCACCTGTAGTAGCAAAAGAAATAGTAGCCAGCTGTGATAAATGTCAACTAAAAGGAGA
AGCCATGCATGGACAGGTAGATTGTAGTCCAGGAATATGGCAACTAGACTGTACACATCT
AGAAGGAAAAGTTATCTTGGTAGCAGTTCATGTAGCCAGCGGCTATATAGAAGCAGAAGT
AATCCCAGCAGAGACAGGGCAGGACACAGCATACTTTATCTTAAAATTAGCAGCAAGATG
GCCGGTGAGAACAATACATACAGACAATGGCCCCAATTTCATCAGTAACACGGTTAAGGC
CGCCTGTTGGTGGGCGGGGATTAAGCAGGAATTTGGCATTCCCTACAATCCCCAAAGTCA
AGGAGTAGTAGAATCTATGAATAAAGAACTAAAGAAAATTATAGGACAAGTAAGAGATCA
GGCTGAACACCTTAAGACAGCAGTACAAATGGCAGTATTCATCCACAATTTTAAAAGAAA
AGGGGGGATTGGGGGGTGCAGTGCAGGGGAAAGAATAATAGACATAATAGCATCAGAAAT
ACAAACTAAAGAATTACAAAAACAAATTACAAAAATTCAAAAATTTCGGGTTTATTACAG
GGACAGCAGAGATCCAATTTGGAAAGGACCGGCAAAACTCCTGTGGAAAGGTGAAGGGGC
AGTAGTAATACAAGATAATAGTGACATAAAAGTAGTGCCAAGGAGAAAAGCAAAGATCCT
TAGGCATTATGGAAAACAGATGGCAGGTGATGATTGTGTGGCAAGTGGACAGGATGAGGA
TTAGAAGATGGAAAAGTTTGGTAAAACACCATATGTACATTTCAGGGAGAGCTAGGGGAT
GGGGTTATAGACACCACTATGAAAGCCCTCATCCAAGAATAAGTTCAGAAGTACACATCC
CACTACAGGATTCTAGATTGGTAGTAACAACATACTGGGGTCTACATACAGGAGAAAGAG
ACTGGCATTTGGGTCAGGGAGTCTCCATAGAATGGAGGAAAAGAAAATATAGCACACAAG
TAGACCCTCACCTAGCAGACCAACTAATTCATCTGTATTACTTTGATTGTTTTGCAGAAT
CGGCTATAAGAAATGCCATATTAGGATATAGAGTTAGTCCTAAGTGTGAATATCCAGCAG
GACATAATAAGGTAGGGTCTCTACAGTACTTGGCACTAACAGCATTAATAACACCAAGAA
AGACAAAGCCACCTTTGCCTAGTGTTGCGAAACTGACAGAGGATAGATGGAACAAGCCCC
AGAAGACCAAGGGCCACAGAGGGAGCCATACAATGAATGGACACTAGAACTTTTAGAGGA
GCTCAAGAATGAAGCTGTTAGGCATTTCCCTAGGATATGGCTCCATAGCTTAGGGCAACA
TATCTATGAAACATATGGAGATACTTGGGCAGGAGTGGAAGCCATAATAAGAATTCTGCA
ACAACTGCTGTTTATTCATTTCAGAATTGGGTGTCGACATAGCAGAATAGGCATTACTCC
TACCCCACCGAGAAGAACAAGAAATGGAGCCAGTAGATCCTAGACTAGAACCCTGGAAGC
ATCCAGGAAGTCAGCCTAGGACTGCTTGTAATAAATGCTATTGTAAAAGATGTTGCTTTC
ATTGCCAAGTTTGTTTCACAACAAAAGGCTTAGGCATCTCCTATGGCAGGAAGAAGCGGA
GACAGCGACGAAGAGCTCCTCAGGACAGTAAGGCTCATCAAGACTCTCTATCAAAGCAGT
AAGTAGTATATGTAATGATACCTTTACAAATAGCTGCAATAGTAGCATTAGTAATAGTAG
CAATAATAGCAATAGTTGTGTGGTCAATAGTACTCATAGAATATAGGAAAATATTAAAAC
AAAGGAAAATAGATAGGTTAATTGAGAGGATAGCAGAAAGAGCAGAAGATAGTGGCAATG
AGAGTGAAGGGGATCAAGAAGAGTTATCAGCACTTGTGGACATGGGGCATCATGCTCCTT
GGGATATTGATGATTTGTAGTGCTAAAGAAGATTGGTGGGTAACAGTTTACTATGGGGTA
CCTGTGTGGAAAGAAGCTACCACTACTTTATTTTGTGCATCAGATGCTAAAGCATATGAT
ACAGAGGCACATAATGTCTGGGCCACACATGCCTGTGTACCTACAGACCCCAGCCCACAA
GAAGTAGCATTGAAAAATGTGACAGAAGATTTTAATATGTGGAAAAATAACATGGTAGAA
CAAATGCATGAGGATATAATCAGTTTATGGGATCAAAGCCTAAAGCCATGTGTAAAATTA
ACCCCACTCTGTGTTACCTTAAATTGCACTGATCATGTAAATGCTACTGCTACTACTACC
AATAGTAATACTACTATTACCAATAGTAGTGCTACCAATAGTACCACAGAGATGAAAAAC
TGCTCTTTTTATGCTACCCCAAACATAAGAGATAAGGTACGGAAAGAATATGCACTTTTT
TATAGCCTTGATGTAGTTCCAATAGATAAGAAAAATAATACTAGTAGTGAAAATAATACT
GTTGAAAATAATACTAGCTATATGTTGATAAGTTGTAACACCTCAGTCATTACACAGGCC
TGCCCAAAGATATCCTTTGAACCAATTCCTATACATTATTGTGCCCCGGCTGGTTTTGCG
ATTCTAAAATGTAATGATACGAAGTTCAATGGAACAGGACCATGTAAAAATGTCAGCACA
GTACAATGTACACATGGAATTAAGCCAGTAGTATCAACTCAACTGCTATTAAATGGCAGT
CTAGCAGAAGAAGAGGTAATAATTAGATCTGCCAATCTCTCAGATAATACCAAAAACATA
ATAGTACATCTGAATGAAAGTGTAAAAATTAATTGTACAAGACACAACAACAATACAAGA
AAAAGTATACCTATGGGACCAGGGAGAGCATTTTATGCATATGGAGAAATAATAGGAGAT
ATAAGACAAGCACATTGTAACATTAGTAGAGAAGAGTGGAATAAAACTTTAAGACTGATA
GTGGAGAAGTTAAGAGAAAAGTTTAATAAAACAACAATAATCTTTAGGAACCACTCAGGA
GGGGACCTAGAAGTTGCAATGCACACTTTTAATTGTGGAGGGGAATTTTTCTACTGTAAT
ACAACAAAGCTGTTTAATAGTACTTGGGATAATACAACTGCAGGGTTAAATACCACTGAC
GAAATTATCACACTCCCATGCAGAATAAGACAAATTATAAACATGTGGCAGCAGGTAGGA
AAAGCAATGTATGCCCCTCCTATCAGAGGAAAAATCCAATGCACATCAAACATTACAGGG
TTATTATTAACAAGAGATGGTGGTAACAAGAACGAGACCTATAACAATGAGACTTTCAGA
CCTGGAGGAGGAGATATGAAGGACAATTGGAGAAGTGAATTATATAAATATAAAGTAGTA
AGAATTGAACCATTAGGAATAGCACCCACCAAGGCAAAAAGAAGAGTGGTGCAGAGAGAA
AAAAGAGCAATAGGAATGGGAGCCTTCTTCCTTGGATTCTTGGGAGCGGCCGGAAGCACT
ATGGGCGCAGCGTCAATGGCGCTGACGGTACAGGCCAGACAATTATTGTCTGGTATAGTG
CAGCAGCAAAACAACTTGCTGAGGGCTATTGAGGCGCAACAGCATCTGTTGCAACTCACA
GTCTGGGGCATCAAGCAGCTCCAGGCAAGAGTCCTGGCCATAGAAAGATTCCTAAAGGAT
CAACAGCTCCTGGGAATTTGGGGTTGCTCTGGAAAACTCATTTGCACCACTACTGTGCCT
TGGAATGCTAGTTGGAGTAGTAGGGGTAAAAATCTAACTGAGATTTGGGATAACCTGACC
TGGATGGAGTGGGAAAAAGAAATTGACAATCACACAGAATTAATATACAACTTAATTGAA
CGATCGCAGATCCAGCAAGAAAAGAATGAACAAGAACTATTGGAATTGGATAAATGGGCA
AGTTTGTGGAATTGGTTTGACATATCTAATTGGCTGTGGTATATAAAAATCTTCATAATG
ATAGTAGGAGGCTTGATAGGTTTAAGAATAATTTTTAGTGTACTTTCTATAGTGAATAGA
GTTAGGCAGGGATACTCACCACTATCGTTTCAGACCCACCTCCCAGCTCAGAGGGGACCC
GACAGGCCCGAAGGAATCGAAGAAGAAGGTGGAGAGAGAAGCAGAGACAGATCCGGGCCA
TTAGCGGATGGATTCTTAGCAATTTTCTGGGTCGACCTGCGGAGCCTGTTCCTCTTCAGC
TACCACCGCTTGAGCGACTTACTCTTGATTGTAGCGAGGATTGTGGAACTTCTGGGACGC
AGGGGGTGGGAGATCCTCAAATATTGGTGGAATCTTCTGCAGTATTGGAGTCAGGAGATA
AAGAATAGTGCTATTAGCTTGCTCAACGCCACAGCCATAGCAGTAGCTGAGGGAACAGAT
AGGGTTATAGAAGCAGTACAAAGAGTAGGTAGAGCTATCCTCCACATACCTAGAAGAATA
AGACAGGGCCTTGAAAGGGCTTTACTGTAAAATGGGTAACAAGTGGTCAAAAAGTAAGCT
GCCTGGATGGCCTGCTATAAGGGAAAGAATGAGACGAGCTGAACCAGCAACTGAGCCAGC
AGCTGAGCCAGCAGCTAAGTCAGCAGCAGTTGGGGTGGGAGCAGTATCTCGAGACTTGGA
AAAACATGGAGCAATCACAAGTAGCAATCTTAATAATGCTGCTTGTGCCTGGGTAGCAGC
ACAAGAGGAAGATGATGAGGAAGTAGGTTTTCCAGTCAGACCTCAGGTACCTTTAAGACC
AATGACTTTCAAGGGAGCCTTCGATCTTGGCTTCTTTTTAAAAGAAAAGGGGGGACTGGA
AGGGTTAGTTTGGTCTCAAAAAAGACAAGACATCCTTGATCTGTGGGTCTACCACACACA
AGGATATTTCCCAGATTGGCAGAACTACACACCAGGGCCAGGGATCAGATATCCACTAAC
CTTCGGATGGTGCTACAAGCTAGTACCAGTTGAGCCAGATAAAGTAGAAGAGGTCACTGA
AGGAGAGAACAACTGCTTGTTACATCCTATGAACCAGCATGGGATGGATGACCCGGAGAA
AGAAGTGTTAGTGTGGACATATGACAGCCGCTTAGCTCTTCATCACGTAGCCAGAGAGCT
GCATCCGGAGTACTTCAACAACTGCTGACTGCTGACAAACAACTGCTGATATCGAGATTT
CTACAAGGGACTTTCCGCTGGGGACTTTCCAGGGAGGCGCGGCCTGGGCGGGACGGGGGA
GTGGCGAGCCCTCAGATGCTGCATATAAGCAGCTGCTTTTTGCCTGTACTGGGTCTCTCT
GGTTAGACCAGATCTGAGCCTGGGAGCTCTCTGGCTAACTAGGGAACCCACTGCTTAAGC
CTCAATAAAGCTTGCCTTGAG
>chrA09_MT929441.1
GGGTGAAGGGGCAGTAGTAATACAAGATAATAGTGACATAAAAGTAGTGCCAAGGAGAAA
AGCAAAGATCCTTAGGCATTATGGAAAACAGATGGCAGGTGATGATTGTGTGGCAAGTGG
ACAGGATGAGAATTAGAAGATGGAAAAGTTTAGTAAAACACCATATGTACATTTCAGGGA
AAGCTAGGGGATGGGGTTATAGACACCACTATGAAAGCCCTCATCCAAGAATAAGTTCAG
AAGTACACATCCCACTGAAGGATTCTAGATTGGTAGTAACAACATATTGGGGTCTACATA
CAGGAGAAAGAGACTGGCATTTGGGTCAGGGAGTCTCCATAGAATGGAGGAAAAGAAAAT
ATAGCACACAAGTAGACCCTAACCTAGCAGACCAACTAATCCATCTGTATTACTTTGATT
GTTTTGCAGAATCTGCTATAAGAAATGCCATATTAGGATATAGAGTTAGTCCTAAGTGTG
AATATCCAGCAGGACATAACAAGGTAGGGTCTCTACAGTACTTGGCACTAACAGCATTAA
TCACACCAAGAAAGACAAAGCCACCTTTGCCTAGTGTTGCAAAACTAACAGAGGATAGAT
GGAACAAGCCCCAGAAGACCAAGGGCCACAGAGGGAGCCATACAATGAATGGACACTAGA
ACTTTTAGAGGAGCTCAAGAATGAAGCTGTTAGGCATTTCCCTAGGATATGGCTCCATAG
CTTAGGGCAACATATCTATGAAACATATGGAGATACTTGGGCAGGAGTGGAAGCTTTAAT
AAGAATTCTGCAACAACTGCTGTTTATTCATTTCAGAATTGGGTGTCGACATAGCAGAAT
AGGCATTACTCCTACCCCACCGAGAAGAACAAGAAATGGAGCCAGTAGATCCTAGACTAG
AACCCTGGAAGCATCCAGGAAGTCAGCCTAGGACTGCTTGTAATAAATGCTATTGTAAAA
GATGTTGCTTTCATTGCCAAGTTTGTTTCACAACAAAAGGCTTAGGCATCTCCTATGGCA
GGAAGAAGCGGAGACAGCGACGAAGAGCTCCTCAGGACAGTAAGGCTCATCAAGACTCTC
TATCAAAGCAGTAAGTAGTATATGTAATGATACCTTTACAAATAGCATCAATAGTAGCAT
TAGTAATAGTAGCAATAATAGCAATAGTTGTGTGGTCAATAGTACTCATAGAATATAGGA
GAATATTAAAACAAAGAAAAATAGATAGGTTAATTGAGAGGATAGCAGAAAGAGCAGAAG
ATAGTGGCAATGAGAGTGAAGGGGACCAGGAAGAGTTATCAGCACTTGTGGAAATGGGGC
ATCATGCTCCTTGGGATATTGATGATTTGTAGTGCTAAAGAAGATTGGTGGGTAACAGTT
TACTATGGGGTACCTGTGTGGAAAGAAGCTACCACCACTTTATTTTGTGCATCAGATGCT
AAAGCATATGATACAGAGGCACATAATGTCTGGGCCACACATGCCTGTGTACCTACAGAC
CCCAGCCCACAAGAAGTAGCATTGAAAAATGTGACAGAAGATTTTAATATGTGGAAAAAT
AACATGGTAGAACAAATGCATGAGGATATAATCAGTTTATGGGATCAAAGCTTAAAGCCA
TGTGTAAAATTAACCCCACTCTGTATTACCTTAAATTGCACTGATCATGTAAATGCTACT
GCTACTACTACCAATAGTAATACTACTACTAATACCACCAAAGAGATGAGAAACTGCTCT
TTTTATGCTACCCCAAACATAAGAGATAAGGTACGGAAAGAATATGCACTTTTTTATAGC
CTTGATGTAGTTCCAATAGATAAGAATAGTACTAATACTAGCTATATGTTGATAAGTTGT
AACACCTCAGTCATTACACAGGCCTGTCCAAAGATATCCTTTGAACCAATTCCAATACAT
TATTGTGCCCCGGCTGGTTTTGCGATTCTAAAATGTAATGATACGAAGTTCAATGGAACA
GGACCATGTAAAAATGTCAGCACAGTACAATGTACACATGGAATTAAGCCAGTAGTATCA
ACTCAACTGCTATTAAATGGCAGTCTAGCAGAAGAAGAGGTAATAATTAGATCTGCCAAT
CTCTCGGATAATACCAAAAACATAATAGTACATCTGAATGAATCTGTAACCATTAATTGT
ACAAGACACAACAACAATACAAGAAAAAGTATACCTATGGGACCAGGGAGAGCATTTTAT
GCATATGGAGAAATAATAGGAGATATAAGACAAGCATATTGTAACATTAGTGAAAAAGAG
TGGAATAAAACTTTAGGACGGATAGTTGAGAAGTTAAGAGAAAAGTTTAATAAAACAACA
ATAATCTTTCAGAACCACTCAGGAGGGGACTTAGAAGTTGCAATGCACACTTTTAATTGT
GGAGGGGAATTTTTCTACTGTAATACAACAAAGCTGTTTAATAGTACTTGGAATCTTAAT
GATACTTGGGATAATACAACTGCAGGGTCAAATACCAATGAAGGAATTATCACACTCCCA
TGCAGAATAAGACAAATTGTAAACATGTGGCAGCAGGTAGGAAAGGCAATGTATGCCCCT
CCTATCAGAGGAAAAATTCTATGCACCTCAAACATTACAGGGTTATTATTAACAAGAGAT
GGTGGTGACAAGAACGAGACCAATAACAATGAGACTTTCAGACCTGGAGGAGGAGATATG
AAGGACAATTGGAGAAGTGAATTATATAAATATAAAGTAGTAAGAATTGAACCATTAGGA
ATAGCACCCACCAAGGCAAAAAGAAGAGTGGTGCAGAGAGAAAAAAGAGCAATAGGAATG
GGAGCCTTCTTCCTTGGGTTCTTGGGAGCGGCCGGAAGCACTATGGGCGCAGCGTCAATG
GCGCTGACGGTACAGGCCAGACAATTATTGTCTGGTATAGTGCAGCAGCAAAACAACTTG
CTGAGGGCTATTGAGGCGCAACAGCATCTGTTGCAACTCACAGTCTGGGGCATCAAGCAG
CTCCAGGCAAGAGTCCTGGCCATAGAAAGATTCCTCAAGGATCAACAGCTCCTGGGAATT
TGGGGTTGCTCTGGAAAACTCATTTGCACCACTACTGTGCCTTGGAATGCTAGTTGGAGT
AGTAGGGGTAACAATCTAACTGAGATTTGGGATAACCTGACCTGGATGGAGTGGGAAAAA
GAAATTGACAATCACACAGAATTAATATACAACTTAATTGAAAAATCGCAGATCCAGCAA
GAAAAGAATGAACAAGAACTATTGGAATTCGATAAATGGGCAAATTTGTGGAATTGGTTT
GACATATCTAATTGGCTGTGGTATATAAAAATCTTCATAATGATAGTAGGAGGCTTGATA
GGTTTAAGAATAATTTTTAGTGTACTTTCTATAGTGAATAGAGTTAGGCAGGGATATTCA
CCACTATCGTTTCAGACCCACCTCCCAGCTCAGAGGGGACCCGACAGGCCCGAAGGAATC
GAAGAAGAAGGTGGAGAGAGAGGCAGAGACAGATCCGGGCCATTAGCGGATGGATTCTTA
GCAATTTTCTGGGTCGACCTGCGGAACCTGTTCCTCTTCAGCTACCACCGCTTGAGCGAC
TTACTCTTGATTGTAGCGAGGATTGTGGAACTTCTGGGACGCAGGGGGTGGGAGATCCTC
AAATACTGGTGGAATCTTCTGCAGTATTGGAGTCAGGAGATAAAGAATAGTGCTGTTAGC
TTGCTCAACGCCACAGCCATAGCAGTAGCTGAGGGAACAGATAGGGTTATAGAAGCAGTA
CAAAGAGTTGGTAGAGCTATCCTCCACATACCTAGAAGAATAAGACAGGGCCTTGAAAGG
GCTTTACTGTAAAATGGGTAACAAGTGGTCAAAAAGTAAGCTGCCTGGATGGCCTGCTAT
AAGGGAAAGAATGAGACGAGCTGAGCCAGCAACTGAGCCAGCAGCTAAGTCAGCAGCAGT
TGGGGTGGGAGCAGTATCTCGAGACTTGGAAAAACATGGAGCAATCACAAGTAGCAATCT
TAATAATGCGGCTTGTGCCTGGGTAACAGCACAAGAGGAAGATGATGAGGAAGTAGGTTT
TCCAGTCAGACCTCAGGTACCTTTAAGACCAATGACTTTCAAGGGAGCCTTCGATCTTGG
CTTCTTTTTAAAAGAAAAGGGGGGACTGGAAGGGTTAGTTTGGTCTCAAAAAAGACAAGA
CATCCTTGATCTGTGGGTCTACCACACACAAGGATATTTCCCAGATTGGCAGAACTACAC
ACCAGGGCCAGGGATCAGATATCCACTAACCTTCGGATGGTGCTACAAGCTAGTACCAGT
TGAGCCAGATAAAGTAGAAGAGGTCACTGAAGGAGAGAACAACTGCTTGTTACATCCTAT
GAACCAGCATGGGATAGATGACCCGGAGAAAGAAGTGTTAGTGTGGACATATGACAGCCG
CTTAGCTCTTCATCACGTAGCTAGAGAGCTGCATCCGGAGTACTTCAACAACTGCTGACT
GCTGACAAACAACTGCTGACATCGAGTTTTCTACAAGGGACTTTCCGCTGGGGACTTTCC
AGGGAGGCGCGGCCTGGGCGGGACTGGGGAGTGGCGAGCCCTCAGATGCTGCATATAAGC
AGCTGCTTTTGCCTGTACTGGGTCTCTCTGGTTAGACCAGATTTGAGCCTGGGAGCTCTC
TGGCTAACTAGGGAACCCACTGCTTAAGCCTCAATAAAGCTTG
>chrA09_MT929437.1
GGTGAAGGGGCAGTAGTAATACAAGATAATAGTGACATAAAAGTAGTGCCAAGGAGAAAA
GCAAAGATCCTTAGGCATTATGGAAAACAGATGGCAGGTGATGATTGTGTGGCAAGTGGA
CAGGATGAGAATTAGAAGATGGAAAAGTTTAGTAAAACACCATATGTATATTTCAGGGAG
AGCTAGGGGATGGGGTTATAGACACCACTATGAAAGCCCTCATCCAAGAATAAGTTCAGA
AGTACACATCCCACTGAAGGATTCTAGATTGGTAGTAACAACATATTGGGGTCTACATAC
AGGAGAAAGAGACTGGCATTTGGGTCAGGGAGTCTCCATAGAATGGAGGAAAAGAAAATA
TAGTACACAAGTAGACCCTAACCTAGCAGACCAACTAATCCATCTGTATTACTTTGATTG
TTTTGCAGAATCTGCTATAAGAAATGCCATATTAGGATATAGAGTTAGTCCTAAGTGTGA
ATATCCAGCAGGACATAACAAGGTAGGGTCTCTACAGTACTTGGCACTAACAGCATTAAT
CACACCAAGAAAGACAAAGCCACCTTTGCCTAGTGTTGCGAAACTGACAGAGGATAGATG
GAACAAGCCCCAGAAGACCAAGGGCCACAGAGGGAGCCATACAATGAATGGACACTAGAA
CTTTTAGAGGAGCTCAAGAATGAAGCTGTTAGGCATTTCCCTAGGATATGGCTCCATAGC
TTAGGGCAACATATCTATGAAACATATGGAGATACTTGGGCAGGAGTGGAAGCTTTAATA
AGAATTCTGCAACAACTGCTGTTTATTCATTTCAGAATTGGGTGTCGACATAGCAGAATA
GGCATTACTCCTACCCCACCGAGAAGAACAAGAAATGGAGCCAGTAGATCCTAGACTAGA
ACCCTGGAAGCATCCAGGAAGTCAGCCTAGGACTGCTTGTAATAAATGCTATTGTAAAAG
GTGTTGCTTTCATTGCCAAGTTTGTTTCACAACAAAAGGCTTAGGCATCTCCTATGGCAG
GAAGAAGCGGAAACAGCGACGAAGAGCTCCTCAGGACAGTAAGACTCATCAAGACTCTCT
ATCAAAGCAGTAAGTAGTATATGTAATGATAACTTTACAAATAGCAGCAATAGTAGCATT
AGTAATAGCAGCAATAATAGCAATAGTTGTGTGGTCAATAGTACTCATAGAATATAGGAA
AATATTAAAACAAAGGAAAATAGATAGGTTAATTGAGAGGATAGCAGAAAGAGCAGAAGA
TAGTGGCAATGAGAGTGAAGGGGACCAGGAAGAGTTATCAGCACTTGTGGAAATGGGGCA
TCATGCTCCTTGGGATATTGATGATTTGTAATGCTACAGAAGATTGGTGGGTAACAGTTT
ACTATGGGGTACCTGTGTGGAAAGAAGCTACCACCACTTTATTTTGTGCATCAGATGCTA
AAGCATATGATACAGAGGCACATAATGTCTGGGCCACACATGCCTGTGTACCCACAGACC
CCAACCCACAAGAAGTAGAATTGAAAAATGTGACAGAAAATTTTAATATGTGGAAAAATA
ACATGGTAGAACAAATGCATGAGGATGTAATCAGTTTATGGGATCAAAGCCTAAAGCCAT
GTGTAAAATTAACCCCACTCTGTGTTACTTTAAATTGCACTGATCATGTAAATGCTACTG
CTACTACTACCAATAGTAATACTACTATTACCAATAGTAGTGCTACCAATAGTACCACAG
AGATGAAAAACTGCTCTTTTTATGCTACCCCAAACATAAGAGATAAGGTACGAAAAGAAT
ATGCACTTTTTTATAGCCTTGATGTAGTTCCAATAGATAAGAAAAATAATACTAGTAATG
AAAATAATACTGTTAATACTAGCTATATGTTGATAAGTTGTAACACCTCAGTCATTACAC
AGGCCTGCCCAAAGATATCCTTTGAACCAATTCCTATACATTATTGTGCCCCGGCTGGTT
TTGCGATTCTAAAATGTAATGATACGAAGTTCAATGGAACAGGACCATGTAAAAATGTCA
GCACAGTACAATGTACACATGGAATTAAGCCAGTAGTATCAACTCAACTGCTATTAAATG
GCAGTCTAGCAGAAGAAGAGGTAATAATTAGATCTGCCAATCTCTCAGATAATACCAAAA
ACATAATAGTACATCTGAATGAAAGTGTAAAAATTAATTGTACAAGACACAACAACAATA
CAAGAAAAAGTATACCTATGGGACCAGGGAGAGCATTTTATGCATATGGAGAAATAATAG
GAGATATAAGACAAGCACATTGTAACATTAGTAGAGAAGAGTGGAATAAAACTTTAAGAC
TGATAGTGGAGAAGTTAAGAGAAAAGTTTAATAAAACAACAATAATCTTTAGGAACCACT
CAGGAGGGGACCTAGAAGTTGCAATGCACACTTTTAATTGTGGAGGGGAATTTTTCTACT
GTAATACAACAAAGCTGTTTAATAGTACTTGGGATAATACAACTGCAGGGTTAAATACCA
CTGAAGGAATTATCACACTCCCATGCAGAATAAGACAAATTATAAACATGTGGCAACAGG
TAGGAAAAGCAATGTATGCCCCTCCTATCAGAGGAAAAATTCTATGCACATCAAACATTA
CAGGGTTATTATTAACAAGAGATGGTGGTAATAATACCCATGATAATGAGACTTTTAGAC
CTGGAGGAGGAGATATGAAGGACAATTGGAGAAGTGAATTATATAAATATAAAGTAGTAA
GAATTGAACCATTAGGAATAGCACCCACCAAGGCAAAGAGAAGAGTGGTGCAGAGAGAAA
AAAGAGCAATAGGAATGGGAGCCTTCTTCCTTGGATTCTTGGGAGCGGCCGGAAGCACTA
TGGGCGCAGCGTCAATGGCGCTGACGGTACAGGCCAGACAATTATTGTCTGGTATAGTGC
AGCAGCAAAACAACTTGCTGAGGGCTATTGAGGCGCAACAGCATCTGTTGCAACTCACAG
TCTGGGGCATCAAGCAGCTCCAGGCAAGAGTCCTGGCCATAGAAAGATTCCTAAAGGATC
AACAGCTCCTGGGAATTTGGGGGTGCTCTGGAAAACTCATTTGCACCACTACTGTGCCTT
GGAATATTAGTTGGAGTAATCATACAAATCTAACTAAGATTTGGGATAACCTGACCTGGA
TGCAGTGGGAAAAAGAAATTGACAATCACACAGAATTAATATACAACTTAATTGAACGAT
CGCAGATCCAGCAAGAAAAGAATGAACAAGAACTATTGGAATTCGATAAATGGGCAAATT
TGTGGAATTGGTTTGACATATCTAATTGGCTGTGGTATATAAAAATCTTCATAATGATAG
TAGGAGGCTTGATAGGTTTAAGAATAGTTTTTAGTGTACTTTCTATAGTRAATAGAGTTA
GGCAGGGATACTCACCACTATCGTTTCAGACCCACCTCCCAGCTCGGAGGGGACCCGACA
GGCCCGAAGGAATCGAAGAAGAAGGTGGAGAGAGAGACAGAGACAGATCCGGGCCATTAG
CGGATGGATTCTTAGCAATTTTCTGGGTCGACCTGCGGAGCCTGTTCCTCTTCAGCTACC
ACCGCTTGAGCGACTTACTCTTGATTGTAGCGAGGATTGTGGAACTTCTGGGACGCAGGG
GGTGGGAGATCCTCAAATACTGGTGGAATCTTCTGCAGTATTGGAGTCAGGAGATAAAGA
ATAGTGCTGTTAGCTTGCTCAACGCCACAGCCATAGCAGTAGCTGAGGGGACAGATAGGG
TTATAGAAGCAGTACAAAGAGTTGGTAGAGCTATCCTCCACATACCTAGAAGAATAAGAC
AGGGCCTTGAAAGGGCTTTACTGTAAAATGGGTAACAAGTGGTCAAAAGGTAAGCTGCCT
GGATGGCCTGCTATAAGGGAAAGAATGAGACGAGCTGAGCCAGCAGCTAAGCCAGCAGCT
AAGTCAGCAGCAGTTGGGGTGGGAGCAGTATCTCAAGACCTGGGAAAACATGGAGCAATC
ACAAGTAGCAATCTTAATAATGCTGCTTGTGCCTGGGTAGCAGCACAAGAGGAAGATGAT
GAGGAAGTAGGCTTTCCAGTCAGACCTCAGGTACCTTTAAGACCAATGACTTTCAAGGGA
GCTTTCGATCTTGGCTACTTTTTAAAAGAAAAGGGGGGACTGGAAGGGCTAGTTTGGTCC
CAAAAAAGACAAGACATCCTTGATCTGTGGGTCTACCACACACAAGGATATTTCCCAGAT
TGGCAGAACTACACACCAGGGCCAGGGATCAGATATCCACTAACCTTCGGATGGTGCTAC
AAGCTAGTACCAGTTGAGCCAGATAAAGTAGAAGAGGCCAATGAAGGAGAGAACAACGTC
TTGTTACACCCTATGAGCCAGCATGGGATGGATGACCCGGAGAAAGAAGTGTTAGTGTGG
ACATATGACAGCCGCTTAGCTCTTCATCACGTAGCCAGAGAGCTGCATCCGGAGTACTTC
AACAACTGCTGACACCGAGTTTTCTACAAGGGACTTTCCGCTGGGGACTTGCCAGGGAGG
CGCGGCCTGGGCGGGACTGGGGAGTGGCGAGCCCTCAGATGCTGCATATAAGCAGCTGCT
TTTTGCCTGTACTGGGTCTCTCTGGCTAGACCAGATTTGAGCCTGGGAGCTCTCTGGCTA
GCTAGGGAACCCACTGCTTAAGCCTCAATAAAGCTTGCCTTG
>chrA09_MT929440.1
GGTGAAGGGGCAGTAGTAATACAAGATAATAGTGACATAAAAGTAGTGCCAAGGAGAAAA
GCAAAGATCCTTAGGCATTATGGAAAACAGATGGCAGGTGATGATTGTGTGGCAAGTGGA
CAGGATGAGAATTAGAAGATGGAAAAGTTTAGTAAAACACCATATGTACATTTCAGGGAA
AGCTAGGGGATGGGGTTATAGACACCACTATGAAAGCCCTCATCCAAGAATAAGTTCAGA
AGTACACATCCCACTGAAGGATTCTAGATTGGTAGTAACAACATATTGGGGTCTACATAC
AGGAGAAAGAGACTGGCATTTGGGTCAGGGAGTCTCCATAGAATGGAGGAAAAGAAAATA
TAGCACACAAGTAGACCCTAACCTAGCAGACCAACTAATCCATCTGTATTACTTTGATTG
TTTTGCAGAATCTGCTATAAGAAATGCCATATTAGGATATAGAGTTAGTCCTAAGTGTGA
ATATCCAGCAGGACATAACAAGGTAGGGTCTCTACAGTACTTGGCACTAACAGCATTAAT
CACACCAAGAAAGACAAAGCCACCTTTGCCTAGTGTTGCAAAACTAACAGAGGATAGATG
GAACAAGCCCCAGAAGACCAAGGGCCACAGAGGGAGCCATACAATGAATGGACACTAGAA
CTTTTAGAGGAGCTCAAGAATGAAGCTGTTAGGCATTTCCCTAGGATATGGCTCCATAGC
TTAGGGCAACATATCTATGAAACATATGGAGATACTTGGGCAGGAGTGGAAGCTTTAATA
AGAATTCTGCAACAACTGCTGTTTATTCATTTCAGAATTGGGTGTCGACATAGCAGAATA
GGCATTACTCCTACCCCACCGAGAAGAACAAGAAATGGAGCCAGTAGATCCTAGACTAGA
ACCCTGGAAGCATCCAGGAAGTCAGCCTAGGACTGCTTGTAATAAATGCTATTGTAAAAG
ATGTTGCTTTCATTGCCAAGTTTGTTTCACAACAAAAGGCTTAGGCATCTCCTATGGCAG
GAAGAAGCGGAGACAGCGACGAAGAGCTCCTCAGGACAGTAAGGCTCATCAAGACTCTCT
ATCAAAGCAGTAAGTAGTATATGTAATGATACCTTTACAAATAGCATCAATAGTAGCATT
AGTAATAGTAGCAATAATAGCAATAGTTGTGTGGTCAATAGTACTCATAGAATATAGGAG
AATATTAAAACAAAGAAAAATAGATAGGTTAATTGAGAGGATAGCAGAAAGAGCAGAAGA
TAGTGGCAATGAGAGTGAAGGGGACCAGGAAGAGTTATCAGCACTTGTGGAAATGGGGCA
TCATGCTCCTTGGGATATTGATGATTTGTAGTGCTAAAGAAGATTGGTGGGTAACAGTTT
ACTATGGGGTACCTGTGTGGAAAGAAGCTACCACCACTTTATTTTGTGCATCAGATGCTA
AAGCATATGATACAGAGGCACATAATGTCTGGGCCACACATGCCTGTGTACCTACAGACC
CCAGCCCACAAGAAGTAGCATTGAAAAATGTGACAGAAGATTTTAATATGTGGAAAAATA
ACATGGTAGAACAAATGCATGAGGATATAATCAGTTTATGGGATCAAAGCTTAAAGCCAT
GTGTAAAATTAACCCCACTCTGTATTACCTTAAATTGCACTGATCATGTAAATGCTACTG
CTACTACTACCAATAGTAATACTACTACTAATACCACCAAAGAGATGAGAAACTGCTCTT
TTTATGCTACCCCAAACATAAGAGATAAGGTACGGAAAGAATATGCACTTTTTTATAGCC
TTGATGTAGTTCCAATAGATAAGAATAGTACTAATACTAGCTATATGTTGATAAGTTGTA
ACACCTCAGTCATTACACAGGCCTGTCCAAAGATATCCTTTGAACCAATTCCAATACATT
ATTGTGCCCCGGCTGGTTTTGCGATTCTAAAATGTAATGATACGAAGTTCAATGGAACAG
GACCATGTAAAAATGTCAGCACAGTACAATGTACACATGGAATTAAGCCAGTAGTATCAA
CTCAACTGCTATTAAATGGCAGTCTAGCAGAAGAAGAGGTAATAATTAGATCTGCCAATC
TCTCGGATAATACCAAAAACATAATAGTACATCTGAATGAATCTGTAACCATTAATTGTA
CAAGACACAACAACAATACAAGAAAAAGTATACCTATGGGACCAGGGAGAGCATTTTATG
CATATGGAGAAATAATAGGAGATATAAGACAAGCATATTGTAACATTAGTGAAAAAGAGT
GGAATAAAACTTTAGGACGGATAGTTGAGAAGTTAAGAGAAAAGTTTAATAAAACAACAA
TAATCTTTCAGAACCACTCAGGAGGGGACTTAGAAGTTGCAATGCACACTTTTAATTGTG
GAGGGGAATTTTTCTACTGTAATACAACAAAGCTGTTTAATAGTACTTGGAATCTTAATG
ATACTTGGGATAATACAACTGCAGGGTCAAATACCAATGAAGGAATTATCACACTCCCAT
GCAGAATAAGACAAATTGTAAACATGTGGCAGCAGGTAGGAAAGGCAATGTATGCCCCTC
CTATCAGAGGAAAAATTCTATGCACCTCAAACATTACAGGGTTATTATTAACAAGAGATG
GTGGTGACAAGAACGAGACCAATAACAATGAGACTTTCAGACCTGGAGGAGGAGATATGA
AGGACAATTGGAGAAGTGAATTATATAAATATAAAGTAGTAAGAATTGAACCATTAGGAA
TAGCACCCACCAAGGCAAAAAGAAGAGTGGTGCAGAGAGAAAAAAGAGCAATAGGAATGG
GAGCCTTCTTCCTTGGGTTCTTGGGAGCGGCCGGAAGCACTATGGGCGCAGCGTCAATGG
CGCTGACGGTACAGGCCAGACAATTATTGTCTGGTATAGTGCAGCAGCAAAACAACTTGC
TGAGGGCTATTGAGGCGCAACAGCATCTGTTGCAACTCACAGTCTGGGGCATCAAGCAGC
TCCAGGCAAGAGTCCTGGCCATAGAAAGATTCCTCAAGGATCAACAGCTCCTGGGAATTT
GGGGTTGCTCTGGAAAACTCATTTGCACCACTACTGTGCCTTGGAATGCTAGTTGGAGTA
GTAGGGGTAACAATCTAACTGAGATTTGGGATAACCTGACCTGGATGGAGTGGGAAAAAG
AAATTGACAATCACACAGAATTAATATACAACTTAATTGAAAAATCGCAGATCCAGCAAG
AAAAGAATGAACAAGAACTATTGGAATTCGATAAATGGGCAAATTTGTGGAATTGGTTTG
ACATATCTAATTGGCTGTGGTATATAAAAATCTTCATAATGATAGTAGGAGGCTTGATAG
GTTTAAGAATAATTTTTAGTGTACTTTCTATAGTGAATAGAGTTAGGCAGGGATATTCAC
CACTATCGTTTCAGACCCACCTCCCAGCTCAGAGGGGACCCGACAGGCCCGAAGGAATCG
AAGAAGAAGGTGGAGAGAGAGGCAGAGACAGATCCGGGCCATTAGCGGATGGATTCTTAG
CAATTTTCTGGGTCGACCTGCGGAACCTGTTCCTCTTCAGCTACCACCGCTTGAGCGACT
TACTCTTGATTGTAGCGAGGATTGTGGAACTTCTGGGACGCAGGGGGTGGGAGATCCTCA
AATACTGGTGGAATCTTCTGCAGTATTGGAGTCAGGAGATAAAGAATAGTGCTGTTAGCT
TGCTCAACGCCACAGCCATAGCAGTAGCTGAGGGAACAGATAGGGTTATAGAAGCAGTAC
AAAGAGTTGGTAGAGCTATCCTCCACATACCTAGAAGAATAAGACAGGGCCTTGAAAGGG
CTTTACTGTAAAATGGGTAACAAGTGGTCAAAAAGTAAGCTGCCTGGATGGCCTGCTATA
AGGGAAAGAATGAGACGAGCTGAGCCAGCAACTGAGCCAGCAGCTAAGTCAGCAGCAGTT
GGGGTGGGAGCAGTATCTCGAGACTTGGAAAAACATGGAGCAATCACAAGTAGCAATCTT
AATAATGCGGCTTGTGCCTGGGTAACAGCACAAGAGGAAGATGATGAGGAAGTAGGTTTT
CCAGTCAGACCTCAGGTACCTTTAAGACCAATGACTTTCAAGGGAGCCTTCGATCTTGGC
TTCTTTTTAAAAGAAAAGGGGGGACTGGAAGGGTTAGTTTGGTCTCAAAAAAGACAAGAC
ATCCTTGATCTGTGGGTCTACCACACACAAGGATATTTCCCAGATTGGCAGAACTACACA
CCAGGGCCAGGGATCAGATATCCACTAACCTTCGGATGGTGCTACAAGCTAGTACCAGTT
GAGCCAGATAAAGTAGAAGAGGTCACTGAAGGAGAGAACAACTGCTTGTTACATCCTATG
AACCAGCATGGGATGGATGACCCGGAGAAAGAAGTGTTAGTGTGGACATATGACAGCCGC
TTAGCTCTTCATCACGTAGCTAGAGAGCTGCATCCGGAGTACTTCAACAACTGCTGACTG
CTGACAAACAACTGCTGACATCGAGTTTTCTACAAGGGACTTTCCGCTGGGGACTTTCCA
GGGAGGCGCGGCCTGGGCGGGACTGGGGAGTGGCGAGCCCTCAGATGCTGCATATAAGCA
GCTGCTTTTGCCTGTACTGGGTCTCTCTGGTTAGACCAGATTTGAGCCTGGGAGCTCTCT
GGCTAACTAGGGAACCCACTGCTTAAGCCTCAATAAAGCTTG
>chrA09_MT929438.1
AGGTGAAGGGGCAGTAGTAATACAAGATAATAGTGACATAAAAGTAGTGCCAAGGAGAAA
AGCAAAGATCCTTAGACATTATGGAAAACAGATGGCAGGTGATGATTGTGTGGCAAGTGG
ACAGGATGAGAATTAGAAGATGGAAAAGTTTAGTAAAACACCATATGTACATTTCAGGGA
AAGCTAGGGGATGGGGTTATAGACACCACTATGAAAGCCCTCATCCAAGAATAAGTTCAG
AAGTACACATCCCACTACAGGATTCTAGATTGGTAGTAACAACATATTGGGGTCTACATA
CAGGAGAAAGAGACTGGCATTTGGGTCAAGGAGTCTCCATAGAATGGAGGAAAAGAAAAT
ATAGCACACAAGTAGACCCTAAYCTAGCAGACCAACTAATTCATCTGTATTACTTTGATT
GTTTTGCAGAATCGGCTATAAGAAATGCCATATTAGGATATAGAGTTAGTCCTAAGTGTG
AATATCCAGCAGGACATAATAAGGTAGGGTCTCTACAGTACTTGGCACTAACAGCATTAA
TAACACCAAGAAAGACAAAGCCACCTTTACCTAGTGTTGCGAAACTGACAGAGGATAGAT
GGAACAAGCCCCAGAAGACCAAGGGCCACAGAGGGAGCCATACAATGAATGGACACTAGA
ACTTTTAGAGGAGCTCAAGAATGAAGCTGTTAGGCATTTCCCTAGGATATGGCTCCATAG
CTTAGGGCAACATATCTATGAAACATATGGAGATACTTGGGCAGGAGTGGAAGCTTTAAT
AAGAATTCTGCAACAACTGCTGTTTATTCATTTCAGAATTGGGTGTCGACATAGCAGAAT
AGGCATTACTCCTACCCCACCGAGAAGAACAAGAAATGGAGCCAGTAGATCCTAGACTAG
AACCCTGGAAGCATCCAGGAAGTCAGCCTAGGACTGCTTGTAATAAATGCTATTGTAAAA
GATGTTGCTTTCATTGCCAAGTTTGTTTCACAACAAAAGGCTTAGGCATCTCCTATGGCA
GGAAGAAGCGGAGACAGCGACGAAGAGCTCCTCAGGACAGTAAGGCTCATCAAGACTCTC
TATCAAAGCAGTAAGTAGTATATGTAATGATACCTTTACAAATAGCTGCAATAGTAGCAT
TAGTAATAGTAGCAATAATAGCAATAGTTGTGTGGTCAATAGTACTCATAGAATATAGGA
AAATATTAAAACAAAGGAAAATAGATAGGTTAATTGAGAGGATAGCAGAAAGAGCAGAAG
ATAGTGGCAATGAGAGTGAAGGGGATCAAGAAGAGTTATCAGCACTTGTGGACATGGGGC
ATCATGCTCCTTGGGATATTGATGATTTGTAGTGCTAAAGAAGATTGGTGGGTAACAGTT
TACTATGGGGTACCTGTGTGGAAAGAAGCTACCACCACTTTATTTTGTGCATCAGATGCT
AAAGCATATGATACAGAGGCACATAATGTCTGGGCCACACATGCCTGTGTACCTACAGAC
CCCAGCCCACAAGAAGTAGCATTGAAAAATGTGACAGAAGATTTTAATATGTGGAAAAAT
AACATGGTAGAACAAATGCATGAGGATGTAATCAGTTTATGGGATCAAAGCCTAAAGCCA
TGTGTAAAATTAACCCCACTCTGTGTTACCTTAAATTGCACTGATCATGTAAATGCTACT
GCTACTACTACCAATAGTAATACTACTACTAATACCACCAAAGAGATGAGAAACTGCTCT
TTTTATGCTACCCCAAACATAAGAGATAAGGTACGGAAAGAATATGCACTTTTTTATAGC
CTTGATGTAGTTCCAATAGATAAGAATAGTACTAATACTAGCTATATGTTGATAAGTTGT
AACACCTCAGTCATTACACAGGCCTGTCCAAAGATATCCTTTGAACCAATTCCTATACAT
TATTGTGCCCCGGCTGGTTTTGCGATTCTAAAATGTAATGATACGAAGTTCAATGGAACA
GGACCATGTAAAAATGTCAGCACAGTACAATGTACACATGGAATTAAGCCAGTAGTATCA
ACTCAACTGCTATTAAATGGCAGTCTAGCAGAAGAAGAGGTAATAATTAGATCTGCCAAT
CTCTCAGATAATACCAAAAACATAATAGTACATCTGAATGAAAGTGTAAAAATTAATTGT
ACAAGACACAACAACAATACAAGAAAAAGTATACCTATGGGACCAGGGAGAGCATTTTAT
GCATATGGAGAAATAATAGGAGATATAAGACAAGCACATTGTAACATTAGTAGAGAAGAG
TGGAATAAAACTTTAAGACTGATAGTTGAGAAGTTAAGAGAAAAGTTTAATAAAACAATA
ATAATCTTTARGAACCAYTCAGGAGGGGACCTAGAAGTTGCAATGCACACTTTTAATTGT
GGAGGGGAATTTTTCTACTGTAATACAACAAAGCTGTTTAATAGTACTTGGGATAATACA
ACTGCAGGGTTAAATACCACTGAAGGAATTATCACACTCCCATGCAGAATAAGACAAATT
ATAAACATGTGGCAGCAGGTAGGAAAAGCAATGTATGCCCCTCCTATCAGAGGGAAAATC
CAATGCAAATCAAACATTACAGGGTTATTATTAACAAGAGATGGTGGTAACGAGAACGAG
ACCTATAACAATGAGACTTTTAGACCTGGAGGAGGAGATATGAAGGACAATTGGAGAAGT
GAATTATATAAATATAAAGTAGTAAGAATTGAACCATTAGGAATAGCACCCACCAAGGCA
AAGAGAAGAGTGGTGCAGAGAGAAAAAAGAGCAATAGGAATGGGAGCCTTCTTCCTTGGG
TTCTTGGGAGCGGCCGGAAGCACTATGGGCGCAGCGTCAATGGCGCTGACGGTACAGGCC
AGACAATTATTGTCTGGTATAGTGCAGCAGCAAAACAACTTGCTGAGGGCTATTGAGGCG
CAACAGCATCTGTTGCAACTCACAGTCTGGGGCATCAAGCAGCTCCAGGCAAGAGTCCTG
GCCATAGAAAGATTCCTAAAGGATCAACAGCTCCTGGGAATTTGGGGTTGCTCTGGAAAA
CTCATTTGCACCACTACTGTGCCTTGGAATGCTAGTTGGAGTAGTAGGGGTGAAAATCTA
ACTGAGATTTGGGATAACCTGACCTGGATAGAGTGGGAAAAAGAAATTGACAACCACACA
GAATTAATATACAACTTAATTGAAAAATCGCAGATCCAGCAAGAAAAGAATGAACAAGAA
CTATTGGAATTCGATAAATGGGCAAATTTGTGGAATTGGTTTAACATATCTAATTGGCTG
TGGTATATAAAAATCTTCATAATGATAGTAGGAGGCTTGATAGGTTTAAGAATAGTTTTT
AGTGTACTTTCTATAGTGAATAGAGTTAGGCAGGGATACTCACCACTATCGTTTCAGACC
CACCTCCCAGCTCAGAGGGGACCCGACAGGCCCGAAGGAACCGAAGAAGAAGGTGGAGAG
AGAGACAGAGACAGATCCGGGCCATTAGCGGATGGATTCTTAGCAATTTTCTGGGTCGAC
CTGCGGAGCCTGTTCCTCTTCAGCTACCACCGCTTGAGCGACTTACTCTTGATTGTAGCG
AGGATTGTGGAACTTCTGGGACGCAGGGGGTGGGAGATCCTCAAATACTGGTGGAATCTT
CTGCAGTATTGGAGTCAGGAGATAAAGAATAGTGCTGTTAGCTTGCTCAACGCCACAGCC
ATAGCAGTAGCTGAGGGAACAGATAGGGTTATAGAAGCAGTACAAAGAGTTGGTAGAGCT
ATCCTCCACATACCTAGAAGAATAAGACAGGGCCTTGAAAGGGCTTTACTGTAAAATGGG
TAACAAGTGGTCAAAAAGTAAGCTGCCTGGATGGCCTGCTATAAGGGAAAGAATGAGACG
AGCTGAGCCAGCAGCTGAGCCAGCAGCTAAGCCAGCAGCAGTTGGGGTGGGAGCAGTATC
TCGAGACTTGGAAAAACATGGAGCAATCACAAGTAGCAATCTTAATAATGCTGCTTGTGC
CTGGGTAGCAGCACAAGAGGAAGATGATGAGGAAGTAGGCTTTCCAGTCAGACCTCAGGT
ACCTTTAAGACCAATGACTTTCAAGGGAGCTTTCGATCTTGGCTTCTTTTTAAAAGAAAA
GGGGGGACTGGAAGGGCTAGTTTGGTCCCAGAAAAGACAAGACATCCTTGATCTGTGGGT
CTACCACACACAAGGATATTTCCCAGATTGGCAGAACTACACACCAGGGCCAGGGATCAG
ATATCCACTAACCTTCGGATGGTGCTACAAGCTAGTACCAGTTGAGCCAGATAAAGTAGA
AGAGGTCACTGAAGGAGAGAACAACTGCTTGTTACATCCTATGAACCAGCATGGGATGGA
TGACCCGGAGAAAGAAGTGTTAGTGTGGACATATGACAGCCGCTTAGCTCTTCATCACGT
AGCTAGAGAGCTGCATCCGGAGTACTTCAACAACTGCTGACTGCTGACAAACAACTGCTG
ACATCGAGTTTTCTACAAGGGACTTTCCGCTGGGGACTTTCCAGGGAGGCGCGGCCTGGG
CGGGACTGGGGAGTGGCGAGCCCTCAGATGCTGCATATAAGCAGCTGCTTTTGCCTGTAC
TGGGTCTCTCTGGTTAGACCAGATTTGAGCCTGGGAGCTCTCTGGCTAACTAGGGAACCC
ACTGCTTAAGCCTCAATAAAGCTTG
>chrA09_MT929439.1
GTAATACAAGATAATAGTGACATAAAAGTAGTGCCAAGGAGAAAAGCAAAGATCCTTAGA
CATTATGGAAAACAGATGGCAGGTGATGATTGTGTGGCAAGTGGACAGGATGAGAATTAG
AAGATGGAAAAGTTTAGTAAAACACCATATGTACATTTCAGGGAAAGCTAGGGGATGGGG
TTATAGACACCACTATGAAAGCCCTCATCCAAGAATAAGTTCAGAAGTACACATCCCACT
ACAGGATTCTAGATTGGTAGTAACAACATATTGGGGTCTACATACAGGAGAAAGAGACTG
GCATTTGGGTCAAGGAGTCTCCATAGAATGGAGGAAAAGAAAATATAGCACACAAGTAGA
CCCTAACCTAGCAGACCAACTAATTCATCTGTATTACTTTGATTGTTTTGCAGAATCGGC
TATAAGAAATGCCATATTAGGATATAGAGTTAGTCCTAAGTGTGAATATCCAGCAGGACA
TAATAAGGTAGGGTCTCTACAGTACTTGGCACTAACAGCATTAATAACACCAAGAAAGAC
AAAGCCACCTTTACCTAGTGTTGCGAAACTGACAGAGGATAGATGGAACAAGCCCCAGAA
GACCAAGGGCCACAGAGGGAGCCATACAATGAATGGACACTAGAACTTTTAGAGGAGCTC
AAGAATGAAGCTGTTAGGCATTTCCCTAGGATATGGCTCCATAGCTTAGGGCAACATATC
TATGAAACATATGGAGATACTTGGGCAGGAGTGGAAGCTTTAATAAGAATTCTGCAACAA
CTGCTGTTTATTCATTTCAGAATTGGGTGTCGACATAGCAGAATAGGCATTACTCCTACC
CCACCGAGAAGAACAAGAAATGGAGCCAGTAGATCCTAGACTAGAACCCTGGAAGCATCC
AGGAAGTCAGCCTAGGACTGCTTGTAATAAATGCTATTGTAAAAGATGTTGCTTTCATTG
CCAAGTTTGTTTCACAACAAAAGGCTTAGGCATCTCCTATGGCAGGAAGAAGCGGAGACA
GCGACGAAGAGCTCCTCAGGACAGTAAGGCTCATCAAGACTCTCTATCAAAGCAGTAAGT
AGTATATGTAATGATACCTTTACAAATAGCTGCAATAGTAGCATTAGTAATAGTAGCAAT
AATAGCAATAGTTGTGTGGTCAATAGTACTCATAGAATATAGGAAAATATTAAAACAAAG
GAAAATAGATAGGTTAATTGAGAGGATAGCAGAAAGAGCAGAAGATAGTGGCAATGAGAG
TGAAGGGGATCAAGAAGAGTTATCAGCACTTGTGGACATGGGGCATCATGCTCCTTGGGA
TATTGATGATTTGTAGTGCTAAAGAAGATTGGTGGGTAACAGTTTACTATGGGGTACCTG
TGTGGAAAGAAGCTACCACCACTTTATTTTGTGCATCAGATGCTAAAGCATATGATACAG
AGGCACATAATGTCTGGGCCACACATGCCTGTGTACCTACAGACCCCAGCCCACAAGAAG
TAGCATTGAAAAATGTGACAGAAGATTTTAATATGTGGAAAAATAACATGGTAGAACAAA
TGCATGAGGATGTAATCAGTTTATGGGATCAAAGCCTAAAGCCATGTGTAAAATTAACCC
CACTCTGTGTTACCTTAAATTGCACTGATCATGTAAATGCTACTGCTACTACTACCAATA
GTAATACTACTACTAATACCACCAAAGAGATGAGAAACTGCTCTTTTTATGCTACCCCAA
ACATAAGAGATAAGGTACGGAAAGAATATGCACTTTTTTATAGCCTTGATGTAGTTCCAA
TAGATAAGAATAGTACTAATACTAGCTATATGTTGATAAGTTGTAACACCTCAGTCATTA
CACAGGCCTGTCCAAAGATATCCTTTGAACCAATTCCTATACATTATTGTGCCCCGGCTG
GTTTTGCGATTCTAAAATGTAATGATACGAAGTTCAATGGAACAGGACCATGTAAAAATG
TCAGCACAGTACAATGTACACATGGAATTAAGCCAGTAGTATCAACTCAACTGCTATTAA
ATGGCAGTCTAGCAGAAGAAGAGGTAATAATTAGATCTGCCAATCTCTCAGATAATACCA
AAAACATAATAGTACATCTGAATGAAAGTGTAAAAATTAATTGTACAAGACACAACAACA
ATACAAGAAAAAGTATACCTATGGGACCAGGGAGAGCATTTTATGCATATGGAGAAATAA
TAGGAGATATAAGACAAGCACATTGTAACATTAGTAGAGAAGAGTGGAATAAAACTTTAA
GACTGATAGTTGAGAAGTTAAGAGAAAAGTTTAATAAAACAATAATAATCTTTAGGAACC
ATTCAGGAGGGGACCTAGAAGTTGCAATGCACACTTTTAATTGTGGAGGGGAATTTTTCT
ACTGTAATACAACAAAGCTGTTTAATAGTACTTGGGATAATACAACTGCAGGGTTAAATA
CCACTGAAGGAATTATCACACTCCCATGCAGAATAAGACAAATTATAAACATGTGGCAGC
AGGTAGGAAAAGCAATGTATGCCCCTCCTATCAGAGGGAAAATCCAATGCAAATCAAACA
TTACAGGGTTATTATTAACAAGAGATGGTGGTAACGAGAACGAGACCTATAACAATGAGA
CTTTTAGACCTGGAGGAGGAGATATGAAGGACAATTGGAGAAGTGAATTATATAAATATA
AAGTAGTAAGAATTGAACCATTAGGAATAGCACCCACCAAGGCAAAGAGAAGAGTGGTGC
AGAGAGAAAAAAGAGCAATAGGAATGGGAGCCTTCTTCCTTGGGTTCTTGGGAGCGGCCG
GAAGCACTATGGGCGCAGCGTCAATGGCGCTGACGGTACAGGCCAGACAATTATTGTCTG
GTATAGTGCAGCAGCAAAACAACTTGCTGAGGGCTATTGAGGCGCAACAGCATCTGTTGC
AACTCACAGTCTGGGGCATCAAGCAGCTCCAGGCAAGAGTCCTGGCCATAGAAAGATTCC
TAAAGGATCAACAGCTCCTGGGAATTTGGGGTTGCTCTGGAAAACTCATTTGCACCACTA
CTGTGCCTTGGAATGCTAGTTGGAGTAGTAGGGGTGAAAATCTAACTGAGATTTGGGATA
ACCTGACCTGGATAGAGTGGGAAAAAGAAATTGACAACCACACAGAATTAATATACAACT
TAATTGAAAAATCGCAGATCCAGCAAGAAAAGAATGAACAAGAACTATTGGAATTCGATA
AATGGGCAAATTTGTGGAATTGGTTTAACATATCTAATTGGCTGTGGTATATAAAAATCT
TCATAATGATAGTAGGAGGCTTGATAGGTTTAAGAATAGTTTTTAGTGTACTTTCTATAG
TGAATAGAGTTAGGCAGGGATACTCACCACTATCGTTTCAGACCCACCTCCCAGCTCAGA
GGGGACCCGACAGGCCCGAAGGAACCGAAGAAGAAGGTGGAGAGAGAGACAGAGACAGAT
CCGGGCCATTAGCGGATGGATTCTTAGCAATTTTCTGGGTCGACCTGCGGAGCCTGTTCC
TCTTCAGCTACCACCGCTTGAGCGACTTACTCTTGATTGTAGCGAGGATTGTGGAACTTC
TGGGACGCAGGGGGTGGGAGATCCTCAAATACTGGTGGAATCTTCTGCAGTATTGGAGTC
AGGAGATAAAGAATAGTGCTGTTAGCTTGCTCAACGCCACAGCCATAGCAGTAGCTGAGG
GAACAGATAGGGTTATAGAAGCAGTACAAAGAGTTGGTAGAGCTATCCTCCACATACCTA
GAAGAATAAGACAGGGCCTTGAAAGGGCTTTACTGTAAAATGGGTAACAAGTGGTCAAAA
AGTAAGCTGCCTGGATGGCCTGCTATAAGGGAAAGAATGAGACGAGCTGAGCCAGCAGCT
GAGCCAGCAGCTAAGCCAGCAGCAGTTGGGGTGGGAGCAGTATCTCGAGACTTGGAAAAA
CATGGAGCAATCACAAGTAGCAATCTTAATAATGCTGCTTGTGCCTGGGTAGCAGCACAA
GAGGAAGATGATGAGGAAGTAGGCTTTCCAGTCAGACCTCAGGTACCTTTAAGACCAATG
ACTTTCAAGGGAGCTTTCGATCTTGGCTTCTTTTTAAAAGAAAAGGGGGGACTGGAAGGG
CTAGTTTGGTCCCAGAAAAGACAAGACATCCTTGATCTGTGGGTCTACCACACACAAGGA
TATTTCCCAGATTGGCAGAACTACACACCAGGGCCAGGGATCAGATATCCACTAACCTTC
GGATGGTGCTACAAGCTAGTACCAGTTGAGCCAGATAAAGTAGAAGAGGTCACTGAAGGA
GAGAACAACTGCTTGTTACATCCTATGAACCAGCATGGGATGGATGACCCGGAGAAAGAA
GTGTTAGTGTGGACATATGACAGCCGCTTAGCTCTTCATCACGTAGCTAGAGAGCTGCAT
CCGGAGTACTTCAACAACTGCTGACTGCTGACAAACAACTGCTGACATCGAGTTTTCTAC
AAGGGACTTTCCGCTGGGGACTTTCCAGGGAGGCGCGGCCTGGGCGGGACTGGGGAGTGG
CGAGCCCTCAGATGCTGCATATAAGCAGCTGCTTTTGCCTGTACTGGGTCTCTCTGGTTA
GACCAGATTTGAGCCTGGGAGCTCTCTGGCTAACTAGGGAACCCACTGCTTAAGCCTCAA
TAAAGCTTGCCTTG
>chrA09_MH264313.1
ATGAGAGTGAAGGGGATCAAGAAGAGTTATCGGCACTTGTGGAAATGGGGCATCATGCTC
CTTGGGATATTGATGATTTGTAGTGCTACAGAAAATTGGTGGGTAACAGTCTACTATGGG
GTACCTGTGTGGAAAGAAGCTACCACCACTTTATTTTGTGCATCAGATGCTAAAGCATAT
GATACAGAGGCACATAATGTCTGGGCCACACATGCCTGTGTACCTACAGACCCCAACCCA
CAAGAAGTAGAATTGAAAAATGTGACAGAAAATTTTAATATGTGGAAAAATAACATGGTA
GAACAAATGCATGAGGATGTAATCAGTTTATGGGATCAAAGCCTAAAGCCATGTGTAAAA
TTAACCCCACTCTGTGTTACTTTAAATTGCACTGATTATGTGGGAAGTCCTAATACTACC
ACTAGTAGTCCTAATGCTACCCATAATAATACCGCCTCCACTACAACACCAACTGCTACC
AAAAGTAGTCCTACTGCTAGTGCCACCATTGAAATGAAAAACTGCTCCTTTTATGCTACC
CCAAACATAAGAGATAAGGTACGGAAAGAATATGCACTTTTTTATAGCCTTGATGTAGTT
CCAATAAATAAGAGTAGTACTAATACTAGCTATATGTTGATAAGTTGTAACACCTCAGTC
ATTACACAGGCCTGCCCAAAGATATCCTTTGAACCAATTCCTATACATTATTGTGCCCCG
GCTGGGTTTGCGATTCTAAAATGTAATGATACGAAGTTCAATGGAACAGGACCATGTAAA
AATGTCAGCACAGTACAATGTACACATGGAATTAAGCCAGTAGTATCAACTCAACTGCTA
TTAAATGGCAGTCTAGCAGAAGAAGAGGTAATAATTAGATCTGCCAATCTCTCGGATAAT
GCCAAAACCATAATAGTACAGCTGAATAAACCTGTAAACATTACTTGTAGAAGACACAAC
AACAATACAAGAAAAAGTATACCTATGGGACCAGGGAGAGCATTTTATGCATATGGAGAA
ATAATAGGAGATATAAGACAAGCACATTGTAACATTAGTGAACAAGAGTGGAATAGAACT
TTAGGACTGATAGTTGAGAAGTTAAGAGAAAAGTTTAATAAAACAACAATAATCTTTAGG
AACCACTCAGGAGGGGACCTAGAAGTTGCAATGCACACTTTTAATTGTGGAGGGGAATTT
TTCTACTGTAATACAACAAAGCTGTTTAATAGTACTTGGGATAATACAACTGCAGGGTTA
AATACCACTGGAGGAATTATCACACTCCCATGCAGAATAAGACAAATTATAAACATGTGG
CAACAGGTAGGAAAAGCAATGTATGCCCCTCCTATCAGGGGAGTAATTCAATGCACATCA
AACATTACAGGGTTATTATTAACAAGAGATGGTGGTGACAGGAACGGGACCAATAACAAT
GAGACATTCAGACCTGCAGGAGGAGATATGAAGGACAATTGGAGAAGTGAATTATATAAA
TATAAAGTAGTAAGAATTGAACCATTAGGAATAGCACCCACCAAGGCAAAAAGAAGAGTG
GTGCAGAGAGAAAAAAGAGCAGTGGGAATGGGAGCCTTCTTCCTTGGGTTCTTGGGAGCG
GCCGGAAGCACTATGGGCGCAGCGTCAATGGCGCTGACGGTACAGGCCAGACAATTATTG
TCTGGTATAGTGCAGCAGCAAAACAACTTGCTGAGGGCTATTGAGGCGCAACAGCATCTG
TTGCAACTCACAGTCTGGGGCATCAAGCAGCTCCAGGCAAGAGTCCTGGCCATAGAAAGA
TTCCTAAGGGATCAACAGCTCCTGGGAATTTGGGGTTGCTCTGGAAAACTCATTTGCACC
ACTACTGTGCCTTGGAATCATAGTTGGAGTAATAATACAAATCTAACTCAGGCTTGGGAG
AACATGACCTGGATGGAGTGGGAAAAACAAATTGACAATCACACAGAATTCATATACAAC
TTAATTGAAAAATCGCAGATCCAGCAAGAAAAGAATGAACAAGAACTATTGGAATTTGAT
AAATGGGCAAATTTGTGGAATTGGTTTAACATATCTAATTGGCTGTGGTATATAAAAATC
TTCATAATGATAGTAGGAGGCTTGATAGGTTTAAGAATAGTTTTTAGTGTACTTTCTATA
GTGAATAGAGTTAGGCAGGGATACTCACCACTATCGTTTCAGACCCACCTCCCAGCTCAG
AGGGGACCCGACAGGCCCGGAGGAATCGAAGAAGAAGGTGGAGAGAGAGGCAGAGACAGA
TCCGGGCCATTAGCGGATGGATTCTTAGCAATTTTCTGGGTCGACCTGCGGAGCCTGTTC
CTCTTCAGCTACCACCGCTTGAGCGACTTACTCTTGATTGTAGCGAGGATTGTGGAACTT
CTGGGACGCAGGGGGTGGGAGATCCTCAAATACTGGTGGAATCTTCTGCAGTATTGGAGT
CAGGAGATAAAGAATAGTGCTGTTAGCTTGCTCAACGCCACAGCCATAGCAGTAGCTGAG
GGAACAGATAGGGTTATAGAAGCAGTACAAAGAGTTGGTAGAGCTATCCTCCACATACCT
AGAAGAATAAGACAGGGCCTTGAAAGGGCTTTACTGTAA
>chrA09_MH264318.1
ATGAGAGTGAAGGGGATCAAGAAGAGTTATCAGCACTTGTGGAAATGGGGCATCATGCTC
CTTGGGATATTGATGATTTGTAGTGCTAAAGAAAATTGGTGGGTAACAGTTTACTATGGG
GTACCTGTGTGGAAAGAAGCTACCACCACTTTATTTTGTGCATCAGATGCTAAAGCATAT
GATACAGAAGCACATAATGTCTGGGCCACACATGCCTGTGTACCTACAGACCCCAACCCA
CAAGAAGTAGAATTGAAAAATGTGACAGAAAATTTTAATATGTGGGAAAATAACATGGTA
GAACAAATGCATGAGGATATAATCAGTTTATGGGATCAAAGCCTAAAGCCATGTGTAAAA
TTAACCCCACTCTGTGTTACTTTAAATTGCACTGATCATGTAAATGCTACTACTACCAAG
CCTGATCATGTGAATGCTACTACTACCAATAGTAATACTACTACAGAGATGAAAAACTGC
TCTTTTTATGCTACCCCAAACATAAGAGATAAGGTACGGAAAGAATATGCACTTTTTTAT
AGCCTTGATGTAGTTCCAATAGATAAGAAAGATAATACTAGTAGTGAAAATAATACTGTT
AAAAATAATACTAGCTATATGTTGATAAGTTGTAACACCTCAGTCATTACACAGGCCTGT
CCAAAGATATCCTTTGAACCAATTCCCATACATTATTGTGCCCCGGCTGGTTTTGCGATT
CTAAAATGTAATGATACGAAGTTCAATGGAACAGGACCATGTAAAAATGTCAGCACAGTA
CAATGTACACATGGAATTAAGCCAGTAGTATCTACTCAACTGCTATTAAATGGCAGTCTA
GCAGAAGAAGAGGTAATAATTAGATCTGCCAATCTCTCGGATAATACCAAAAACATAATA
GTACATCTGAATGAAACTGTAACCATTAATTGTACAAGACACAACAACAATACAAGAAAA
AGTATACATATGGGACCAGGGAGAGCATTTTATGCATATGGAGAAATAATAGGAGATATA
AGACAAGCACATTGTAACATTAGTGAAAAAGATTGGAATAAAACTTTAGGACTGATAGTT
GAGAAGTTAAGAGAAAAGTTTAATAAAACAACAATAATCTTTAGGAACCACTCAGGAGGG
GACCTAGAAGTTGCAATGCACACTTTTAATTGTGGAGGGGAATTTTTCTACTGTAATACA
ACAAAGCTGTTTAATAGTACTTGGTATCTTAATGGTACTCGGGAAGGGTTAAATACCACT
GACGGAATTATCACACTCCCATGCAGAATAAGACAAATTATAAACATGTGGCAGCAGGTA
GGAAAAGCAATGTATGCCCCTCCTATCAGAGGAAAAATCCAATGCACATCAAACATTACA
GGGTTATTATTAACAAGAGATGGTGGTAACGAGAACGGGACCAATAACAATGAGACTTTC
AGACCTGGAGGAGGAGATATGAAGGACAATTGGAGAAGTGAATTATATAAATATAAAGTA
GTAAGGATTGAACCATTAGGAGTAGCACCCACCAAGGCAAAGAGAAGAGTGGTGCAGAGA
GAAAAAAGAGCAATAGGAATGGGAGCCTTCTTCCTTGGATTCTTGGGAGCGGCCGGAAGC
ACTATGGGCGCAGCGTCAATGGCGCTGACGGTACAGGCCAGACAATTATTGTCTGGTATA
GTGCAGCAGCAAAACAACTTGCTGAGGGCTATTGAGGCGCAACAGCATCTGTTGCAACTC
ACAGTCTGGGGCATCAAGCAGCTCCAGGCAAGAGTCCTGGCCATAGAAAGATTCCTAAGG
GATCAACAGCTCCTGGGAATTTGGGGTTGCTCTGGAAAACTCATTTGCACCACTACTGTG
CCTTGGAATATTAGTTGGAGTAATAAGACAAATCTAACTGAGATTTGGGATAACATGACC
TGGATGCAGTGGGAAAAAGAAATTGGCGAAAACACAGAATTAATATACAACTTAATTGAA
CAATCGCAGATCCAGCAAGAAAAGAATGAACAAGAACTATTGGAATTCGATAAATGGGCA
AATTTGTGGAATTGGTTTAACATATCTAATTGGCTGTGGTATATAAAAATCTTCATAATG
ATAGTAGGAGGCTTGATAGGTTTAAGAATAGTTTTTAGTGTACTTTCTATAGTGAATAGA
GTTAGGCAGGGATACTCACCACTATCGTTTCAGACCCACCTCCCAGCTCAGAGGGGACCC
GACAGGCCCGGAGGAATCGAAGAAGAAGGTGGAGAGAGAGGCAGAGACAGATCCGGGCCA
TTAGCGGATGGATTCTTAGCAATTTTCTGGGTCGACCTGCGGAGCCTGTTCCTCTTCAGC
TACCACCGCTTGAGCGACTTACTCTTGATTGTAGCGAGGATTGTGGAACTTCTGGGACGC
AGGGGGTGGGAGATCCTCAAATACTGGTGGAATCTTCTGCAGTATTGGAGTCAGGAGATA
AAGAATAGTGCTGTTAGCTTGCTCAACGCCACAGCCATAGCAGTAGCTGAGGGAACAGAT
AGGGTTATAGAAGCAGTACAAAGAGTTGGTAGAGCTATCCTCCACATACCTAGAAGAATA
AGACAGGGCTTTGAAAGGGCTTTACTGTAA
>chrA09_MH264312.1
ATGAGAGTGAAGGGGATCAGGAAGAGTTATCAGCACTTGTGGAAATGGGGCATCATGCTC
CTTGGGATATTGATGATTTGTAGTGCTACAGAAAAATTGTGGGTAACAGTCTACTATGGG
GTACCTGTGTGGAAAGAAGCTATCACCACTTTATTTTGTGCATCAGATGCTAAAGCATAT
GATACAGAGGTACATAATGTCTGGGCCACACATGCCTGTGTACCTACAGACCCCAGCCCA
CAAGAAGTAGTATTGAAAAATGTGACAGAAAATTTTAATATGTGGAAAAATAACATGGTA
GAACAGATGCATGAGGATATAATCAGTTTATGGGATCAAAGCCTAAAGCCATGTGTAAAA
TTAACCCCACTCTGTGTTACTTTAAATTGCACTGATTATGTGGGAGATACTACTACTACC
AATAGTAGTACTACTACTAATACCACCATTAGTATGGAGGGAGAAATGAAAAACTGCTCT
TTTTATACTACCCCAAACATAAGAGATAAGGAACAGAAAGAATATGCACTTTTTTATAGC
CTTGATGTAGTTCCAATAGATAATAAAAATAATACTAGCTATAGGTTGATAAGTTGTAAC
ACCTCAGTCATTACACAGGCCTGTCCAAAGGTATCCTTTGAACCAATTCCCATACATTAT
TGTGCCCCGGCTGGTTTTGCGATTCTAAAATGTAATGATAAGAAGTTCAATGGAACAGGA
CCATGTAAAAATGTCAGCACAGTACAATGTACACATGGAATTAAGCCAGTAGTATCAACT
CAACTGCTATTAAATGGCAGTCTAGCAGAAGAAGAGGTAATAATTAGATCTGCCAATCTC
TCGGATAATGCTAAAACCATAATAGTACAGCTGAATGAAACTGTAGAAATTAATTGTGTA
AGACCCAACAACAATACAAGAAAAAGTATACATATGGGACCAGGGAAAGCATTTTATGCA
TATGCAACAGGAGAAATAATAGGAAATATAAGACAAGCACATTGTAACATTAGTAAAGGA
GATTGGAATAAAACTTTAGGACGGATAGTTAAGAAATTAAGAGAAAAGTTTAATAAAACA
ATAACCTTTAAGCAACACTCAGGAGGGGACCCAGAAATTGTAATGCACACTTTTAATTGT
GGAGGGGAATTTTTCTACTGTAATTCAACACAGCTGTTTAATAGTACTTGGTATCTTAAT
GGTACTTGGAATGCAACTGAAGGGTTAAATAACACTGAAGGAAATATCACACTCCCATGC
AGAATAAAACAAATTATAAACATGTGGCAGCAGGTAGGAAAAGCAATGTATGCCCCTCCT
ATCAGAGGACTAATTAGATGCACATCAAACATTACAGGGATAATATTAACAAGAGATGGT
GGTTACGAGAACAAGACCGATAACAATACTAATACTGAGATCTTCAGACCTGGAGGAGGA
GATATGAGGGACAATTGGAGAAGTGAATTATATAAATATAAAGTAGTAAGAATTGAACCA
TTAGGAGTAGCACCCACCAAGGCAAAGAGAAGAGTGGTGCAGAGAGAAAAAAGAGCAGTG
GGAATAGGAGCCTTGTTCCTTGGGTTCTTGGGAGCGGCAGGAAGCACTATGGGCGCAGCG
TCAATGACGCTGACGGTACAGGCCAGACAATTATTGTCTGGTATAGTGCAACAGCAAAAC
AACTTGCTGAGGGCTATTGAGGCGCAACAGCATCTGTTGCAACTCACAGTCTGGGGCATC
AAGCAGCTCCAGGCAAGAGTCCTGGCCATAGAAAGATTCCTAAAGGATCAACAGCTCCTG
GGAATTTGGGGTTGCTCTGGAAAACTCATTTGCACCACTACTGTGCCTTGGAATGCTAGT
TGGAGTAATAGATCTCTAGATTATATTTGGGGTAACATGACCTGGATGCAGTGGGAAAAA
GAAATTGACAATTACACAGAATTAATATACAGCTTAATTGAAAAATCGCAGAACCAGCAA
GAAAAGAATGAACAAGAACTATTGGAATTGGATAAATGGGCAAATTTGTGGAATTGGTTT
GACATATCTCATTGGCTGTGGTATATAAAAATCTTCATAATGATAGTAGGAGGCTTGGTA
GGTTTAAGAATAGTTTTTAGTGTACTTTCTATAGTGAATAGAGTTAGGCAGGGATACTCA
CCACTATCGTTTCAGACCCACCTCCCAGCTCCGAGGGGACCCGACAGGCCCGGAGGAATC
GAAGAAGAAGGTGGAGAGAGAGACAGAGACAGATCCGGTCAATTAGTGGATGGATTCTTA
GCAATTTTCTGGGTCGACCTGCGGAGCCTGTTCCTCTTCAGCTACCACCGCTTGAGCGAC
TTACTCTTGATTGTAGCGAGGATTGTGGAACTTCTGGGACGCAGGGGGTGGGAGATCCTC
AAATATTGGTGGAATCTTCTGCAGTATTGGAGTCAGGAGATAAAGAATAGTGCTGTTAGC
TTGCTCAACGCCACAGCCATAGCAGTAGCTGAGGGGACAGATAGGGCTATAGAAGCAGTA
CAAAGAGCTTGTAGAGCTATCCTCCACATACCTAGAAGAATAAGACAGGGCTTTGAAAGG
GCTTTACTGTAA
>chrA09_MH264315.1
ATGAGAGTGAAGGGGATCAGGAAGAGTTATCAGCACTTGTGGAAATGGGGCATCATGCTC
CTTGGGATATTGATGATTTGTAGTGCTACAGAAAAATTGTGGGTAACAGTCTACTATGGG
GTACCTGTGTGGAAAGAAGCTATCACCACTTTATTTTGTGCATCAGATGCTAAAGCATAT
GATACAGAGGTACATAATGTCTGGGCCACACATGCCTGTGTACCTACAGACCCCAGCCCA
CAAGAAGTAGTATTGAAAAATGTGACAGAAAATTTTAATATGTGGAAAAATAACATGGTA
GAACAGATGCATGAGGATATAATCAGTTTATGGGATCAAAGCCTAAAGCCATGTGTAAAA
TTAACCCCACTCTGTGTTACTTTAAATTGCACTGATTATGTGGGAGATACTACTACTACC
AATAGTAGTACTACTACTAATACCACCATTAGTATGGAGGGAGAAATGAAAAACTGCTCT
TTTTATACTACCCCAAACATAAGAGATAAGGAACAGAAAGAATATGCACTTTTTTATAGC
CTTGATGTAGTTCCAATAGATAATAAAAATAATACTAGCTATAGGTTGATAAGTTGTAAC
ACCTCAGTCATTACACAGGCCTGTCCAAAGGTATCCTTTGAACCAATTCCCATACATTAT
TGTGCCCCGGCTGGTTTTGCGATTCTAAAATGTAATGATAAGAAGTTCAATGGAACAGGA
CCATGTAAAAATGTCAGCACAGTACAATGTACACATGGAATTAAGCCAGTAGTATCAACT
CAACTGCTATTAAATGGCAGTCTAGCAGAAGAAGAGGTAATAATTAGATCTGCCAATCTC
TCGGATAATGCTAAAACCATAATAGTACAGCTGAATGAAACTGTAGAAATTAATTGTGTA
AGACCCAACAACAATACAAGAAAAAGTATACATATGGGACCAGGGAAAGCATTTTATGCA
TATGCAACAGGAGAAATAATAGGAAATATAAGACAAGCACATTGTAACATTAGTAAAGGA
GATTGGAATAAAACTTTAGGACGGATAGTTAAGAAATTAAGAGGAAAGTTTAATAAAACA
ATAACCTTTAAGCAACACTCAGGAGGGGACCCAGAAATTGTAATGCACACTTTTAATTGT
GGAGGGGAATTTTTCTACTGTAATTCAACACAGCTGTTTAATAGTACTTGGTATCTTAAT
GGTACTTGGAATGCAACTGAAGGGTTAAATAACACTGAAGGAAATATCACACTCCCATGC
AGAATAAAACAAATTATAAACATGTGGCAGCAGGTAGGAAAAGCAATGTATGCCCCTCCT
ATCAGAGGACTAATTAGATGCACATCAAACATTACAGGGATAATATTAACAAGAGATGGT
GGTTACGAGAACAAGACCGATAACAATACTAATACTGAGATCTTCAGACCTGGAGGAGGA
GATATGAGGGACAATTGGAGAAGTGAATTATATAAATATAAAGTAGTAAGAATTGAACCA
TTAGGAGTAGCACCCACCAAGGCAAAGAGAAGAGTGGTGCAGAGAGAAAAAAGAGCAGTG
GGAATAGGAGCCTTGTTCCTTGGGTTCTTGGGAGCGGCAGGAAGCACTATGGGCGCAGCG
TCAATGACGCTGACGGTACAGGCCAGACAATTATTGTCTGGTATAGTGCAACAGCAAAAC
AACTTGCTGAGGGCTATTGAGGCGCAACAGCATCTGTTGCAACTCACAGTCTGGGGCATC
AAGCAGCTCCAGGCAAGAGTCCTGGCCATAGAAAGATTCCTAAAGGATCAACAGCTCCTG
GGAATTTGGGGTTGCTCTGGAAAACTCATTTGCACCACTACTGTGCCTTGGAATGCTAGT
TGGAGTAATAGATCTCTAGATTATATTTGGGGTAACATGACCTGGATGCAGTGGGAAAAA
GAAATTGACAATTACACAGAATTAATATACAGCTTAATTGAAAAATCGCAGAACCAGCAA
GAAAAGAATGAACAAGAACTATTGGAATTGGATAAATGGGCAAATTTGTGGAATTGGTTT
GACATATCTCATTGGCTGTGGTATATAAAAATCTTCATAATGATAGTAGGAGGCTTGGTA
GGTTTAAGAATAGTTTTTAGTGTACTTTCTATAGTGAATAGAGTTAGGCAGGGATACTCA
CCACTATCGTTTCAGACCCACCTCCCAGCTCCGAGGGGACCCGACAGGCCCGGAGGAATC
GAAGAAGAAGGTGGAGAGAGAGACAGAGACAGATCCGGTCAATTAGTGGATGGATTCTTA
GCAATTTTCTGGGTCGACCTGCGGAGCCTGTTCCTCTTCAGCTACCACCGCTTGAGCGAC
TTACTCTTGATTGTAGCGAGGATTGTGGAACTTCTGGGACGCAGGGGGTGGGAGATCCTC
AAATATTGGTGGAATCTTCTGCAGTATTGGAGTCAGGAGATAAAGAATAGTGCTGTTAGC
TTGCTCAACGCCACAGCCATAGCAGTAGCTGAGGGGACAGATAGGGCTATAGAAGCAGTA
CAAAGAGCTTGTAGAGCTATCCTCCACATACCTAGAAGAATAAGACAGGGCTTTGAAAGG
GCTTTACTGTAA
>chrA09_MH264316.1
ATGAGAGTGAAGGGGATCAGGAAGAGTTATCAGCACTTGTGGAAATGGGGCATCATGCTC
CTTGGGATATTGATGATTTGTAGTGCTACAGAAAAATTGTGGGTAACAGTCTACTATGGG
GTACCTGTGTGGAAAGAAGCTATCACCACTTTATTTTGTGCATCAGATGCTAAAGCATAT
GATACAGAGGTACATAATGTCTGGGCCACACATGCCTGTGTACCTACAGACCCCAGCCCA
CAAGAAGTAGTATTGAAAAATGTGACAGAAAATTTTAATATGTGGAAAAATAACATGGTA
GAACAGATGCATGAGGATATAATCAGTTTATGGGATCAAAGCCTAAAGCCATGTGTAAAA
TTAACCCCACTCTGTGTTACTTTAAATTGCACTGATTATGTGGGAGATACTACTACTACC
AATAGTAGTACTACTACTAATACCACCATTAGTATGGAGGGAGAAATGAAAAACTGCTCT
TTTTATACTACCCCAAACATAAGAGATAAGGAACAGAAAGAATATGCACTTTTTTATAGC
CTTGATGTAGTTCCAATAGATAATAAAAATAATACTAGCTATAGGTTGATAAGTTGTAAC
ACCTCAGTCATTACACAGGCCTGTCCAAAGGTATCCTTTGAACCAATTCCCATACATTAT
TGTGCCCCGGCTGGTTTTGCGATTCTAAAATGTAATGATAAGAAGTTCAATGGAACAGGA
CCATGTAAAAATGTCAGCACAGTACAATGTACACATGGAATTAAGCCAGTAGTATCAACT
CAACTGCTATTAAATGGCAGTCTAGCAGAAGAAGAGGTAATAATTAGATCTGCCAATCTC
TCGGATAATGCTAAAACCATAATAGTACAGCTGAATGAAACTGTAGAAATTAATTGTGTA
AGACCCAACAACAATACAAGAAAAAGTATACATATGGGACCAGGGAAAGCATTTTATGCA
TATGCAACAGGAGAAATAATAGGAAATATAAGACAAGCACATTGTAACATTAGTAAAGGA
GATTGGAATAAAACTTTAGGACGGATAGTTAAGAAATTAAGAGGAAAGTTTAATAAAACA
ATAACCTTTAAGCAACACTCAGGAGGGGACCCAGAAATTGTAATGCACACTTTTAATTGT
GGAGGGGAATTTTTCTACTGTAATTCAACACAGCTGTTTAATAGTACTTGGTATCTTAAT
GGTACTTGGAATGCAACTGAAGGGTTAAATAACACTGAAGGAAATATCACACTCCCATGC
AGAATAAAACAAATTATAAACATGTGGCAGCAGGTAGGAAAAGCAATGTATGCCCCTCCT
ATCAGAGGACTAATTAGATGCACATCAAACATTACAGGGATAATATTAACAAGAGATGGT
GGTTACGAGAACAAGACCGATAACAATACTAATACTGAGATCTTCAGACCTGGAGGAGGA
GATATGAGGGACAATTGGAGAAGTGAATTATATAAATATAAAGTAGTAAGAATTGAACCA
TTAGGAGTAGCACCCACCAAGGCAAAGAGAAGAGTGGTGCAGAGAGAAAAAAGAGCAGTG
GGAATAGGAGCCTTGTTCCTTGGGTTCTTGGGAGCGGCAGGAAGCACTATGGGCGCAGCG
TCAATGACGCTGACGGTACAGGCCAGACAATTATTGTCTGGTATAGTGCAACAGCAAAAC
AACTTGCTGAGGGCTATTGAGGCGCAACAGCATCTGTTGCAACTCACAGTCTGGGGCATC
AAGCAGCTCCAGGCAAGAGTCCTGGCCATAGAAAGATTCCTAAAGGATCAACAGCTCCTG
GGAATTTGGGGTTGCTCTGGAAAACTCATTTGCACCACTACTGTGCCTTGGAATGCTAGT
TGGAGTAATAGATCTCTAGATTATATTTGGGGTAACATGACCTGGATGCAGTGGGAAAAA
GAAATTGACAATTACACAGAATTAATATACAGCTTAATTGAAAAATCGCAGAACCAGCAA
GAAAAGAATGAACAAGAACTATTGGAATTGGATAAATGGGCAAATTTGTGGAATTGGTTT
GACATATCTCATTGGCTGTGGTATATAAAAATCTTCATAATGATAGTAGGAGGCTTGGTA
GGTTTAAGAATAGTTTTTAGTGTACTTTCTATAGTGAATAGAGTTAGGCAGGGATACTCA
CCACTATCGTTTCAGACCCACCTCCCAGCTCCGAGGGGACCCGACAGGCCCGGAGGAATC
GAAGAAGAAGGTGGAGAGAGAGACAGAGACAGATCCGGTCAATTAGTGGATGGATTCTTA
GCAATTTTCTGGGTCGACCTGCGGAGCCTGTTCCTCTTCAGCTACCACCGCTTGAGCGAC
TTACTCTTGATTGTAGCGAGGATTGTGGAACTTCTGGGACGCAGGGGGTGGGAGATCCTC
AAATATTGGTGGAATCTTCTGCAGTATTGGAGTCAGGAGATAAAGAATAGTGCTGTTAGC
TTGCTCAACGCCACAGCCATAGCAGTAGCTGAGGGGACAGATAGGGCTATAGAAGCAGTA
CAAAGAGCTTGTAGAGCTATCCTCCACATACCTAGAAGAATAAGACAGGGCTTTGAAAGG
GCTTTACTGTAA
>chrA09_MH264310.1
ATGAGAGTGAAGGGGATCAAGAAGAGTTATCAGCACTTGTGGACATGGGGCATCATGCTC
CTTGGGATATTGATGATTTGTAGTGCTACAGAAAATTGGTGGGTAACAGTCTACTATGGG
GTACCTGTGTGGAAAGAAGCTACCACCACTTTATTTTGTGCATCAGATGCTAAAGCATAT
GATACAGAAGCACATAATGTCTGGGCCACACATGCCTGTGTACCCACAGACCCCAACCCA
CAAGAAGTAGAATTGAAAAATGTGACAGAAAATTTTAATATGTGGAAAAATAACATGGTA
GAACAAATGCATGAGGATGTAATCAGTTTATGGGATCAAAGCCTAAAGCCATGTGTAAAA
TTAACCCCACTCTGTGTTACTTTAAATTGCACTGATTATGTGGGAAGTCCTAATACTACC
ACCTCCACTCCAACATCAACTACTATCAAAAGTAGTCCTACTGCTAATGCCACCATTGAA
ATGAAAAACTGCTCTTTTTATACTACCCCAAACATAAGAGATAAGGTACGGAAAGAATAT
GCACTTTTTTATAGCCTTGATGTAGTTCCAATAAATAAGAGTAGTACTAATACTAGCTAT
ATGTTGATAAGTTGTAACACCTCAGTCATTACACAGGCCTGTCCAAAGATATCCTTTGAA
CCAATTCCCATACATTATTGTGCCCCGGCTGGTTTTGCGATTCTAAAATGTAATGATACG
AAGTTCAATGGAACAGGACCATGTAAAAATGTCAGCACAGTACAATGTACACATGGAATT
AAGCCAGTAGTATCAACTCAACTGCTATTAAATGGCAGTCTAGCAGAAGAAGAGGTAATA
ATTAGATCTGCCAATCTCTCGGATAATGCCAAAACCATAATAGTACAACTGAATAAACCT
GTAAACATTACTTGTAGAAGACACAACAACAATACAAGAAAAAGTATACCTATGGGACCA
GGGAGAGCATTTTATGCATATGGAGAAATAATAGGAGATATAAGACAAGCACATTGTAAC
ATTAGTGAACAAGAGTGGAATAACACTTTAGGACTGATAGTTGAGAAGTTAAGAGAAAAG
TTTAATAAAACAACAATAATCTTTAGGAACCACTCAGGAGGGGACCTAGAAGTTGCAATG
CACACTTTTAATTGTGGAGGGGAATTTTTCTACTGTAATACAACAAAGCTGTTTAATAGT
ACTTGGGATAATACAACCGCAGGGTTAAATACCACTAAAGGAATTATCACACTCCCATGC
AGAATAAGACAAATTATAAACATGTGGCAACAGGTAGGAAAAGCAATGTATGCCCCTCCT
ATCAGAGGAGTAATTCAATGCACATCAAACATTACAGGGTTATTATTAACAAGAGATGGT
GGTGACAGGAACGGGACTAATAACAATGAGACTTTTAGACCTGGAGGAGGAAATATGAAG
GACAATTGGAGAAGTGAATTATATAAATATAAAGTAGTAAGAATTGAACCATTAGGAATA
GCACCCACCAAGGCAAAAAGAAGAGTGGTGCAGAGAGAAAAAAGAGCAGTGGGAATGGGA
GCCTTCTTCCTTGGATTCTTGGGAGCGGCCGGAAGCACTATGGGCGCAGCGTCAATGGCG
CTGACGGTACAGGCCAGACAATTATTGTCTGGTATAGTGCAGCAGCAAAACAACTTGCTG
AGGGCTATTGAGGCGCAGCAGCATCTGTTGCAACTCACAGTCTGGGGCATCAAGCAGCTC
CAGGCAAGAGTCCTGGCCATAGAAAGATTCCTAAGGGATCAACAGCTCCTGGGAATTTGG
GGTTGCTCTGGAAAACTCATTTGCACCACTACTGTGCCTTGGAATGATAGTTGGAGTAAT
TATACAAATCTAACTGAGGTTTGGAATAACATGACCTGGATGGAGTGGGAAAAACAAATT
GACAATCACACAGAATTAATATACAACTTAATTGAACGATCGCAGATCCAGCAAGAAAAG
AATGAACAAGAACTATTGGAATTGGATAAATGGGCAAGTTTGTGGAATTGGTTTGACATA
TCTAATTGGCTGTGGTATATAAAAATCTTCATAATGATAGTAGGAGGCTTGATAGGTTTA
AGAATAATTTTTAGTGTACTTTCTATAGTGAATAGAGTTAGGCAGGGATACTCACCACTG
TCGTTTCAGACCCACCTCCCAGCTCAGAGGGGACCCGACAGGCCCGGAGGAATCGAAGAA
GAAGGTGGAGAGAGAGACAGAGACAGATCCGGGCCATTAGCGGATGGATTCTTAGCAATT
TTCTGGGTCGACCTGCGGAGCCTGTTCCTCTTCAGCTACCACCGCTTGAGCGACTTACTC
TTGATTGTAGCGAGGATTGTGGAACTTCTGGGACGCAGGGGGTGGGAGATCCTCAAATAC
TGGTGGAATCTTCTGCAGTATTGGAGTCAGGAGATAAAGAATAGTGCTGTTAGCTTGCTC
AACGCCACAGCCATAGCAGTAGCTGAGGGAACAGATAGGGTTATAGAAGCAGTACAAAGA
GTTGGTAGAGCTATCCTCCACATACCTAGAAGAATAAGACAGGGCCTTGAAAGGGCTTTA
CTGTAA
