# Supplementary material for: Profound phenotypic and epigenetic heterogeneity of the HIV-1-infected CD4+ T cell reservoir
Source: Nat Immunol. 2022 Dec 19;24(2):359–70. doi: 10.1038/s41590-022-01371-3 (PMC9892009; doi:10.1038/s41590-022-01371-3)
Supplement: Supplementary file 4 — Autologous Viral Fasta files used for viral sequence alignment for ART-PLWH samples. [file 41590_2022_1371_MOESM4_ESM.zip › autologousViralFastas/b45.fa]

>chrBEAT2045_3prime
ATATAAAAGTAGTGCCAAGAAGAAAAGCAAAGATCCTTAAACATTATGGAAAACAGATGGCAGGTGATGATTGTGTGGCAAGTAGACAGGATGAGGATTAATACATGGAAAAGTTTAGTAAAACATCATATGCATATTTCAGGGAAAGCTAAGAGATGGTCTTATAGACATCATTATGAAAGCCATAACCCAAGAATAAGTTCTGAAGTACACATCCCACTAGGGGATGCTAGATTGGTAATAACAACATATTGGGGTCTGCATACAGGAGAAAGAGACTGGCATTTAGGTCAGGGAGTCTCCATAGAATGGAGGACAAGGAAATATAGCACACAAGTAGACCCTAACTTAGCAGACCAACTAATTCATCTGTATTACTTTGATTGTTTTTCAGAATCTGCTATAAGAAATGCCATATTAGGACATATAGTTAGTCCTAGTTGTGAATATCAAGCAGGACATAACAAGGTAGGATCTCTACAGTACTTGGCACTAGCAGCATTAGTAACACCAAGAAAGATAAAGCCACCCTTGCCTAGTGTTGTGAAACTGACAGAGGATAGATGGAACAAGCCCCGGAAGACCAAGGGCCACAAAGGGAACCATACAATGAGTGGACACTAGAGCTTTTAGAGGAGCTTAAGAATGAAGCTGTCAGACATTTTCCCAGGATGTGGCTTCATGGCCTAGGGCAACATATCTATGAAACATATGGGGATACTTGGACAGGAGTGGAAGCCATAATAAGAATTCTGCAACAACTGCTGTTTATTCATTTCAGAATTGGGTGTCAACATAGCAGAATAGGCATTATTCGACAGAGAAGAGCAAGAAATGGAACCAGTAGATCCTAGCCTAGAGCCCTGGAAGCATCCAGGAAGTCAGCCTAGAACTCCTTGTACCGCTTGCTATTGTAAAAAGTGTTGCTATCATTGCCAAGTTTGCTTCATAACAAAAGGCTTAGGCATCTCCTATGGCAGGAAGAAGCGGAGACAGCGACGAAGAGCTTCTCAAGACAGTCAGACTCATCAAGCTTCTCTATCAAAGCAGTAAGTAGTACATGTAATGCAGCCTTTACAAATATTAGCAATAGTAGCATTAGTAGTAGTARCAATAATAGCAATAGTTGTGTGGACCATAGTATACATAGAATATAGGAAAATAGTAAAACAAAAGAAAATAGACAGATTAATTGATAGAATAATAGAAAGATCAGAAGACAGTGGCAATGAGAGTGAAGGAGATCAGGAAGAGTTATCAGCACTKGTGGAKAKGGGTCACCTTGCTCCTTGGGATATTGATGATCTATAGTGCTGCAGAACAATCATGGGTCACGGTCTATTATGGGGTACCTGTGTGGAAAGAAGCAACCACCACTCTATTTTGTGCATCAGATGCTAAAGCATATGATACAGAGGTACATAATGTTTGGGCCACACACGCCTGTGTACCCACAGACCCCGACCCACAAGAAATAGAATTAGAAAATGTGACAGAACCTTTTAACATGTGGCAAAATAACATGGTAGAACAGATGCATGAGGATATAATCAGTTTATGGGATCAAAGCCTAAAACCATGTGTAAAACTAACCCCACTCTGTGTTACCTTAAATTGCACTAATGTGAATAAAAATGAAACCAGCAATAGTACATATAGMKGGGAACAGATGGAGAAGGAAGAAATAAAAAACTGCTCTTTCAATACCACCACAGCTGTGAAAGATAAGTTGCAGAAACAATATGCACTTTTTTATAAACTCGATCTAGTATCAATAGATGATGGCAATAAGACTAATACCAGTTACAGGTTAATAAGTTGTAACACCTCAGTCATTACACAGGCCTGTCCAAAGGTATCCTTTGACCCAATTCCCATACATTATTGTGCCCCAGCTGGTTTTGCAATTCTAAAGTGTAATGATAAGAAATTCAATGGAACAGGATTGTGTAAAAATGTCAGCACAGTACAATGTACACATGGAATTAAGCCAGTAGTATCAACTCAACTGCTGTTAAATGGCAGCCTAGCAGAAGAAGAGRTAGTAATTAGATCTGCCAATTTCACAAACAATGCTAAAACCATAATAGTACAGCTGAAMGAAYCTGTAGAAATTAATTGTACAAGGCCCAACAACAATACAAGAAAAAGTATGCATATAGCACCAGGGAGAGCATTTTTTGCAACAGGAGACATAATAGGAGACATAAGACAAGCACATTGTAAWATTAGTGGTACAAAATGGAATGACACTTTAAGACAGATAGTKAAAAAATTAGAAGAACAATTTRGGAATAAAACAATAATCTTTAATCAAYCCTCAGGAGGGGACCCAGAAATTGTAATGCACAGTTTTAATTGTAGAGGGGAATTTTTCTACTGTAATACAACAAAACTGTTTAATAGTACTTGGATTAATGGTACTTGGAGTGAAGGGTCAAATACCAGTGAAAGTACTATTAYACTCCCATGCAGGATAAAACAAATTATAAACATGTGGCAGGAAGTAGGAAAAGCAATGTATGCCCCTCCCATCAGCGGACAAATTAGATGCTCATCAAATATTACAGGGTTGCTATTAATAAGAGATGGGGGAAACACGAACGGGTCCAATACCTCCGAGATCTTCAGACCTGGAGGAGGAGATATGAGGGATAATTGGAGAAGTGAATTATACAAATATAAAGTAGTAAAAATTGAACCATTAGGAGTAGCACCCACCAAGGCAAAGAGAAGAGTGGTGCAAAGAGAAAGAAGAGCAGTGGGATTAGGAGCTTTGTTCCTTGGGTTCTTGGGAGCAGCAGGAAGCACTATGGGCGCAGCGTCAATAACGCTGACGGTACAGGCCAGACAATTATTGTCTGGTATAGTGCAACAGCAGAACAATCTGCTGAGGGCTATTGAGGCGCAACAGCACCTGTTGCAACTCACAGTCTGGGGCATCAAGCAGCTCCAGGCAAGAGTCCTGGCTGTGGAAAGATACCTAAAGGATCAACAGCTCCTGGGGATTTGGGGTTGCTCTGGAAAACTCATTTGCACCACCACTGTGCCTTGGAATAATAGTTGGAATAATAAMTCTCTAGATTACATTTGGAATAACATGACATGGATGCAATGGGATAAAGAAATTGACAATTACACAAACTTAATATATGCCTTACTTGGAGAAGCACAGAACCAACAAGAGTTGAATGAAAAAGAACTATTAGAACTAGATAAATGGGCAAATTTGTGGAATTGGTTTGACATATCAARCTGGCTGTGGTATATAAAAATATTCATAATGATAGTAGGAGGCTTGATAGGTTTAAGAATAATTTTTACTGTACTTTCTATAGTGAATAGAGTTAGGCAGGGATACTCACCAATATCGTTGCAGACCCGCCTCCCAACCCAGAGGGGACCCGACAGGCCCGGAGGAATCGAAGAAGGAGGTGGAGAGAGAGACAGAGACACATCCAGGCAATTAGTGGATGGATTCTTCACAATTATCTGGATCGATCTAAGGAGCCTGTGCCTCTTCAGCTACCGCCACTTGAGAGACTTACTCTTGATTGCAGCAAGGATTGTGGAACTTCTGGGACGCAGGGGGTGGGAAATCCTCAAGTATTGGTGGAATCTCCTGCAGTATTGGAGTCAGGAGCTAAAGAAGAGTGCTGTTAGCTTGTTCAACGCCATAGCCATAGCAGTAGCTGAGGGAACAGATAGGGTTATAGAAGCAATACAAAGAATTTGTAGAGCTATTCTCCACATACCTACAAGAATAAGACAGGGCTTCGAAAGGGCTTTGCTATAAGATGGGTGGCAAGTGGTCAAAACATAGTTTCCTAGGATGGGATAGGGTGAGGGAAAGGATGAGACGAACTAGAGCTGAACCAGCAGCAGATGGGGTGGGAGCAGCATCCCGAGACCTGGAAAGACATGGAGCAATCACAAATAGCAATACAGCAGCTACCAATGCTGATTGTGCCTGGCTAGAAGCACAAGAGGATGAGGACGTGGGTTTTCCAGTYAGACCTCAGGTACCTTTAAGACCAATGACTTACAAAGGAGCTCTAGATCTCAGCCACTTTTTAAGAGAAAAGGGGGGACTGGAAGGGCTAGTTCACTCCCAGAAAAGACAAGACATCCTTGATCTGTGGATCTACCACACACAGGGCTACTTCCCTGATTGGCAGAATTACACACCAGGGCCAGGGGAAAGATACCCACTGTGTTTTGGATGGTGCTTCAAGCTAGTACCAGTTGATCCAGATAAAGTAGAAGAGGCCAATGAAGGAGAGAACAACAGCTTGTTACACCCTATAAGCCTGCATGGAATGGAGGACCCAGAGGGAGAAGTGTTAGTGTGGAGGTTTGACAGTCGCCTAGCATTTCATCACRTGGCCCGAGAGAAGCATCCGGAGTACTWCAAGGACTGCTGACATCGAGCTTTCTACAAGGGACTTTCCGCTGGGGACTTTCCAGGGAGGCGTGGCCTGGGCGGGGCTGGGGAGTGGCGAGCCCTCAGATGCTGCATATAAGCAGCCGCTTTTTGCCTGTACTGGGTCTCTCTTGTTAGACCAGATCCGAGCCTGGGAGCTCTCTGGCTAACTAGGGAACCCACTGCTT

>chrBEAT2045_5prime
GTGCTTCAAGTAGTGTGTGCCCGTCTGTTGTGTGACTCTGGTAACTAGAGATCCCTCAGACCCTTTAGTCCGTGTGGAAAATCTCTAGCAGTGGCGCCCGAACAGGGACCTGAAAGCGAAAGAGAAACCAGAGAAGATCTCTCGACGCAGGACTCGGCTTGCTGAAGCGCGCACGGCAAGAGGCGAGGGGCGGCGACTGGTGAGTACGCCATTTTGACTAGCGGAGGCTAGAAGGAGAGAGATGGGTGCGAGAGCGTCRGTATTAAGCGGGGGAGAATTAGATAGGTGGGAAAAAATTCGGTTAAGGCCAGGAGGAAAGAAAAAATATCAATTAAAACATATCGTATGGGCAAGCAGGGAGCTAGAACGATTCGCAGTTAATCCTGGCCTGTTAGAATCATCAGAAGGCTGTAGACAAATATTGGGACAGCTACAACCGTCCCTTCAAACAGGATCGGAAGAACTTAAATCATTATATAATACAGTAGCAGTCCTCTATTGTGTACATCAAAGGATAGAGGTAAAAGACACCAAGGAAGCTCTAGATAAGATAGAGGAAGAGCAAAGCAAAAATAAGAAAAWGGCACAACAAGCAGCAGCTGGCACAGGAAACAGTAACCAGGTCAGCCAGCCAGTCAGCCAAAATTACCCTATAGTGCAGAATCTTCAGGGGCAAATGGTACATCAGGCCATATCACCTAGAACTTTAAATGCATGGGTAAAAGTAGTAGAAGAGAAGGCATTCAGCCCAGAAGTAATACCCATGTTTTCAGCATTAGCAGAAGGAGCCACCCCACAAGATTTAAACACCATGCTAAATACAGTGGGGGGACATCAAGCAGCCATGCAGATGTTAAAAGAGACCATCAATGAGGAAGCTGCAGAATGGGATAGACTGCATCCAGTGCATGCAGGGCCTATTGCACCAGGCCAGATGAGAGAACCAAGGGGAAGTGACATAGCAGGAACTACTAGTACCCTTCAGGAACAAATAGGATGGATGACAAACAATCCACCTATCCCAGTAGGAGAAATCTATAAAAGATGGATAATCCTGGGACTAAATAAAATAGTAAGGATGTATAGCCCTGTCAGCATTCTGGACATAAAACAAGGACCAAAGGAACCCTTTAGAGACTATGTAGATCGGTTCTATAAAACTCTAAGAGCAGAGCAAGCTTCACAGGATGTAAAGAATTGGATGACAGAAACCTTGTTGGTCCAAAATGCGAACCCAGATTGTAAGACCATTTTAAAAGCACTGGGACCAGCAGCTACACTAGAAGAAATGATGACAGCATGTCAGGGAGTGGGAGGACCCGGCCATAAAGCAAGGGTCTTGGCTGAAGCCATGAGCCAAGTATCAAATCCTACCACCATAATGATGCAGAGGGGCAATTTCAGGAACCCAAGAAAGGTTAAGTGTTTCAATTGTGGCAAAGAAGGACACATAGCCAGAAATTGCAGGGCCCCTAGGAAAAAGGGCTGTTGGAAATGTGGAAAGGAGGGACACCAAATGAAAGAGTGTACTGAGAGACAGGCTAATTTTTTAGGGAAAATCTGGCCTTCCCAGAGGGGGAGGCCAGGGAATTTTCTTCAGAGCAGACCAGAACCAACAGTCCCAACAGCCCCACCAGCAGAGAGCTTCAGGGAAGAGACAACAACTCCCTTTCAGAAGCAGGAACCGATAGACAAGGAACTGTATCCTTTAGCTTCCCTCAAATCACTCTTTGGCAACGACCCCTCGTCACAATAAAGATAGGGGGGCAGCTAAAGGAAGCTCTATTAGATACAGGAGCAGATGATACAGTATTAGAAGAAATGAATTTGCCAGGAAAATGGAAACCAAAAATGATAGGGGGAATTGGAGGTTTTATCAAAGTAAGACAGTATGATCAGATACTTGTAGAAATATGTGGACATAAAGCTATAGGTACAGTRTTAGTAGGACCTACACCTGTCAACATAATTGGAAGAAATCTGTTGACTCAGATTGGTTGCACTTTAAATTTTCCTATTAGTCCTATTGAAACTGTACCAGTAAAATTAAAGCCAGGAATGGATGGCCCAAAAGTTAAACAATGGCCATTGACAGAAGAAAAAATAAAAGCATTAATAGAAATTTGTACAGAAATGGAAAAGGAAGGAAAAATTTCAAAAATTGGGCCTGAAAATCCATACAATACTCCAGTATTTGCCATAAAGAAAAAAGACAGTACTAAATGGAGAAAATTAGTAGATTTCAGAGAACTTAATAAGAAAACTCAAGACTTCTGGGAAGTTCAATTAGGAATACCACACCCAGCAGGATTAAAAAGGAAAAAATCAGTAACAGTATTGGATGTGGGGGATGCATATTTTTCAGTTCCCTTAGATAAAGACTTCAGGAAGTATACTGCATTTACCATACCCAGTATAAACAATGAGACACCAGGGATTAGATATCAGTACAATGTACTTCCACAGGGATGGAAAGGATCACCAGCAATATTCCAAAGTAGCATGACAAAAATCTTAGATCCTTTTAGAAAACAAAATCCAGACATAGTTATCTATCAATACATGGATGATTTGTATGTAGGATCTGACTTAGAAATAGAACAGCATAGAACAAAAATAGAGGAACTGAGACAACATCTGTTGAAGTGGGGATTTACTACACCAGACAAAAAGCATCAGAAAGAACCTCCATTCCTCTGGATGGGTTATGAACTCCATCCTGATAAATGGACAGTACAGCCTATAATGCTGCCGGACAAGGACAGCTGGACTGTCAATGACATACAGAAGTTAGTGGGAAAATTGAATTGGGCAAGTCAGATTTACCCAGGGATTAAAGTAAAGCAATTATGTAAACTTCTTAGGGGAACCAAAGCACTAACAGAGGTAGTACCACTAACAGAAGAAGCAGAGCTAGAACTAGCAGAAAACAGGGAGATTCTACGAGAACCAGTACATGGAGCGTATTATGACCCATCAAAAGACTTAATAGCAGAAATACAGAAGCAGGGGCAAGGCCAATGGACATATCAAATTTATCAAGAGCCATTTAAAAATCTGAAAACAGGAAAATATGCAAGAACGAGGGGTGCCCACACTAATGATGTAAGACAATTAACAGAGGCAGTGCAAAAAATAACCACAGAAAGCATAGTAATATGGGGAAAGACTCCTAAATTTAGATTACCTATACAAAAAGAAACATGGGAAACATGGTGGACAGAGTATTGGCAAGCCACCTGGATTCCTGAGTGGGAGTTTGTTAATACCCCTCCCTTAGTTAAATTATGGTACCAGTTAGAAAAGGAACCCATAGTAGGAGCAGAGACTTTCTATGTAGATGGGGCATCTAACAGGGAGACTAAATTAGGAAAAGCAGGATATGTTACTRACAGAGGAAGACAAAAAGTTGTCTCCCTAACTGACACAACAAATCAGAAGACTGAGTTGCAAGCAATTCATCTAGCTTTGCAAGATTCAGGATTAGAAGTAAACATAGTAACAGATTCACAATATGCATTAGGAATCATTCAAGCACAACCAGATAAAAGTGAATCAGAGTTAGTCAATCAAATAATAGAGCAGTTAATAAAAAAGGAAAAGGTCTACCTGGCATGGGTACCAGCACACAAAGGAATTGGAGGAAATGAACAAGTAGATAAATTAGTTAGTAGTGGAATCAGGAAAATATTATTTTTAGATGGAATAGATAAGGCCCAAGAAGAACATGAGAAATACCACAGTAATTGGAGAGCAATGGCTAGTGATTTTAACCTGCCACCTGTAGTAGCAAAAGAGATAGTAGCAAGCTGTGATAAATGTCAGCTAAAAGGAGAAGCCATGCATGGACAAGTAGACTGTAGYCCAGGAATATGGCAACTAGATTGTACACATCTAGAAGGAAAAGTTATCCTGGTGGCAGTTCATGTAGCCAGTGGATATATAGAAGCAGAAGTTATTCCAGCAGAGACAGGGCAGGAAACAGCATACTTTCTCTTAAAATTAGCAGGAAGATGGCCAGTAAARACAATACATACAGACAATGGTAGCAATTTCACCAGTGCCACGGTTAAGGCCGCCTGCTGGTGGGCGGGGATCAAGCAGGAATTTGGCATCCCCTACAATCCCCAAAGTCAAGGAGTGGTAGAATCTATGAATAAAGAATTAAAGAAAATTATAGGACAGGTAAGAGATCAGGCTGAACATCTTAAGACAGCAGTACAAATGGCAGTACTCATTCACAATTTTAAGAGAAAAGGGGGGATTGGGGGGTACAGTGCAGGGGAAAGAATAGTAGACATAATAGCATCAGACATACAAACTAAAGAACTACAAAAACAAATTACAAAAATTCAAAATTTTCGGGTCTATTACAGGGACAGCAGAGATCCACTTTGGAAAGGACCAGCAAAACTTCTCTGGAAAGGTGAAGGGGCAGTAGTAATACAAGATAATAGTGATATAAAAGTAGTGCCAAGAAGAAAAGYAAAGAT
